# Supplementary material for: Identifying the Metabolic Differences of a Fast-Growth Phenotype in Synechococcus UTEX 2973
Source: Sci Rep. 2017 Jan 31;7:41569. doi: 10.1038/srep41569 (PMC5282492; doi:10.1038/srep41569)
Supplement: Supplementary File S1 [file srep41569-s1.xls]

## Sheet: GSM model
Reaction	Reaction Name	Enzyme (EC)	GPR - 7942	GPR - 2973	Equation	Equation (IDs)
AG3P_OAT182	Linoleoyl-G3P O-acyltransferase (n-C18:2)	2.3.1.51	SYNPCC7942_1457	M744_09285	(1) Linoleoyl-ACP[c] + (1) 1-octadec-9-12-dienoyl-sn-glycerol 3-phosphate[c] --> (1) ACP[c] + (1) 1,2-dioctadec-9-12-dienoyl-sn-glycerol 3-phosphate[c]	(1) cpd14881[c] + (1) cpdLiG3P[c] --> (1) cpd11493[c] + (1) c_DLiG3P[c]
AG3P_OAT183	Linolenoyl-G3P O-acyltransferase (n-C18:3)	2.3.1.51	SYNPCC7942_1457	M744_09285	(1) alpha-Linolenoyl-ACP[c] + (1) 1-octadec-9-12-15-trienoyl-sn-glycerol 3-phosphate[c] --> (1) ACP[c] + (1) 1,2-dioctadec-9-12-15-trienoyl-sn-glycerol 3-phosphate[c]	(1) cpd14882[c] + (1) cp_aLG3P[c] --> (1) cpd11493[c] + (1) c_DaLG3P[c]
AGPAT181	1-octadec-7-enoyl-sn-glycerol 3-phosphate O-acyltransferase (n-C18:1)	2.3.1.51	SYNPCC7942_1457	M744_09285	(1) 1-octadec-9-enoyl-sn-glycerol 3-phosphate[c] + (1) Octadecenoyl-ACP[c] --> (1) ACP[c] + (1) 1,2-dioctadec-9-enoyl-sn-glycerol 3-phosphate[c]	(1) 1odec9eg3p[c] + (1) cpd11825[c] --> (1) cpd11493[c] + (1) pa181:9[c]
AGPAT1836912	1-octadec-enoyl-sn-glycerol 3-phosphate O-acyltransferase (n-C18:3)	2.3.1.51	SYNPCC7942_1457	M744_09285	(1) 1-octadec-6-9-12trienoyl-sn-glycerol 3-phosphate[c] + (1) gamma-linolenoilACP[c] --> (1) ACP[c] + (1) 1,2-dioctadec-6-9-12-trienoyl-sn-glycerol 3-phosphate[c]	(1) 1odec6912eg3p[c] + (1) octe6912ACP[c] --> (1) cpd11493[c] + (1) pa183:6:9:12[c]
AGPAT184691215	1-octadec-enoyl-sn-glycerol 3-phosphate O-acyltransferase (n-C18:4)	2.3.1.51	SYNPCC7942_1457	M744_09285	(1) 1-octadec-6-9-12-15-tetraenoyl-sn-glycerol 3-phosphate[c] + (1) OctadecatetraenoilACP[c] --> (1) ACP[c] + (1) 1,2-dioctadec-6-9-12-15-tetraenoyl-sn-glycerol 3-phosphate[c]	(1) 1odec691215eg3p[c] + (1) octe691215ACP[c] --> (1) cpd11493[c] + (1) pa184:6:9:12:15[c]
ATP_syn_l	ATP synthetase(u)	3.6.3.14	SYNPCC7942_0331 and SYNPCC7942_0333 and SYNPCC7942_0334 and SYNPCC7942_0336 and SYNPCC7942_0335 and SYNPCC7942_0337 and SYNPCC7942_2315 and SYNPCC7942_2316 and SYNPCC7942_0332 and SYNPCC7942_0330	M744_01360 and M744_01350 and M744_01345 and M744_01335 and M744_01340 and M744_01330 and M744_04715 and M744_04710 and M744_01355 and M744_01365	(14) H+[l] + (3) ADP[c] + (3) Phosphate[c] --> (11) H+[c] + (3) ATP[c] + (3) H2O[c]	(14) cpd00067[l] + (3) cpd00008[c] + (3) cpd00009[c] --> (11) cpd00067[c] + (3) cpd00002[c] + (3) cpd00001[c]
ATP_syn_p	ATP synthase (four protons for one ATP) (periplasm)	3.6.3.14	SYNPCC7942_0331 and SYNPCC7942_0333 and SYNPCC7942_0334 and SYNPCC7942_0336 and SYNPCC7942_0335 and SYNPCC7942_0337 and SYNPCC7942_2315 and SYNPCC7942_2316 and SYNPCC7942_0332 and SYNPCC7942_0330	M744_01360 and M744_01350 and M744_01345 and M744_01335 and M744_01340 and M744_01330 and M744_04715 and M744_04710 and M744_01355 and M744_01365	(14) H+[p] + (3) ADP[c] + (3) Phosphate[c] --> (11) H+[c] + (3) ATP[c] + (3) H2O[c]	(14) cpd00067[p] + (3) cpd00008[c] + (3) cpd00009[c] --> (11) cpd00067[c] + (3) cpd00002[c] + (3) cpd00001[c]
CA	Carbonic anhydrase	4.2.1.1	SYNPCC7942_1447	M744_09335	(1) Bicarbonate[ca] + (1) H+[ca] --> (1) H2O[ca] + (1) CO2[ca]	(1) cpd00242[ca] + (1) cpd00067[ca] --> (1) cpd00001[ca] + (1) cpd00011[ca]
CBFC2	cytochrome b6/f complex	1.10.9.1	SYNPCC7942_1232	M744_10480	(2) H+[c] + (2) Ferricytochrome c6[l] + (1) Plastoquinol-9[l] --> (4) H+[l] + (2) Ferrocytochrome c6[l] + (1) Plastoquinone 9[l]	(2) cpd00067[c] + (2) ficytc_6[l] + (1) cpd16503[l] --> (4) cpd00067[l] + (2) focytc_6[l] + (1) cpd07274[l]
CBFC2pp	cytochrome b6/f complex periplasm	1.10.9.1	SYNPCC7942_1232	M744_10480	(2) H+[c] + (1) Plastoquinol-9[p] + (2) Ferricytochrome c6[p] --> (4) H+[p] + (1) Plastoquinone 9[p] + (2) Ferrocytochrome c6[p]	(2) cpd00067[c] + (1) cpd16503[p] + (2) ficytc_6[p] --> (4) cpd00067[p] + (1) cpd07274[p] + (2) focytc_6[p]
CBFCpp	cytochrome b6/f complex periplasm	1.10.9.1	SYNPCC7942_1232	M744_10480	(2) H+[c] + (2) Oxidized plastocyanin[p] + (1) Plastoquinol-9[p] --> (4) H+[p] + (2) Reduced plastocyanin[p] + (1) Plastoquinone 9[p]	(2) cpd00067[c] + (2) cpd12265[p] + (1) cpd16503[p] --> (4) cpd00067[p] + (2) cpd12239[p] + (1) cpd07274[p]
CBFCu	cytochrome b6/f complex	1.10.9.1	SYNPCC7942_1232	M744_10480	(2) H+[c] + (1) Plastoquinol-9[l] + (2) Oxidized plastocyanin[l] --> (4) H+[l] + (1) Plastoquinone 9[l] + (2) Reduced plastocyanin[l]	(2) cpd00067[c] + (1) cpd16503[l] + (2) cpd12265[l] --> (4) cpd00067[l] + (1) cpd07274[l] + (2) cpd12239[l]
CDGS_182	CDP-diacylglycerol synthetase (n-C18:2)	2.7.7.41	SYNPCC7942_0394	M744_01010	(1) CTP[c] + (1) 1,2-dioctadec-9-12-dienoyl-sn-glycerol 3-phosphate[c] + (1) H+[c] --> (1) PPi[c] + (1) CDP-1,2-dioctadec-9-12-dienoylglycerol[c]	(1) cpd00052[c] + (1) c_DLiG3P[c] + (1) cpd00067[c] --> (1) cpd00012[c] + (1) CDPDG182[c]
CDGS_183	CDP-diacylglycerol synthetase (n-C18:3)	2.7.7.41	SYNPCC7942_0394	M744_01010	(1) CTP[c] + (1) 1,2-dioctadec-9-12-15-trienoyl-sn-glycerol 3-phosphate[c] + (1) H+[c] --> (1) PPi[c] + (1) CDP-1,2-dioctadec-9-12-15-trienoylglycerol[c]	(1) cpd00052[c] + (1) c_DaLG3P[c] + (1) cpd00067[c] --> (1) cpd00012[c] + (1) CDPDG183[c]
CYO1b_syn	cytochrome c oxidase, synechocystis (2 protons)	1.9.3.1	SYNPCC7942_0201 or (SYNPCC7942_2602 and SYNPCC7942_2603 and SYNPCC7942_2604)	M744_02050 or (M744_03160 and M744_03155 and M744_03150)	(4) H+[c] + (2) Ferrocytochrome c6[l] + (0.5) O2[l] --> (2) H+[l] + (2) Ferricytochrome c6[l] + (1) H2O[l]	(4) cpd00067[c] + (2) focytc_6[l] + (0.5) cpd00007[l] --> (2) cpd00067[l] + (2) ficytc_6[l] + (1) cpd00001[l]
CYO1b2_syn	cytochrome c oxidase, synechocystis (2 protons)	1.9.3.1	SYNPCC7942_0201 or (SYNPCC7942_2602 and SYNPCC7942_2603 and SYNPCC7942_2604)	M744_02050 or (M744_03160 and M744_03155 and M744_03150)	(4) H+[c] + (2) Reduced plastocyanin[l] + (0.5) O2[l] --> (2) H+[l] + (2) Oxidized plastocyanin[l] + (1) H2O[l]	(4) cpd00067[c] + (2) cpd12239[l] + (0.5) cpd00007[l] --> (2) cpd00067[l] + (2) cpd12265[l] + (1) cpd00001[l]
CYO1b2pp_syn	cytochrome c oxidase, synechocystis (2 protons periplasm)	1.9.3.1	SYNPCC7942_0201 or (SYNPCC7942_2602 and SYNPCC7942_2603 and SYNPCC7942_2604)	M744_02050 or (M744_03160 and M744_03155 and M744_03150)	(4) H+[c] + (2) Reduced plastocyanin[p] + (0.5) O2[p] --> (2) H+[p] + (2) Oxidized plastocyanin[p] + (1) H2O[p]	(4) cpd00067[c] + (2) cpd12239[p] + (0.5) cpd00007[p] --> (2) cpd00067[p] + (2) cpd12265[p] + (1) cpd00001[p]
CYO1bpp_syn	cytochrome c oxidase, synechocystis (2 protons)	1.9.3.1	SYNPCC7942_0201 or (SYNPCC7942_2602 and SYNPCC7942_2603 and SYNPCC7942_2604)	M744_02050 or (M744_03160 and M744_03155 and M744_03150)	(4) H+[c] + (2) Ferrocytochrome c6[p] + (0.5) O2[p] --> (2) H+[p] + (2) Ferricytochrome c6[p] + (1) H2O[p]	(4) cpd00067[c] + (2) focytc_6[p] + (0.5) cpd00007[p] --> (2) cpd00067[p] + (2) ficytc_6[p] + (1) cpd00001[p]
DASYN181	CDP-diacylglycerol synthetase (n-C18:1)	2.7.7.41	SYNPCC7942_0394	M744_01010	(1) H+[c] + (1) 1,2-dioctadec-9-enoyl-sn-glycerol 3-phosphate[c] + (1) CTP[c] --> (1) PPi[c] + (1) CDP-1,2-dioctadec-9-enoylglycerol[c]	(1) cpd00067[c] + (1) pa181:9[c] + (1) cpd00052[c] --> (1) cpd00012[c] + (1) cdpdodec9eg[c]
DASYN1836912	CDP-diacylglycerol synthetase (n-C18:3)	2.7.7.41	SYNPCC7942_0394	M744_01010	(1) H+[c] + (1) 1,2-dioctadec-6-9-12-trienoyl-sn-glycerol 3-phosphate[c] + (1) CTP[c] --> (1) PPi[c] + (1) CDP-1,2-dioctadec-6-9-12-trienoylglycerol[c]	(1) cpd00067[c] + (1) pa183:6:9:12[c] + (1) cpd00052[c] --> (1) cpd00012[c] + (1) cdpdodec6912eg[c]
DASYN184691215	CDP-diacylglycerol synthetase (n-C18:4)	2.7.7.41	SYNPCC7942_0394	M744_01010	(1) H+[c] + (1) 1,2-dioctadec-6-9-12-15-tetraenoyl-sn-glycerol 3-phosphate[c] + (1) CTP[c] --> (1) PPi[c] + (1) CDP-1,2-dioctadec-6-9-12-15-tetraenoylglycerol[c]	(1) cpd00067[c] + (1) pa184:6:9:12:15[c] + (1) cpd00052[c] --> (1) cpd00012[c] + (1) cdpdodec691215eg[c]
Desat9	Fatty acid (n-18:1ACP) desaturase (delta 9)	1.14.19.1	SYNPCC7942_2561	M744_03400	(2) H+[c] + (1) O2[c] + (1) Stearoyl-[acyl-carrier protein][c] + (2) Reduced ferredoxin[c] --> (2) H2O[c] + (1) Octadecenoyl-ACP[c] + (2) Oxidized ferredoxin[c]	(2) cpd00067[c] + (1) cpd00007[c] + (1) cpd12458[c] + (2) cpfdxr22[c] --> (2) cpd00001[c] + (1) cpd11825[c] + (2) cpfdxo22[c]
DGaS_160	Digalactosyldiacylglycerol synthase (n-C16:0)	2.4.1.241	SYNPCC7942_0986	M744_11770	(1) UDP-galactose[c] + (1) 1,2-Diacyl-3-beta-D-galactosyl-sn-glycerol (n-C16)[c] --> (1) Digalactosyl-diacylglycerol(n-C16)[c] + (1) UDP[c]	(1) cpd00043[c] + (1) cpdMG160[c] --> (1) cpdDG160[c] + (1) cpd00014[c]
DGaS_161	Digalactosyldiacylglycerol synthase (n-C16:1)	2.4.1.241	SYNPCC7942_0986	M744_11770	(1) UDP-galactose[c] + (1) 1,2-Diacyl-3-beta-D-galactosyl-sn-glycerol (n-C16:1)[c] --> (1) Digalactosyl-diacylglycerol(n-C16:1)[c] + (1) UDP[c]	(1) cpd00043[c] + (1) cpdMG161[c] --> (1) cpdDG161[c] + (1) cpd00014[c]
DGaS_180	Digalactosyldiacylglycerol synthase (n-C18:0)	2.4.1.241	SYNPCC7942_0986	M744_11770	(1) UDP-galactose[c] + (1) 1,2-Diacyl-3-beta-D-galactosyl-sn-glycerol (n-C18:0)[c] --> (1) Digalactosyl-diacylglycerol(n-C18:0)[c] + (1) UDP[c]	(1) cpd00043[c] + (1) cpdMG180[c] --> (1) cpdDG180[c] + (1) cpd00014[c]
DGaS_181	Digalactosyldiacylglycerol synthase (n-C18:1)	2.4.1.241	SYNPCC7942_0986	M744_11770	(1) UDP-galactose[c] + (1) 1,2-Diacyl-3-beta-D-galactosyl-sn-glycerol (n-C18:1)[c] --> (1) Digalactosyl-diacylglycerol(n-C18:1)[c] + (1) UDP[c]	(1) cpd00043[c] + (1) mgdg181[c] --> (1) dgdg181[c] + (1) cpd00014[c]
DGaS_182	Digalactosyldiacylglycerol synthase (n-C18:2)	2.4.1.241	SYNPCC7942_0986	M744_11770	(1) UDP-galactose[c] + (1) 1,2-Diacyl-3-beta-D-galactosyl-sn-glycerol (n-C18:2)[c] --> (1) Digalactosyl-diacylglycerol(n-C18:2)[c] + (1) UDP[c]	(1) cpd00043[c] + (1) cpdMG182[c] --> (1) cpdDG182[c] + (1) cpd00014[c]
DGaS_183	Digalactosyldiacylglycerol synthase (n-C18:3)	2.4.1.241	SYNPCC7942_0986	M744_11770	(1) UDP-galactose[c] + (1) 1,2-Diacyl-3-beta-D-galactosyl-sn-glycerol (n-C18:3)[c] --> (1) Digalactosyl-diacylglycerol(n-C18:3)[c] + (1) UDP[c]	(1) cpd00043[c] + (1) cpdMG183[c] --> (1) cpdDG183[c] + (1) cpd00014[c]
DGDG181	digalactosyldiacylglycerol synthase (n-C18:1)	2.4.1.241	SYNPCC7942_0986	M744_11770	(1) UDP-galactose[c] + (1) 1,2-Diacyl-3-beta-D-galactosyl-sn-glycerol (n-C18:1)[c] --> (1) UDP[c] + (1) Digalactosyl-diacylglycerol(n-C18:1)[c]	(1) cpd00043[c] + (1) cpdMG181[c] --> (1) cpd00014[c] + (1) cpdDG181[c]
DGDG1836912	digalactosyldiacylglycerol synthase (n-C18:3)	2.4.1.241	SYNPCC7942_0986	M744_11770	(1) UDP-galactose[c] + (1) 1,2-Diacyl-3-beta-D-galactosyl-sn-glycerol (n-C18:3)[c] --> (1) UDP[c] + (1) Digalactosyl-diacylglycerol(n-C18:3)[c]	(1) cpd00043[c] + (1) mgdg183:6:9:12[c] --> (1) cpd00014[c] + (1) dgdg183:6:9:12[c]
DGDG184691215	digalactosyldiacylglycerol synthase (n-C18:4)	2.4.1.241	SYNPCC7942_0986	M744_11770	(1) UDP-galactose[c] + (1) 1,2-Diacyl-3-beta-D-galactosyl-sn-glycerol (n-C18:4)[c] --> (1) UDP[c] + (1) Digalactosyl-diacylglycerol(n-C18:4)[c]	(1) cpd00043[c] + (1) mgdg184:6:9:12:15[c] --> (1) cpd00014[c] + (1) dgdg184:6:9:12:15[c]
FQR	Cyclic Electron Flow	1.18.1.2	SYNPCC7942_0978	M744_11820	(2) H+[c] + (1) Plastoquinone 9[l] + (2) Reduced ferredoxin[c] --> (1) Plastoquinol-9[l] + (2) Oxidized ferredoxin[c]	(2) cpd00067[c] + (1) cpd07274[l] + (2) cpfdxr22[c] --> (1) cpd16503[l] + (2) cpfdxo22[c]
G3P_AT182	glycerol-3-phosphate acyltransferase (C18:2)	2.3.1.15	SYNPCC7942_2057 or SYNPCC7942_1454	M744_06105 or M744_09300	(1) Glycerol-3-phosphate[c] + (1) Linoleoyl-ACP[c] --> (1) H+[c] + (1) ACP[c] + (1) 1-octadec-9-12-dienoyl-sn-glycerol 3-phosphate[c]	(1) cpd00080[c] + (1) cpd14881[c] --> (1) cpd00067[c] + (1) cpd11493[c] + (1) cpdLiG3P[c]
G3P_AT183	glycerol-3-phosphate acyltransferase (C18:3)	2.3.1.15	SYNPCC7942_2057 or SYNPCC7942_1454	M744_06105 or M744_09300	(1) Glycerol-3-phosphate[c] + (1) alpha-Linolenoyl-ACP[c] --> (1) H+[c] + (1) ACP[c] + (1) 1-octadec-9-12-15-trienoyl-sn-glycerol 3-phosphate[c]	(1) cpd00080[c] + (1) cpd14882[c] --> (1) cpd00067[c] + (1) cpd11493[c] + (1) cp_aLG3P[c]
G3PAT181	glycerol-3-phosphate acyltransferase (C18:1)	2.3.1.15	SYNPCC7942_2057 or SYNPCC7942_1454	M744_06105 or M744_09300	(1) Octadecenoyl-ACP[c] + (1) Glycerol-3-phosphate[c] --> (1) H+[c] + (1) ACP[c] + (1) 1-octadec-9-enoyl-sn-glycerol 3-phosphate[c]	(1) cpd11825[c] + (1) cpd00080[c] --> (1) cpd00067[c] + (1) cpd11493[c] + (1) 1odec9eg3p[c]
G3PAT1836912	glycerol-3-phosphate acyltransferase (C18:3)	2.3.1.15	SYNPCC7942_2057 or SYNPCC7942_1454	M744_06105 or M744_09300	(1) OctadecatetraenoilACP[c] + (1) Glycerol-3-phosphate[c] --> (1) H+[c] + (1) ACP[c] + (1) 1-octadec-6-9-12-15-tetraenoyl-sn-glycerol 3-phosphate[c]	(1) octe691215ACP[c] + (1) cpd00080[c] --> (1) cpd00067[c] + (1) cpd11493[c] + (1) 1odec691215eg3p[c]
G3PAT184691215	glycerol-3-phosphate acyltransferase (C18:4)	2.3.1.15	SYNPCC7942_2057 or SYNPCC7942_1454	M744_06105 or M744_09300	(1) gamma-linolenoilACP[c] + (1) Glycerol-3-phosphate[c] --> (1) H+[c] + (1) ACP[c] + (1) 1-octadec-6-9-12trienoyl-sn-glycerol 3-phosphate[c]	(1) octe6912ACP[c] + (1) cpd00080[c] --> (1) cpd00067[c] + (1) cpd11493[c] + (1) 1odec6912eg3p[c]
GaT_160	Galactosyltransferase (n-C16:0)	2.4.1.6	SYNPCC7942_0986	M744_11770	(1) UDP-galactose[c] + (1) 1,2-Diacyl-sn-glycerol dihexadecanoyl[c] --> (1) 1,2-Diacyl-3-beta-D-galactosyl-sn-glycerol (n-C16)[c] + (1) UDP[c]	(1) cpd00043[c] + (1) cpd15309[c] --> (1) cpdMG160[c] + (1) cpd00014[c]
GaT_161	Galactosyltransferase (n-C16:1)	2.4.1.6	SYNPCC7942_0986	M744_11770	(1) UDP-galactose[c] + (1) 1,2-Diacyl-sn-glycerol dihexadec-9-enoyl[c] --> (1) 1,2-Diacyl-3-beta-D-galactosyl-sn-glycerol (n-C16:1)[c] + (1) UDP[c]	(1) cpd00043[c] + (1) cpd15310[c] --> (1) cpdMG161[c] + (1) cpd00014[c]
GaT_180	Galactosyltransferase (n-C18:0)	2.4.1.6	SYNPCC7942_0986	M744_11770	(1) UDP-galactose[c] + (1) 1,2-Diacyl-sn-glycerol dioctadecanoyl[c] --> (1) 1,2-Diacyl-3-beta-D-galactosyl-sn-glycerol (n-C18:0)[c] + (1) UDP[c]	(1) cpd00043[c] + (1) cpd15311[c] --> (1) cpdMG180[c] + (1) cpd00014[c]
GaT_181	Galactosyltransferase (n-C18:1)	2.4.1.6	SYNPCC7942_0986	M744_11770	(1) UDP-galactose[c] + (1) 1,2-Diacyl-sn-glycerol dioctadec-11-enoyl[c] --> (1) 1,2-Diacyl-3-beta-D-galactosyl-sn-glycerol (n-C18:1)[c] + (1) UDP[c]	(1) cpd00043[c] + (1) cpd15312[c] --> (1) mgdg181[c] + (1) cpd00014[c]
GaT_182	Galactosyltransferase (n-C18:2)	2.4.1.6	SYNPCC7942_0986	M744_11770	(1) UDP-galactose[c] + (1) 1,2-Diacyl-sn-glycerol (dioctadec-9-12-dienoyl, n-C18:2)[c] --> (1) 1,2-Diacyl-3-beta-D-galactosyl-sn-glycerol (n-C18:2)[c] + (1) UDP[c]	(1) cpd00043[c] + (1) cp_DLiGl[c] --> (1) cpdMG182[c] + (1) cpd00014[c]
GaT_183	Galactosyltransferase (n-C18:3)	2.4.1.6	SYNPCC7942_0986	M744_11770	(1) UDP-galactose[c] + (1) 1,2-Diacyl-sn-glycerol (dioctadec-9-12-15-trienoyl, n-C18:3)[c] --> (1) 1,2-Diacyl-3-beta-D-galactosyl-sn-glycerol (n-C18:3)[c] + (1) UDP[c]	(1) cpd00043[c] + (1) cp_DaLGl[c] --> (1) cpdMG183[c] + (1) cpd00014[c]
GLCP	glycogen phosphorylase	2.4.1.1	SYNPCC7942_0244	M744_01805	(5) Phosphate[c] + (5) H+[c] + (1) Glycogen[c] --> (5) D-Glucose 1-phosphate[c] + (1) H2O[c]	(5) cpd00009[c] + (5) cpd00067[c] + (1) cpd00155[c] --> (5) cpd00089[c] + (1) cpd00001[c]
GLCP2	glycogen phosphorylase	2.4.1.1	SYNPCC7942_0244	M744_01805	(5) Phosphate[c] + (5) H+[c] + (1) branching glycogen[c] --> (5) D-Glucose 1-phosphate[c] + (1) H2O[c]	(5) cpd00009[c] + (5) cpd00067[c] + (1) cpd15413[c] --> (5) cpd00089[c] + (1) cpd00001[c]
MECDPDH_syn	2C-methyl-D-erythritol 2,4 cyclodiphosphate dehydratase	1.17.7.1	SYNPCC7942_0713	M744_13220	(2) Reduced ferredoxin[c] + (1) 2-C-methyl-D-erythritol2-4-cyclodiphosphate[c] + (2) H+[c] --> (1) H2O[c] + (2) Oxidized ferredoxin[c] + (1) 1-Hydroxy-2-methyl-2-butenyl 4-diphosphate[c]	(2) cpfdxr22[c] + (1) cpd08301[c] + (2) cpd00067[c] --> (1) cpd00001[c] + (2) cpfdxo22[c] + (1) cpd08615[c]
MGDG181	UDPgalactose:1,2-diacylglycerol 3-beta-D-galactosyltransferase (n-C18:1)	2.4.1.6	SYNPCC7942_0986	M744_11770	(1) UDP-galactose[c] + (1) 1,2-Diacyl-sn-glycerol (dioctadec-9-enoyl, n-C18:1)[c] --> (1) UDP[c] + (1) 1,2-Diacyl-3-beta-D-galactosyl-sn-glycerol (n-C18:1)[c]	(1) cpd00043[c] + (1) 12dgr181:9[c] --> (1) cpd00014[c] + (1) cpdMG181[c]
MGDG1836912	UDPgalactose:1,2-diacylglycerol 3-beta-D-galactosyltransferase (n-C18:3)	2.4.1.6	SYNPCC7942_0986	M744_11770	(1) UDP-galactose[c] + (1) 1,2-Diacyl-sn-glycerol (dioctadec-6-9-12-trienoyl, n-C18:3)[c] --> (1) UDP[c] + (1) 1,2-Diacyl-3-beta-D-galactosyl-sn-glycerol (n-C18:3)[c]	(1) cpd00043[c] + (1) 12dgr183:6:9:12[c] --> (1) cpd00014[c] + (1) mgdg183:6:9:12[c]
MGDG184691215	UDPgalactose:1,2-diacylglycerol 3-beta-D-galactosyltransferase (n-C18:4)	2.4.1.6	SYNPCC7942_0986	M744_11770	(1) UDP-galactose[c] + (1) 1,2-Diacyl-sn-glycerol (dioctadec-6-9-12-15-tetraenoyl, n-C18:4)[c] --> (1) UDP[c] + (1) 1,2-Diacyl-3-beta-D-galactosyl-sn-glycerol (n-C18:4)[c]	(1) cpd00043[c] + (1) 12dgr184:6:9:12:15[c] --> (1) cpd00014[c] + (1) mgdg184:6:9:12:15[c]
NDH2_syn	NADH dehydrogenase 2 (plastoquinone-8) (tilacoide)	1.6.99.3	SYNPCC7942_0101 or SYNPCC7942_2508 or SYNPCC7942_0198	M744_02570 or M744_03695 or M744_02065	(1) H+[c] + (1) NADH[c] + (1) Plastoquinone 9[l] --> (1) NAD[c] + (1) Plastoquinol-9[l]	(1) cpd00067[c] + (1) cpd00004[c] + (1) cpd07274[l] --> (1) cpd00003[c] + (1) cpd16503[l]
PGPS_182	Phosphatidylglycerol synthase (n-C16:0)	2.7.8.5	SYNPCC7942_1825	M744_07345	(1) Glycerol-3-phosphate[c] + (1) CDP-1,2-dioctadec-9-12-dienoylglycerol[c] --> (1) H+[c] + (1) CMP[c] + (1) Phosphatidylglycerophosphate (dioctadec-9-12-dienoyl, n-C18:2)[c]	(1) cpd00080[c] + (1) CDPDG182[c] --> (1) cpd00067[c] + (1) cpd00046[c] + (1) cpPGP182[c]
PGPS_183	Phosphatidylglycerol synthase (n-C16:0)	2.7.8.5	SYNPCC7942_1825	M744_07345	(1) Glycerol-3-phosphate[c] + (1) CDP-1,2-dioctadec-9-12-15-trienoylglycerol[c] --> (1) H+[c] + (1) CMP[c] + (1) Phosphatidylglycerophosphate (dioctadec-9-12-15-trienoyl, n-C18:3)[c]	(1) cpd00080[c] + (1) CDPDG183[c] --> (1) cpd00067[c] + (1) cpd00046[c] + (1) cpPGP183[c]
PGSA181	Phosphatidylglycerol synthase (n-C18:1)	2.7.8.5	SYNPCC7942_1825	M744_07345	(1) CDP-1,2-dioctadec-9-enoylglycerol[c] + (1) Glycerol-3-phosphate[c] --> (1) H+[c] + (1) CMP[c] + (1) Phosphatidylglycerophosphate (dioctadec-9-enoyl, n-C18:1)[c]	(1) cdpdodec9eg[c] + (1) cpd00080[c] --> (1) cpd00067[c] + (1) cpd00046[c] + (1) cpdPGP181:9[c]
PGSA1836912	Phosphatidylglycerol synthase (n-C18:3)	2.7.8.5	SYNPCC7942_1825	M744_07345	(1) CDP-1,2-dioctadec-6-9-12-trienoylglycerol[c] + (1) Glycerol-3-phosphate[c] --> (1) H+[c] + (1) CMP[c] + (1) Phosphatidylglycerophosphate (dioctadec-6-9-12-trienoyl, n-C18:3)[c]	(1) cdpdodec6912eg[c] + (1) cpd00080[c] --> (1) cpd00067[c] + (1) cpd00046[c] + (1) pgp183:6:9:12[c]
PGSA184691215	Phosphatidylglycerol synthase (n-C18:4)	2.7.8.5	SYNPCC7942_1825	M744_07345	(1) CDP-1,2-dioctadec-6-9-12-15-tetraenoylglycerol[c] + (1) Glycerol-3-phosphate[c] --> (1) H+[c] + (1) CMP[c] + (1) Phosphatidylglycerophosphate (dioctadec-6-9-12-15-tetraenoyl, n-C18:4)[c]	(1) cdpdodec691215eg[c] + (1) cpd00080[c] --> (1) cpd00067[c] + (1) cpd00046[c] + (1) pgp184:6:9:12:15[c]
PPNCL	phosphopantothenate-cysteine ligase	6.3.2.5	SYNPCC7942_0292	M744_01555	(1) CTP[c] + (1) L-Cysteine[c] + (1) 4-phosphopantothenate[c] --> (1) H+[c] + (1) Phosphate[c] + (1) CDP[c] + (1) (R)-4'-Phosphopantothenoyl-L-cysteine[c]	(1) cpd00052[c] + (1) cpd00084[c] + (1) cpd02201[c] --> (1) cpd00067[c] + (1) cpd00009[c] + (1) cpd00096[c] + (1) cpd02666[c]
R09703	15-cis-phytoene:acceptor oxidoreductase	5.2.1.13	SYNPCC7942_1246	M744_10405	(1) 15-cis-Phytoene[c] <=> (1) 3,4-Dehydrolycopene[c] + (10) H+[c]	(1) cpd03211[c] <=> (1) cpd14598[c] + (10) cpd00067[c]
rxn00001	Pyrophosphate phosphohydrolase	3.6.1.1	SYNPCC7942_1383	M744_09680	(1) H2O[c] + (1) PPi[c] --> (2) Phosphate[c] + (2) H+[c]	(1) cpd00001[c] + (1) cpd00012[c] --> (2) cpd00009[c] + (2) cpd00067[c]
rxn00003	2-Acetolactate pyruvate-lyase (carboxylating)	2.2.1.6	SYNPCC7942_0139 and SYNPCC7942_2434	M744_02370 and M744_04075	(2) Pyruvate[c] + (1) H+[c] --> (1) CO2[c] + (1) 2-Acetolactate[c]	(2) cpd00020[c] + (1) cpd00067[c] --> (1) cpd00011[c] + (1) cpd00668[c]
rxn00006	hydrogen-peroxide:hydrogen-peroxide oxidoreductase	1.11.1.6	SYNPCC7942_B2620 or SYNPCC7942_1656	M744_14035 or M744_08205	(2) H2O2[c] --> (2) H2O[c] + (1) O2[c]	(2) cpd00025[c] --> (2) cpd00001[c] + (1) cpd00007[c]
rxn00011	pyruvate:thiamin diphosphate acetaldehydetransferase	1.2.4.1 or 2.2.1.6	SYNPCC7942_0143 and SYNPCC7942_1944 or SYNPCC7942_2434	M744_02350 and M744_06705 or M744_04075	(1) Pyruvate[c] + (1) TPP[c] + (1) H+[c] --> (1) CO2[c] + (1) 2-Hydroxyethyl-ThPP[c]	(1) cpd00020[c] + (1) cpd00056[c] + (1) cpd00067[c] --> (1) cpd00011[c] + (1) cpd03049[c]
rxn00018	D-Ribulose 1,5-bisphosphate carboxy-lyase (dimerizing)	4.1.1.39	SYNPCC7942_1426 and SYNPCC7942_1427	M744_09460 and M744_09455	(1) H2O[ca] + (1) CO2[ca] + (1) D-Ribulose 1,5-bisphosphate[ca] --> (2) H+[ca] + (2) 3-Phosphoglycerate[ca]	(1) cpd00001[ca] + (1) cpd00011[ca] + (1) cpd00871[ca] --> (2) cpd00067[ca] + (2) cpd00169[ca]
rxn00022	alpha-D-Glucoside glucohydrolase	3.2.1.20	SYNPCC7942_1019	M744_11590	(1) H2O[c] + (1) Maltose[c] --> (2) D-Glucose[c]	(1) cpd00001[c] + (1) cpd00179[c] --> (2) cpd00027[c]
rxn00029	5-Aminolevulinate hydro-lyase(adding 5-aminolevulinate and	4.2.1.24	SYNPCC7942_1792	M744_07515	(2) 5-Aminolevulinate[c] --> (2) H2O[c] + (1) H+[c] + (1) Porphobilinogen[c]	(2) cpd00338[c] --> (2) cpd00001[c] + (1) cpd00067[c] + (1) cpd00689[c]
rxn00048	6,7-Dimethyl-8-(1-D-ribityl)lumazine:6,7-dimethyl-8-(1-D-ribityl)	2.5.1.9	SYNPCC7942_1624 and SYNPCC7942_2244	M744_09195 and M744_05115	(2) 6-7-Dimethyl-8--1-D-ribityllumazine[c] --> (1) Riboflavin[c] + (1) 4--1-D-Ribitylamino-5-aminouracil[c]	(2) cpd02656[c] --> (1) cpd00220[c] + (1) cpd02882[c]
rxn00060	Porphobilinogen ammonia-lyase (polymerizing)	2.5.1.61	SYNPCC7942_0967	M744_11870	(1) H2O[c] + (4) Porphobilinogen[c] --> (4) NH3[c] + (1) Hydroxymethylbilane[c]	(1) cpd00001[c] + (4) cpd00689[c] --> (4) cpd00013[c] + (1) cpd00755[c]
rxn00065	ATP pyrophosphate-lyase (cyclizing)	4.6.1.1	SYNPCC7942_2195 or SYNPCC7942_0663	M744_05370 or M744_13495	(1) ATP[c] --> (1) PPi[c] + (1) cAMP[c]	(1) cpd00002[c] --> (1) cpd00012[c] + (1) cpd00446[c]
rxn00077	ATP:NAD+ 2&#39;-phosphotransferase	2.7.1.23	SYNPCC7942_2304 or SYNPCC7942_1865	M744_04780 or M744_07115	(1) ATP[c] + (1) NAD[c] --> (1) NADP[c] + (1) ADP[c]	(1) cpd00002[c] + (1) cpd00003[c] --> (1) cpd00006[c] + (1) cpd00008[c]
rxn00083	NADPH:NAD+ oxidoreductase (B-specific)	1.6.1.2	SYNPCC7942_1610 and SYNPCC7942_1611 or SYNPCC7942_1610 and SYNPCC7942_1612	M744_09115 and M744_09120 or M744_09115 and M744_09125	(1) NAD[c] + (1) NADPH[c] --> (1) NADH[c] + (1) NADP[c]	(1) cpd00003[c] + (1) cpd00005[c] --> (1) cpd00004[c] + (1) cpd00006[c]
rxn00096	ADP:ATP adenylyltransferase	2.7.7.53	SYNPCC7942_1600 or SYNPCC7942_1188	M744_09055 or M744_10710	(1) ATP[c] + (1) ADP[c] <=> (1) Phosphate[c] + (1) H+[c] + (1) AppppA[c]	(1) cpd00002[c] + (1) cpd00008[c] <=> (1) cpd00009[c] + (1) cpd00067[c] + (1) cpd00924[c]
rxn00097	ATP:AMP phosphotransferase	2.7.4.3	SYNPCC7942_2213	M744_05275	(1) ATP[c] + (1) AMP[c] <=> (2) ADP[c]	(1) cpd00002[c] + (1) cpd00018[c] <=> (2) cpd00008[c]
rxn00100	ATP:dephospho-CoA 3&#39;-phosphotransferase	2.7.1.24	SYNPCC7942_0273	M744_01655	(1) ATP[c] + (1) Dephospho-CoA[c] --> (1) ADP[c] + (1) CoA[c]	(1) cpd00002[c] + (1) cpd00655[c] --> (1) cpd00008[c] + (1) cpd00010[c]
rxn00102	Carbonic acid hydro-lyase	4.2.1.1	SYNPCC7942_1423 or SYNPCC7942_1388 or SYNPCC7942_1447 or SYNPCC7942_B2619	M744_09475 or M744_09655 or M744_09335 or M744_14040	(1) H+[c] + (1) Bicarbonate[c] <=> (1) H2O[c] + (1) CO2[c]	(1) cpd00067[c] + (1) cpd00242[c] <=> (1) cpd00001[c] + (1) cpd00011[c]
rxn00104	ATP:polyphosphate phosphotransferase	2.7.4.1	SYNPCC7942_1566	M744_08870	(1) ATP[c] + (1) PPi[c] <=> (1) ADP[c] + (1) H+[c] + (1) Triphosphate[c]	(1) cpd00002[c] + (1) cpd00012[c] <=> (1) cpd00008[c] + (1) cpd00067[c] + (1) cpd00421[c]
rxn00105	ATP:nicotinamide-nucleotide adenylyltransferase	2.7.7.1	SYNPCC7942_0205	M744_02030	(1) ATP[c] + (1) Nicotinamide ribonucleotide[c] --> (1) NAD[c] + (1) PPi[c]	(1) cpd00002[c] + (1) cpd00355[c] --> (1) cpd00003[c] + (1) cpd00012[c]
rxn00106	Triphosphate phosphohydrolase	3.6.1.1	SYNPCC7942_1383	M744_09680	(1) H2O[c] + (1) Triphosphate[c] --> (1) Phosphate[c] + (1) PPi[c]	(1) cpd00001[c] + (1) cpd00421[c] --> (1) cpd00009[c] + (1) cpd00012[c]
rxn00117	ATP:nucleoside-diphosphate phosphatransferase	2.7.4.6	SYNPCC7942_2497	M744_03750	(1) ATP[c] + (1) UDP[c] <=> (1) ADP[c] + (1) UTP[c]	(1) cpd00002[c] + (1) cpd00014[c] <=> (1) cpd00008[c] + (1) cpd00062[c]
rxn00119	ATP:nucleoside-phosphate phosphotransferase	2.7.4.14	SYNPCC7942_0506	M744_00430	(1) ATP[c] + (1) UMP[c] <=> (1) ADP[c] + (1) UDP[c]	(1) cpd00002[c] + (1) cpd00091[c] <=> (1) cpd00008[c] + (1) cpd00014[c]
rxn00122	ATP:FMN adenylyltransferase	2.7.7.2	SYNPCC7942_0492	M744_00500	(1) ATP[c] + (1) FMN[c] --> (1) PPi[c] + (1) FAD[c]	(1) cpd00002[c] + (1) cpd00050[c] --> (1) cpd00012[c] + (1) cpd00015[c]
rxn00126	ATP:L-methione S-adenosyltransferase	2.5.1.6	SYNPCC7942_2463	M744_03910	(1) H2O[c] + (1) ATP[c] + (1) L-Methionine[c] --> (1) Phosphate[c] + (1) PPi[c] + (1) S-Adenosyl-L-methionine[c]	(1) cpd00001[c] + (1) cpd00002[c] + (1) cpd00060[c] --> (1) cpd00009[c] + (1) cpd00012[c] + (1) cpd00017[c]
rxn00127	S-Adenosyl-L-methionine carboxy-lyase	4.1.1.50	SYNPCC7942_2043 or SYNPCC7942_2249	M744_06185 or M744_05085	(1) S-Adenosyl-L-methionine[c] + (1) H+[c] --> (1) CO2[c] + (1) S-Adenosylmethioninamine[c]	(1) cpd00017[c] + (1) cpd00067[c] --> (1) cpd00011[c] + (1) cpd00837[c]
rxn00132	Adenosine 5&#39;-monophosphate phosphohydrolase	3.1.3.5	SYNPCC7942_2063	M744_06075	(1) H2O[c] + (1) AMP[c] --> (1) Phosphate[c] + (1) H+[c] + (1) Adenosine[c]	(1) cpd00001[c] + (1) cpd00018[c] --> (1) cpd00009[c] + (1) cpd00067[c] + (1) cpd00182[c]
rxn00137	Adenosine 3&#39;,5&#39;-bisphosphate 3&#39;(2&#39;)-phosphohydrolase	3.1.3.7	SYNPCC7942_0173	M744_02190	(1) H2O[c] + (1) Adenosine 3-5-bisphosphate[c] --> (1) Phosphate[c] + (1) AMP[c] + (1) H+[c]	(1) cpd00001[c] + (1) cpd00045[c] --> (1) cpd00009[c] + (1) cpd00018[c] + (1) cpd00067[c]
rxn00138	Deamino-NAD+:ammonia ligase (AMP-forming)	6.3.1.5	SYNPCC7942_0105	M744_02550	(1) ATP[c] + (1) NH3[c] + (1) Deamido-NAD[c] --> (1) NAD[c] + (1) PPi[c] + (1) AMP[c]	(1) cpd00002[c] + (1) cpd00013[c] + (1) cpd00638[c] --> (1) cpd00003[c] + (1) cpd00012[c] + (1) cpd00018[c]
rxn00139	AMP:pyrophosphate phosphoribosyltransferase	2.4.2.7	SYNPCC7942_2454	M744_03965	(1) PRPP[c] + (1) Adenine[c] --> (1) PPi[c] + (1) AMP[c]	(1) cpd00103[c] + (1) cpd00128[c] --> (1) cpd00012[c] + (1) cpd00018[c]
rxn00141	S-Adenosyl-L-homocysteine hydrolase	3.3.1.1	SYNPCC7942_0618	M744_13750	(1) H2O[c] + (1) S-Adenosyl-homocysteine[c] --> (1) Homocysteine[c] + (1) Adenosine[c]	(1) cpd00001[c] + (1) cpd00019[c] --> (1) cpd00135[c] + (1) cpd00182[c]
rxn00147	ATP:pyruvate,water phosphotransferase	2.7.9.2	SYNPCC7942_0781	M744_12840	(1) H2O[c] + (1) ATP[c] + (1) Pyruvate[c] --> (1) Phosphate[c] + (1) AMP[c] + (1) Phosphoenolpyruvate[c] + (1) H+[c]	(1) cpd00001[c] + (1) cpd00002[c] + (1) cpd00020[c] --> (1) cpd00009[c] + (1) cpd00018[c] + (1) cpd00061[c] + (1) cpd00067[c]
rxn00148	ATP:pyruvate O2-phosphotransferase	2.7.1.40	SYNPCC7942_0098	M744_02585	(1) ADP[c] + (1) Phosphoenolpyruvate[c] --> (1) ATP[c] + (1) Pyruvate[c]	(1) cpd00008[c] + (1) cpd00061[c] --> (1) cpd00002[c] + (1) cpd00020[c]
rxn00154	pyruvate:NAD+ 2-oxidoreductase (CoA-acetylating)	1.2.4.1 and 1.8.1.4 and 2.3.1.12	SYNPCC7942_0143 and SYNPCC7942_1944 and SYNPCC7942_1068 and SYNPCC7942_1198	M744_02350 and M744_06705 and M744_11335 and M744_10660	(1) NAD[c] + (1) CoA[c] + (1) Pyruvate[c] --> (1) NADH[c] + (1) CO2[c] + (1) Acetyl-CoA[c]	(1) cpd00003[c] + (1) cpd00010[c] + (1) cpd00020[c] --> (1) cpd00004[c] + (1) cpd00011[c] + (1) cpd00022[c]
rxn00159	(S)-Malate:NADP+ oxidoreductase(oxaloacetate-decarboxylating)	1.1.1.38	SYNPCC7942_1297	M744_10140	(1) NAD[c] + (1) L-Malate[c] --> (1) NADH[c] + (1) CO2[c] + (1) Pyruvate[c]	(1) cpd00003[c] + (1) cpd00130[c] --> (1) cpd00004[c] + (1) cpd00011[c] + (1) cpd00020[c]
rxn00161	(S)-Malate:NADP+ oxidoreductase(oxaloacetate-decarboxylating)	1.1.1.38	SYNPCC7942_1297	M744_10140	(1) NADP[c] + (1) L-Malate[c] --> (1) NADPH[c] + (1) CO2[c] + (1) Pyruvate[c]	(1) cpd00006[c] + (1) cpd00130[c] --> (1) cpd00005[c] + (1) cpd00011[c] + (1) cpd00020[c]
rxn00175	Acetate:CoA ligase (AMP-forming)	6.2.1.1	SYNPCC7942_1352	M744_09855	(1) ATP[c] + (1) CoA[c] + (1) Acetate[c] + (1) H+[c] --> (1) PPi[c] + (1) AMP[c] + (1) Acetyl-CoA[c]	(1) cpd00002[c] + (1) cpd00010[c] + (1) cpd00029[c] + (1) cpd00067[c] --> (1) cpd00012[c] + (1) cpd00018[c] + (1) cpd00022[c]
rxn00179	ATP:L-glutamate 5-phosphotransferase	2.7.2.11	SYNPCC7942_2197	M744_05360	(1) ATP[c] + (1) L-Glutamate[c] + (1) H+[c] --> (1) ADP[c] + (1) L-Glutamyl 5-phosphate[c]	(1) cpd00002[c] + (1) cpd00023[c] + (1) cpd00067[c] --> (1) cpd00008[c] + (1) cpd02097[c]
rxn00187	L-Glutamate:ammonia ligase (ADP-forming)	6.3.1.2	SYNPCC7942_2156 or SYNPCC7942_0169 or SYNPCC7942_2296	M744_05575 or M744_02210 or M744_04820	(1) ATP[c] + (1) NH3[c] + (1) L-Glutamate[c] --> (1) ADP[c] + (1) Phosphate[c] + (1) L-Glutamine[c] + (1) H+[c]	(1) cpd00002[c] + (1) cpd00013[c] + (1) cpd00023[c] --> (1) cpd00008[c] + (1) cpd00009[c] + (1) cpd00053[c] + (1) cpd00067[c]
rxn00190	Deamido-NAD+:L-glutamine amido-ligase (AMP-forming)	6.3.5.1	SYNPCC7942_0105	M744_02550	(1) H2O[c] + (1) ATP[c] + (1) L-Glutamine[c] + (1) Deamido-NAD[c] --> (1) NAD[c] + (1) PPi[c] + (1) AMP[c] + (1) L-Glutamate[c]	(1) cpd00001[c] + (1) cpd00002[c] + (1) cpd00053[c] + (1) cpd00638[c] --> (1) cpd00003[c] + (1) cpd00012[c] + (1) cpd00018[c] + (1) cpd00023[c]
rxn00192	Acetyl-CoA:L-glutamate N-acetyltransferase	2.3.1.35	SYNPCC7942_1896	M744_06955	(1) Acetyl-CoA[c] + (1) L-Glutamate[c] --> (1) CoA[c] + (1) H+[c] + (1) N-Acetyl-L-glutamate[c]	(1) cpd00022[c] + (1) cpd00023[c] --> (1) cpd00010[c] + (1) cpd00067[c] + (1) cpd00477[c]
rxn00193	L-Glutamate racemase	5.1.1.3	SYNPCC7942_2361	M744_04460	(1) L-Glutamate[c] <=> (1) D-Glutamate[c]	(1) cpd00023[c] <=> (1) cpd00186[c]
rxn00198	Isocitrate:NADP+ oxidoreductase (decarboxylating)	1.1.1.42	SYNPCC7942_1719	M744_07895	(1) NADP[c] + (1) Isocitrate[c] --> (1) NADPH[c] + (1) CO2[c] + (1) 2-Oxoglutarate[c]	(1) cpd00006[c] + (1) cpd00260[c] --> (1) cpd00005[c] + (1) cpd00011[c] + (1) cpd00024[c]
rxn00199	Oxalosuccinate:NADP+ oxidoreductase (decarboxylating)	1.1.1.42	SYNPCC7942_1719	M744_07895	(1) H+[c] + (1) Oxalosuccinate[c] --> (1) CO2[c] + (1) 2-Oxoglutarate[c]	(1) cpd00067[c] + (1) cpd03187[c] --> (1) cpd00011[c] + (1) cpd00024[c]
rxn00205	Glutathione:hydrogen-peroxide oxidoreductase	1.11.1.9	SYNPCC7942_0437 or SYNPCC7942_1214	M744_00775 or M744_10575	(1) H2O2[c] + (2) Glutathione[c] --> (2) H2O[c] + (1) Oxidized glutathione[c]	(1) cpd00025[c] + (2) cpd00042[c] --> (2) cpd00001[c] + (1) cpd00111[c]
rxn00214	UDPglucose 4-epimerase	5.1.3.2	SYNPCC7942_0320	M744_01415	(1) UDP-glucose[c] <=> (1) UDP-galactose[c]	(1) cpd00026[c] <=> (1) cpd00043[c]
rxn00216	ATP:D-glucose 6-phosphotransferase	2.7.1.1	SYNPCC7942_0221	M744_01930	(1) ATP[c] + (1) D-Glucose[c] --> (1) ADP[c] + (1) D-glucose-6-phosphate[c]	(1) cpd00002[c] + (1) cpd00027[c] --> (1) cpd00008[c] + (1) cpd00079[c]
rxn00224	Protoporphyrin ferro-lyase	4.99.1.1	SYNPCC7942_0137	M744_02380	(1) Protoporphyrin[c] + (1) Fe2+[c] --> (1) Heme[c] + (2) H+[c]	(1) cpd01476[c] + (1) cpd10515[c] --> (1) cpd00028[c] + (2) cpd00067[c]
rxn00225	ATP:acetate phosphotransferase	6.2.1.1	SYNPCC7942_2079	M744_05995	(1) ATP[c] + (1) Acetate[c] + (1) H+[c] <=> (1) ADP[c] + (1) Acetylphosphate[c]	(1) cpd00002[c] + (1) cpd00029[c] + (1) cpd00067[c] <=> (1) cpd00008[c] + (1) cpd00196[c]
rxn00237	ATP:nucleoside-diphosphate phosphatransferase	2.7.4.6	SYNPCC7942_2497	M744_03750	(1) ATP[c] + (1) GDP[c] <=> (1) ADP[c] + (1) GTP[c]	(1) cpd00002[c] + (1) cpd00031[c] <=> (1) cpd00008[c] + (1) cpd00038[c]
rxn00239	ATP:(d)GMP phosphotransferase	2.7.4.8	SYNPCC7942_1191	M744_10695	(1) ATP[c] + (1) GMP[c] <=> (1) ADP[c] + (1) GDP[c]	(1) cpd00002[c] + (1) cpd00126[c] <=> (1) cpd00008[c] + (1) cpd00031[c]
rxn00241	GTP phosphohydrolase (vesicle-releasing)	3.6.5.3	SYNPCC7942_0884	M744_12315	(1) H2O[c] + (1) GTP[c] --> (1) Phosphate[c] + (1) GDP[c] + (1) H+[c]	(1) cpd00001[c] + (1) cpd00038[c] --> (1) cpd00009[c] + (1) cpd00031[c] + (1) cpd00067[c]
rxn00251	Orthophosphate:oxaloacetate carboxyl-lyase (phosphorylating)	4.1.1.31	SYNPCC7942_2252	M744_05060	(1) H2O[c] + (1) CO2[c] + (1) Phosphoenolpyruvate[c] --> (1) Phosphate[c] + (1) Oxaloacetate[c] + (2) H+[c]	(1) cpd00001[c] + (1) cpd00011[c] + (1) cpd00061[c] --> (1) cpd00009[c] + (1) cpd00032[c] + (2) cpd00067[c]
rxn00256	Citrate oxaloacetate-lyase ((pro-3S)-CH2COO- -> acetyl-CoA)	2.3.3.1	SYNPCC7942_0612	M744_13780	(1) H2O[c] + (1) Acetyl-CoA[c] + (1) Oxaloacetate[c] --> (1) CoA[c] + (1) H+[c] + (1) Citrate[c]	(1) cpd00001[c] + (1) cpd00022[c] + (1) cpd00032[c] --> (1) cpd00010[c] + (1) cpd00067[c] + (1) cpd00137[c]
rxn00260	L-Aspartate:2-oxoglutarate aminotransferase	2.6.1.1	SYNPCC7942_2545	M744_03485	(1) 2-Oxoglutarate[c] + (1) L-Aspartate[c] <=> (1) L-Glutamate[c] + (1) Oxaloacetate[c]	(1) cpd00024[c] + (1) cpd00041[c] <=> (1) cpd00023[c] + (1) cpd00032[c]
rxn00262	L-Aspartic acid:oxygen oxidoreductase (deaminating)	1.4.3.16	SYNPCC7942_1881	M744_07030	(1) H2O[c] + (1) O2[c] + (1) L-Aspartate[c] --> (1) NH3[c] + (1) H2O2[c] + (1) Oxaloacetate[c]	(1) cpd00001[c] + (1) cpd00007[c] + (1) cpd00041[c] --> (1) cpd00013[c] + (1) cpd00025[c] + (1) cpd00032[c]
rxn00272	L-Alanine:glyoxylate aminotransferase	2.6.1.45	SYNPCC7942_2160	M744_05555	(1) L-Alanine[c] + (1) Glyoxalate[c] <=> (1) Pyruvate[c] + (1) Glycine[c]	(1) cpd00035[c] + (1) cpd00040[c] <=> (1) cpd00020[c] + (1) cpd00033[c]
rxn00278	L-Alanine:NAD+ oxidoreductase (deaminating)	1.4.1.1	SYNPCC7942_1760	M744_07680	(1) NADH[c] + (1) NH3[c] + (1) Pyruvate[c] + (1) H+[c] --> (1) H2O[c] + (1) NAD[c] + (1) L-Alanine[c]	(1) cpd00004[c] + (1) cpd00013[c] + (1) cpd00020[c] + (1) cpd00067[c] --> (1) cpd00001[c] + (1) cpd00003[c] + (1) cpd00035[c]
rxn00283	L-Alanine racemase	5.1.1.1	SYNPCC7942_2201	M744_05335	(1) L-Alanine[c] <=> (1) D-Alanine[c]	(1) cpd00035[c] <=> (1) cpd00117[c]
rxn00288	Succinate:(acceptor) oxidoreductase	1.3.99.1	SYNPCC7942_0641 and SYNPCC7942_1533	M744_13615 and M744_08670	(1) Fumarate[c] + (1) FADH2[c] --> (1) FAD[c] + (1) Succinate[c]	(1) cpd00106[c] + (1) cpd00982[c] --> (1) cpd00015[c] + (1) cpd00036[c]
rxn00292	UDP-N-acetyl-D-glucosamine 2-epimerase	5.1.3.14	SYNPCC7942_0552	M744_00180	(1) H2O[c] + (1) UDP-N-acetylglucosamine[c] <=> (1) UDP[c] + (1) N-Acetyl-D-mannosamine[c]	(1) cpd00001[c] + (1) cpd00037[c] <=> (1) cpd00014[c] + (1) cpd00492[c]
rxn00293	UTP:N-acetyl-alpha-D-glucosamine-1-phosphate uridylyltransferase	2.7.7.23	SYNPCC7942_0288	M744_01580	(1) UTP[c] + (1) N-Acetyl-D-glucosamine1-phosphate[c] --> (1) PPi[c] + (1) UDP-N-acetylglucosamine[c]	(1) cpd00062[c] + (1) cpd02611[c] --> (1) cpd00012[c] + (1) cpd00037[c]
rxn00297	UDP-N-acetyl-D-glucosamine 2-epimerase	5.1.3.14	SYNPCC7942_0552	M744_00180	(1) UDP-N-acetylglucosamine[c] <=> (1) UDP-N-acetyl-D-mannosamine[c]	(1) cpd00037[c] <=> (1) cpd00861[c]
rxn00299	GTP 7,8-8,9-dihydrolase	3.5.4.16	SYNPCC7942_1597	M744_09040	(1) H2O[c] + (1) GTP[c] --> (1) Formate[c] + (1) H+[c] + (1) 7,8-Dihydroneopterin 3'-triphosphate[c]	(1) cpd00001[c] + (1) cpd00038[c] --> (1) cpd00047[c] + (1) cpd00067[c] + (1) cpd02978[c]
rxn00300	GTP 7,8-8,9-dihydrolase (pyrophosphate-forming)	3.5.4.25	SYNPCC7942_1432	M744_09430	(3) H2O[c] + (1) GTP[c] --> (1) PPi[c] + (1) Formate[c] + (1) H+[c] + (1) 2,5-Diamino-6-(5'-phosphoribosylamino)-4-pyrimidineone[c]	(3) cpd00001[c] + (1) cpd00038[c] --> (1) cpd00012[c] + (1) cpd00047[c] + (1) cpd00067[c] + (1) cpd00957[c]
rxn00301	Guanosine 5&#39;-triphosphate pyrophosphohydrolase	3.6.1.19	SYNPCC7942_1493	M744_08460	(1) H2O[c] + (1) GTP[c] --> (1) PPi[c] + (1) GMP[c]	(1) cpd00001[c] + (1) cpd00038[c] --> (1) cpd00012[c] + (1) cpd00126[c]
rxn00304	GTP:pyruvate O2-phosphotransferase	2.7.1.40	SYNPCC7942_0098	M744_02585	(1) GDP[c] + (1) Phosphoenolpyruvate[c] --> (1) Pyruvate[c] + (1) GTP[c]	(1) cpd00031[c] + (1) cpd00061[c] --> (1) cpd00020[c] + (1) cpd00038[c]
rxn00313	meso-2,6-Diaminoheptanedioate carboxy-lyase	4.1.1.20	SYNPCC7942_0262	M744_01715	(1) H+[c] + (1) meso-2,6-Diaminopimelate[c] --> (1) CO2[c] + (1) L-Lysine[c]	(1) cpd00067[c] + (1) cpd00516[c] --> (1) cpd00011[c] + (1) cpd00039[c]
rxn00322	L-Lysine carboxy-lyase	4.1.1.18	SYNPCC7942_0707	M744_13250	(1) L-Lysine[c] + (1) H+[c] --> (1) CO2[c] + (1) Cadaverine[c]	(1) cpd00039[c] + (1) cpd00067[c] --> (1) cpd00011[c] + (1) cpd01155[c]
rxn00325	Glyoxylate:oxygen oxidoreductase	1.2.3.5	SYNPCC7942_1933	M744_06760	(1) H2O[c] + (1) O2[c] + (1) Glyoxalate[c] <=> (1) H2O2[c] + (1) H+[c] + (1) Oxalate[c]	(1) cpd00001[c] + (1) cpd00007[c] + (1) cpd00040[c] <=> (1) cpd00025[c] + (1) cpd00067[c] + (1) cpd00180[c]
rxn00328	4-Hydroxy-2-oxoglutarate glyoxylate-lyase	4.1.2.14	SYNPCC7942_0017	M744_03010	(1) 4-Hydroxy-2-oxoglutarate[c] <=> (1) Pyruvate[c] + (1) Glyoxalate[c]	(1) cpd00830[c] <=> (1) cpd00020[c] + (1) cpd00040[c]
rxn00333	(S)-2-Hydroxy-acid:oxygen 2-oxidoreductase	1.1.3.15	SYNPCC7942_0276 and SYNPCC7942_1718 and SYNPCC7942_1717	M744_01640 and M744_07900 and M744_07905	(1) O2[c] + (1) Glycolate[c] --> (1) H2O2[c] + (1) Glyoxalate[c]	(1) cpd00007[c] + (1) cpd00139[c] --> (1) cpd00025[c] + (1) cpd00040[c]
rxn00337	ATP:L-aspartate 4-phosphotransferase	2.7.2.4	SYNPCC7942_1001	M744_11695	(1) ATP[c] + (1) L-Aspartate[c] + (1) H+[c] --> (1) ADP[c] + (1) 4-Phospho-L-aspartate[c]	(1) cpd00002[c] + (1) cpd00041[c] + (1) cpd00067[c] --> (1) cpd00008[c] + (1) cpd01977[c]
rxn00338	L-aspartate oxidase	1.4.3.16	SYNPCC7942_1881	M744_07030	(1) O2[c] + (1) L-Aspartate[c] --> (1) H2O2[c] + (1) H+[c] + (1) Iminoaspartate[c]	(1) cpd00007[c] + (1) cpd00041[c] --> (1) cpd00025[c] + (1) cpd00067[c] + (1) cpd03470[c]
rxn00350	glutathione hydralase (periplasmic)	2.3.2.2	SYNPCC7942_0185	M744_02130	(1) H2O[c] + (1) Glutathione[c] --> (1) L-Glutamate[c] + (1) L-Cysteinylglycine[c]	(1) cpd00001[c] + (1) cpd00042[c] --> (1) cpd00023[c] + (1) cpd01017[c]
rxn00351	gamma-L-Glutamyl-L-cysteine:glycine ligase (ADP-forming)	6.3.2.3	SYNPCC7942_2324	M744_04660	(1) ATP[c] + (1) Glycine[c] + (1) gamma-Glutamylcysteine[c] --> (1) ADP[c] + (1) Phosphate[c] + (1) Glutathione[c] + (1) H+[c]	(1) cpd00002[c] + (1) cpd00033[c] + (1) cpd00506[c] --> (1) cpd00008[c] + (1) cpd00009[c] + (1) cpd00042[c] + (1) cpd00067[c]
rxn00361	ATP:adenylylsulfate 3&#39;-phosphotransferase	2.7.1.25	SYNPCC7942_0939	M744_12020	(1) ATP[c] + (1) APS[c] --> (1) ADP[c] + (1) 3-phosphoadenylylsulfate[c]	(1) cpd00002[c] + (1) cpd00193[c] --> (1) cpd00008[c] + (1) cpd00044[c]
rxn00363	Cytidine-5&#39;-monophosphate phosphohydrolase	3.1.3.5	SYNPCC7942_2063	M744_06075	(1) H2O[c] + (1) CMP[c] --> (1) Phosphate[c] + (1) H+[c] + (1) Cytidine[c]	(1) cpd00001[c] + (1) cpd00046[c] --> (1) cpd00009[c] + (1) cpd00067[c] + (1) cpd00367[c]
rxn00364	ATP:CMP phosphotransferase	2.7.4.14	SYNPCC7942_1151	M744_10895	(1) ATP[c] + (1) CMP[c] <=> (1) ADP[c] + (1) CDP[c]	(1) cpd00002[c] + (1) cpd00046[c] <=> (1) cpd00008[c] + (1) cpd00096[c]
rxn00367	CTP pyrophosphohydrolase	3.6.1.19	SYNPCC7942_1493	M744_08460	(1) H2O[c] + (1) CTP[c] --> (1) PPi[c] + (1) CMP[c]	(1) cpd00001[c] + (1) cpd00052[c] --> (1) cpd00012[c] + (1) cpd00046[c]
rxn00379	ATP:sulfate adenylyltransferase	2.7.7.4	SYNPCC7942_0295	M744_01540	(1) ATP[c] + (1) Sulfate[c] + (1) H+[c] --> (1) PPi[c] + (1) APS[c]	(1) cpd00002[c] + (1) cpd00048[c] + (1) cpd00067[c] --> (1) cpd00012[c] + (1) cpd00193[c]
rxn00391	Riboflavin-5-phosphate phosphohydrolase (acid optimum)	3.1.3.2	SYNPCC7942_2063	M744_06075	(1) H2O[c] + (1) FMN[c] --> (1) Phosphate[c] + (1) H+[c] + (1) Riboflavin[c]	(1) cpd00001[c] + (1) cpd00050[c] --> (1) cpd00009[c] + (1) cpd00067[c] + (1) cpd00220[c]
rxn00392	ATP:riboflavin 5&#39;-phosphotransferase	2.7.1.26	SYNPCC7942_0492	M744_00500	(1) ATP[c] + (1) Riboflavin[c] --> (1) ADP[c] + (1) FMN[c]	(1) cpd00002[c] + (1) cpd00220[c] --> (1) cpd00008[c] + (1) cpd00050[c]
rxn00405	L-Arginine carboxy-lyase	4.1.1.19	SYNPCC7942_1037	M744_11495	(1) L-Arginine[c] + (1) H+[c] --> (1) CO2[c] + (1) Agmatine[c]	(1) cpd00051[c] + (1) cpd00067[c] --> (1) cpd00011[c] + (1) cpd00152[c]
rxn00407	CTP aminohydrolase	3.5.4.13	SYNPCC7942_1900	M744_06935	(1) H2O[c] + (1) CTP[c] + (1) H+[c] --> (1) NH3[c] + (1) UTP[c]	(1) cpd00001[c] + (1) cpd00052[c] + (1) cpd00067[c] --> (1) cpd00013[c] + (1) cpd00062[c]
rxn00408	CTP phosphohydrolase	3.6.1.15	SYNPCC7942_1266	M744_10305	(1) H2O[c] + (1) CTP[c] --> (1) Phosphate[c] + (1) H+[c] + (1) CDP[c]	(1) cpd00001[c] + (1) cpd00052[c] --> (1) cpd00009[c] + (1) cpd00067[c] + (1) cpd00096[c]
rxn00409	ATP:nucleoside-diphosphate phosphatransferase	2.7.4.6	SYNPCC7942_2497	M744_03750	(1) ATP[c] + (1) CDP[c] <=> (1) ADP[c] + (1) CTP[c]	(1) cpd00002[c] + (1) cpd00096[c] <=> (1) cpd00008[c] + (1) cpd00052[c]
rxn00410	UTP:ammonia ligase(ADP-forming)	6.3.4.2	SYNPCC7942_1954	M744_06650	(1) ATP[c] + (1) NH3[c] + (1) UTP[c] --> (1) ADP[c] + (1) Phosphate[c] + (1) CTP[c] + (2) H+[c]	(1) cpd00002[c] + (1) cpd00013[c] + (1) cpd00062[c] --> (1) cpd00008[c] + (1) cpd00009[c] + (1) cpd00052[c] + (2) cpd00067[c]
rxn00411	CTP:pyruvate O2-phosphotransferase	2.7.1.40	SYNPCC7942_0098	M744_02585	(1) Phosphoenolpyruvate[c] + (1) CDP[c] --> (1) Pyruvate[c] + (1) CTP[c]	(1) cpd00061[c] + (1) cpd00096[c] --> (1) cpd00020[c] + (1) cpd00052[c]
rxn00412	UTP:ammonia ligase(ADP-forming)	6.3.4.2	SYNPCC7942_1954	M744_06650	(1) H2O[c] + (1) ATP[c] + (1) L-Glutamine[c] + (1) UTP[c] --> (1) ADP[c] + (1) Phosphate[c] + (1) L-Glutamate[c] + (1) CTP[c] + (2) H+[c]	(1) cpd00001[c] + (1) cpd00002[c] + (1) cpd00053[c] + (1) cpd00062[c] --> (1) cpd00008[c] + (1) cpd00009[c] + (1) cpd00023[c] + (1) cpd00052[c] + (2) cpd00067[c]
rxn00414	Carbon-dioxide:L-glutamine amido-ligase (ADP-forming,	6.3.5.5	SYNPCC7942_2122 and SYNPCC7942_0711	M744_05765 and M744_13230	(1) H2O[c] + (2) ATP[c] + (1) L-Glutamine[c] + (1) Bicarbonate[c] --> (2) ADP[c] + (1) Phosphate[c] + (1) L-Glutamate[c] + (1) H+[c] + (1) Carbamoylphosphate[c]	(1) cpd00001[c] + (2) cpd00002[c] + (1) cpd00053[c] + (1) cpd00242[c] --> (2) cpd00008[c] + (1) cpd00009[c] + (1) cpd00023[c] + (1) cpd00067[c] + (1) cpd00146[c]
rxn00423	serine O-acetyltransferase	2.3.1.30	SYNPCC7942_2420 or SYNPCC7942_B2663	M744_04145 or M744_14070	(1) Acetyl-CoA[c] + (1) L-Serine[c] --> (1) CoA[c] + (1) O-Acetyl-L-serine[c]	(1) cpd00022[c] + (1) cpd00054[c] --> (1) cpd00010[c] + (1) cpd00722[c]
rxn00424	L-Serine:glyoxylate aminotransferase	2.6.1.45	SYNPCC7942_0191	M744_02100	(1) Glyoxalate[c] + (1) L-Serine[c] <=> (1) Glycine[c] + (1) Hydroxypyruvate[c]	(1) cpd00040[c] + (1) cpd00054[c] <=> (1) cpd00033[c] + (1) cpd00145[c]
rxn00436	Thiamin diphosphate phosphohydrolase	3.6.1.15	SYNPCC7942_1266	M744_10305	(1) H2O[c] + (1) TPP[c] --> (1) Phosphate[c] + (1) H+[c] + (1) Thiamine phosphate[c]	(1) cpd00001[c] + (1) cpd00056[c] --> (1) cpd00009[c] + (1) cpd00067[c] + (1) cpd00793[c]
rxn00438	ATP:thiamin-phosphate phosphotransferase	2.7.4.16	SYNPCC7942_2567	M744_03370	(1) ATP[c] + (1) Thiamine phosphate[c] <=> (1) ADP[c] + (1) TPP[c]	(1) cpd00002[c] + (1) cpd00793[c] <=> (1) cpd00008[c] + (1) cpd00056[c]
rxn00442	2-Oxoglutarate carboxy-lyase	4.1.1.71	SYNPCC7942_1435	M744_09410	(1) 2-Oxoglutarate[c] + (1) TPP[c] + (1) H+[c] --> (1) CO2[c] + (1) Succinatesemialdehyde-thiamindiphosphateanion[c]	(1) cpd00024[c] + (1) cpd00056[c] + (1) cpd00067[c] --> (1) cpd00011[c] + (1) cpd03450[c]
rxn00452	S-Adenosyl-L-methionine:L-homocysteine S-methyltransferase	2.1.1.10	SYNPCC7942_1309	M744_10080	(1) S-Adenosyl-L-methionine[c] + (1) Homocysteine[c] --> (1) S-Adenosyl-homocysteine[c] + (1) L-Methionine[c] + (1) H+[c]	(1) cpd00017[c] + (1) cpd00135[c] --> (1) cpd00019[c] + (1) cpd00060[c] + (1) cpd00067[c]
rxn00459	2-Phospho-D-glycerate hydro-lyase	4.2.1.11	SYNPCC7942_0639	M744_13630	(1) 2-Phospho-D-glycerate[c] <=> (1) H2O[c] + (1) Phosphoenolpyruvate[c]	(1) cpd00482[c] <=> (1) cpd00001[c] + (1) cpd00061[c]
rxn00460	UTP:pyruvate O2-phosphotransferase	2.7.1.40	SYNPCC7942_0098	M744_02585	(1) UDP[c] + (1) Phosphoenolpyruvate[c] --> (1) Pyruvate[c] + (1) UTP[c]	(1) cpd00014[c] + (1) cpd00061[c] --> (1) cpd00020[c] + (1) cpd00062[c]
rxn00461	Phosphoenolpyruvate:UDP-N-acetyl-D-glucosamine	2.5.1.7	SYNPCC7942_0715	M744_13205	(1) UDP-N-acetylglucosamine[c] + (1) Phosphoenolpyruvate[c] --> (1) Phosphate[c] + (1) H+[c] + (1) UDP-N-acetylglucosamine enolpyruvate[c]	(1) cpd00037[c] + (1) cpd00061[c] --> (1) cpd00009[c] + (1) cpd00067[c] + (1) cpd02820[c]
rxn00463	Uridine triphosphate pyrophosphohydrolase	3.6.1.19	SYNPCC7942_1493	M744_08460	(1) H2O[c] + (1) UTP[c] --> (1) PPi[c] + (1) UMP[c]	(1) cpd00001[c] + (1) cpd00062[c] --> (1) cpd00012[c] + (1) cpd00091[c]
rxn00474	L-Serine hydro-lyase (adding indoleglycerol-phosphate)	4.2.1.20	SYNPCC7942_0411 and SYNPCC7942_2143	M744_00920 and M744_05645	(1) L-Serine[c] + (1) Indole[c] --> (1) H2O[c] + (1) L-Tryptophan[c]	(1) cpd00054[c] + (1) cpd00359[c] --> (1) cpd00001[c] + (1) cpd00065[c]
rxn00493	L-Phenylalanine:2-oxoglutarate aminotransferase	2.6.1.58	SYNPCC7942_2545 or SYNPCC7942_0853	M744_03485 or M744_12480	(1) 2-Oxoglutarate[c] + (1) L-Phenylalanine[c] <=> (1) L-Glutamate[c] + (1) Phenylpyruvate[c]	(1) cpd00024[c] + (1) cpd00066[c] <=> (1) cpd00023[c] + (1) cpd00143[c]
rxn00500	(R)-Lactate:NAD+ oxidoreductase	1.1.1.28	SYNPCC7942_1347	M744_09880	(1) NAD[c] + (1) D-Lactate[c] <=> (1) NADH[c] + (1) Pyruvate[c] + (1) H+[c]	(1) cpd00003[c] + (1) cpd00221[c] <=> (1) cpd00004[c] + (1) cpd00020[c] + (1) cpd00067[c]
rxn00501	3-Oxopropanoate:NAD+ oxidoreductase (decarboxylating,	1.2.1.18 and 1.2.1.27	SYNPCC7942_0489	M744_00515	(1) NAD[c] + (1) CoA[c] + (1) 3-Oxopropanoate[c] <=> (1) NADH[c] + (1) CO2[c] + (1) Acetyl-CoA[c]	(1) cpd00003[c] + (1) cpd00010[c] + (1) cpd00191[c] <=> (1) cpd00004[c] + (1) cpd00011[c] + (1) cpd00022[c]
rxn00506	Acetaldehyde:NAD+ oxidoreductase	1.2.1.3	SYNPCC7942_0489	M744_00515	(1) H2O[c] + (1) NAD[c] + (1) Acetaldehyde[c] <=> (1) NADH[c] + (1) Acetate[c] + (2) H+[c]	(1) cpd00001[c] + (1) cpd00003[c] + (1) cpd00071[c] <=> (1) cpd00004[c] + (1) cpd00029[c] + (2) cpd00067[c]
rxn00513	ITP diphosphohydrolase	3.6.1.15	SYNPCC7942_1266	M744_10305	(1) H2O[c] + (1) ITP[c] --> (1) Phosphate[c] + (1) H+[c] + (1) IDP[c]	(1) cpd00001[c] + (1) cpd00068[c] --> (1) cpd00009[c] + (1) cpd00067[c] + (1) cpd00090[c]
rxn00514	Inosine 5&#39;-triphosphate pyrophosphohydrolase	3.6.1.19	SYNPCC7942_1493	M744_08460	(1) H2O[c] + (1) ITP[c] --> (1) PPi[c] + (1) IMP[c]	(1) cpd00001[c] + (1) cpd00068[c] --> (1) cpd00012[c] + (1) cpd00114[c]
rxn00515	ATP:nucleoside-diphosphate phosphatransferase	2.7.4.6	SYNPCC7942_2497	M744_03750	(1) ATP[c] + (1) IDP[c] <=> (1) ADP[c] + (1) ITP[c]	(1) cpd00002[c] + (1) cpd00090[c] <=> (1) cpd00008[c] + (1) cpd00068[c]
rxn00525	L-arogenate:NAD+ oxidoreductase	1.3.1.43	SYNPCC7942_0660	M744_13510	(1) NAD[c] + (1) Pretyrosine[c] --> (1) NADH[c] + (1) CO2[c] + (1) L-Tyrosine[c]	(1) cpd00003[c] + (1) cpd00616[c] --> (1) cpd00004[c] + (1) cpd00011[c] + (1) cpd00069[c]
rxn00526	L-arogenate:NAD+ oxidoreductase	1.3.1.43	SYNPCC7942_0660	M744_13510	(1) NADP[c] + (1) Pretyrosine[c] --> (1) NADPH[c] + (1) CO2[c] + (1) L-Tyrosine[c]	(1) cpd00006[c] + (1) cpd00616[c] --> (1) cpd00005[c] + (1) cpd00011[c] + (1) cpd00069[c]
rxn00527	L-Tyrosine:2-oxoglutarate aminotransferase	2.6.1.5	SYNPCC7942_2545 or SYNPCC7942_0853	M744_03485 or M744_12480	(1) 2-Oxoglutarate[c] + (1) L-Tyrosine[c] <=> (1) L-Glutamate[c] + (1) p-hydroxyphenylpyruvate[c]	(1) cpd00024[c] + (1) cpd00069[c] <=> (1) cpd00023[c] + (1) cpd00868[c]
rxn00533	Acetyl-CoA:carbon-dioxide ligase (ADP-forming)	6.4.1.2	SYNPCC7942_1595 and SYNPCC7942_2564 and SYNPCC7942_1379 and SYNPCC7942_1956	M744_09030 and M744_03385 and M744_09700 and M744_06640	(1) ATP[c] + (1) Acetyl-CoA[c] + (1) Bicarbonate[c] <=> (1) ADP[c] + (1) Phosphate[c] + (1) H+[c] + (1) Malonyl-CoA[c]	(1) cpd00002[c] + (1) cpd00022[c] + (1) cpd00242[c] <=> (1) cpd00008[c] + (1) cpd00009[c] + (1) cpd00067[c] + (1) cpd00070[c]
rxn00545	ATP:D-fructose-6-phosphate 1-phosphotransferase	2.7.1.11	SYNPCC7942_0592	M744_13890	(1) ATP[c] + (1) D-fructose-6-phosphate[c] --> (1) ADP[c] + (1) D-fructose-1,6-bisphosphate[c]	(1) cpd00002[c] + (1) cpd00072[c] --> (1) cpd00008[c] + (1) cpd00290[c]
rxn00547	ATP:D-fructose 6-phosphotransferase	2.7.1.1	SYNPCC7942_0116	M744_02495	(1) ATP[c] + (1) D-Fructose[c] --> (1) ADP[c] + (1) D-fructose-6-phosphate[c]	(1) cpd00002[c] + (1) cpd00082[c] --> (1) cpd00008[c] + (1) cpd00072[c]
rxn00549	D-Fructose-1,6-bisphosphate 1-phosphohydrolase	3.1.3.11	SYNPCC7942_2335 or SYNPCC7942_0505	M744_04600 or M744_00435	(1) H2O[c] + (1) D-fructose-1,6-bisphosphate[c] --> (1) Phosphate[c] + (1) H+[c] + (1) D-fructose-6-phosphate[c]	(1) cpd00001[c] + (1) cpd00290[c] --> (1) cpd00009[c] + (1) cpd00067[c] + (1) cpd00072[c]
rxn00555	L-Glutamine:D-fructose-6-phosphate aminotransferase (hexose	2.6.1.16	SYNPCC7942_0534	M744_00280	(1) L-Glutamine[c] + (1) D-fructose-6-phosphate[c] --> (1) L-Glutamate[c] + (1) D-Glucosamine phosphate[c]	(1) cpd00053[c] + (1) cpd00072[c] --> (1) cpd00023[c] + (1) cpd00288[c]
rxn00558	D-Glucose-6-phosphate ketol-isomerase	5.3.1.9	SYNPCC7942_2029	M744_06260	(1) D-glucose-6-phosphate[c] <=> (1) D-fructose-6-phosphate[c]	(1) cpd00079[c] <=> (1) cpd00072[c]
rxn00559	D-Mannose-6-phosphate ketol-isomerase	5.4.2.8	SYNPCC7942_0888 or SYNPCC7942_1608	M744_12295 or M744_09100	(1) D-mannose-6-phosphate[c] <=> (1) D-fructose-6-phosphate[c]	(1) cpd00235[c] <=> (1) cpd00072[c]
rxn00604	D-Glucose-6-phosphate:NADP+ 1-oxoreductase	1.1.1.49	SYNPCC7942_2334	M744_04605	(1) NADP[c] + (1) D-glucose-6-phosphate[c] --> (1) NADPH[c] + (1) H+[c] + (1) 6-phospho-D-glucono-1-5-lactone[c]	(1) cpd00006[c] + (1) cpd00079[c] --> (1) cpd00005[c] + (1) cpd00067[c] + (1) cpd00911[c]
rxn00612	sn-Glycerol-3-phosphate:NADP+ 2-oxidoreductase	1.1.1.94	SYNPCC7942_2522	M744_03610	(1) NADP[c] + (1) Glycerol-3-phosphate[c] <=> (1) NADPH[c] + (1) H+[c] + (1) Glycerone-phosphate[c]	(1) cpd00006[c] + (1) cpd00080[c] <=> (1) cpd00005[c] + (1) cpd00067[c] + (1) cpd00095[c]
rxn00640	GDP:D-mannose-1-phosphate guanylyltransferase	2.7.7.22	SYNPCC7942_0888 or SYNPCC7942_1608	M744_12295 or M744_09100	(1) GDP[c] + (1) D-Mannose 1-phosphate[c] --> (1) Phosphate[c] + (1) H+[c] + (1) GDP-mannose[c]	(1) cpd00031[c] + (1) cpd00485[c] --> (1) cpd00009[c] + (1) cpd00067[c] + (1) cpd00083[c]
rxn00641	GTP:alpha-D-mannose-1-phosphate guanylyltransferase	2.7.7.13	SYNPCC7942_0498 or SYNPCC7942_1608 or SYNPCC7942_1973	M744_00470 or M744_09100 or M744_06560	(1) GTP[c] + (1) D-Mannose 1-phosphate[c] --> (1) PPi[c] + (1) GDP-mannose[c]	(1) cpd00038[c] + (1) cpd00485[c] --> (1) cpd00012[c] + (1) cpd00083[c]
rxn00642	GDPmannose 4,6-hydro-lyase	4.2.1.47	SYNPCC7942_1342	M744_09905	(1) GDP-mannose[c] --> (1) H2O[c] + (1) GDP-4-dehydro-D-rhamnose[c]	(1) cpd00083[c] --> (1) cpd00001[c] + (1) cpd00900[c]
rxn00643	GDPmannose 3,5-epimerase	5.1.3.18	SYNPCC7942_1700	M744_07990	(1) GDP-mannose[c] <=> (1) GDP-L-galactose[c]	(1) cpd00083[c] <=> (1) cpd01536[c]
rxn00646	L-Glutamate:L-cysteine gamma-ligase (ADP-forming)	6.3.2.2	SYNPCC7942_2253	M744_05055	(1) ATP[c] + (1) L-Glutamate[c] + (1) L-Cysteine[c] --> (1) ADP[c] + (1) Phosphate[c] + (1) H+[c] + (1) gamma-Glutamylcysteine[c]	(1) cpd00002[c] + (1) cpd00023[c] + (1) cpd00084[c] --> (1) cpd00008[c] + (1) cpd00009[c] + (1) cpd00067[c] + (1) cpd00506[c]
rxn00647	L-Cysteine:2-oxoglutarate aminotransferase	2.6.1.1	SYNPCC7942_2545	M744_03485	(1) 2-Oxoglutarate[c] + (1) L-Cysteine[c] <=> (1) L-Glutamate[c] + (1) Mercaptopyruvate[c]	(1) cpd00024[c] + (1) cpd00084[c] <=> (1) cpd00023[c] + (1) cpd00706[c]
rxn00649	O3-Acetyl-L-serine acetate-lyase (adding hydrogen sulfide)	2.5.1.47	SYNPCC7942_0171 or SYNPCC7942_B2664 or SYNPCC7942_0370 or SYNPCC7942_B2623 or SYNPCC7942_1466	M744_02200 or M744_14065 or M744_01135 or M744_14020 or M744_08325	(1) Hydrogen Sulfide[c] + (1) O-Acetyl-L-serine[c] --> (1) Acetate[c] + (1) H+[c] + (1) L-Cysteine[c]	(1) cpd00239[c] + (1) cpd00722[c] --> (1) cpd00029[c] + (1) cpd00067[c] + (1) cpd00084[c]
rxn00650	membrane alanyl aminopeptidase	3.4.11.1	SYNPCC7942_1190	M744_10700	(1) H2O[c] + (1) L-Cysteinylglycine[c] <=> (1) Glycine[c] + (1) L-Cysteine[c]	(1) cpd00001[c] + (1) cpd01017[c] <=> (1) cpd00033[c] + (1) cpd00084[c]
rxn00653	beta-Aminopropion aldehyde:NAD+ oxidoreductase	1.2.1.3	SYNPCC7942_0489	M744_00515	(1) NADH[c] + (2) H+[c] + (1) beta-Alanine[c] --> (1) H2O[c] + (1) NAD[c] + (1) 3-Aminopropanal[c]	(1) cpd00004[c] + (2) cpd00067[c] + (1) cpd00085[c] --> (1) cpd00001[c] + (1) cpd00003[c] + (1) cpd01504[c]
rxn00656	L-Alanine:3-oxopropanoate aminotransferase	2.6.1.18	SYNPCC7942_0943	M744_11990	(1) L-Alanine[c] + (1) 3-Oxopropanoate[c] <=> (1) Pyruvate[c] + (1) beta-Alanine[c]	(1) cpd00035[c] + (1) cpd00191[c] <=> (1) cpd00020[c] + (1) cpd00085[c]
rxn00686	5,6,7,8-Tetrahydrofolate:NADP+ oxidoreductase	1.5.1.3	SYNPCC7942_1819	M744_07375	(1) NADP[c] + (1) Tetrahydrofolate[c] <=> (1) NADPH[c] + (1) H+[c] + (1) Dihydrofolate[c]	(1) cpd00006[c] + (1) cpd00087[c] <=> (1) cpd00005[c] + (1) cpd00067[c] + (1) cpd00330[c]
rxn00691	10-Formyltetrahydrofolate amidohydrolase	3.5.1.10	SYNPCC7942_1008	M744_11655	(1) H2O[c] + (1) 10-Formyltetrahydrofolate[c] --> (1) Formate[c] + (1) H+[c] + (1) Tetrahydrofolate[c]	(1) cpd00001[c] + (1) cpd00201[c] --> (1) cpd00047[c] + (1) cpd00067[c] + (1) cpd00087[c]
rxn00692	5,10-Methylenetetrahydrofolate:glycine hydroxymethyltransferase	2.1.2.1	SYNPCC7942_0282	M744_01610	(1) H2O[c] + (1) Glycine[c] + (1) 5-10-Methylenetetrahydrofolate[c] <=> (1) L-Serine[c] + (1) Tetrahydrofolate[c]	(1) cpd00001[c] + (1) cpd00033[c] + (1) cpd00125[c] <=> (1) cpd00054[c] + (1) cpd00087[c]
rxn00693	5-Methyltetrahydrofolate:L-homocysteine S-methyltransferase	2.1.1.13	SYNPCC7942_1372	M744_09745	(1) Homocysteine[c] + (1) 5-Methyltetrahydrofolate[c] --> (1) L-Methionine[c] + (1) Tetrahydrofolate[c]	(1) cpd00135[c] + (1) cpd00345[c] --> (1) cpd00060[c] + (1) cpd00087[c]
rxn00695	ATP:alpha-D-glucose-1-phosphate adenyltransferase	2.7.7.27	SYNPCC7942_0603	M744_13825	(1) ATP[c] + (1) D-Glucose 1-phosphate[c] --> (1) PPi[c] + (1) ADP-glucose[c]	(1) cpd00002[c] + (1) cpd00089[c] --> (1) cpd00012[c] + (1) cpd00387[c]
rxn00710	Orotidine-5&#39;-phosphate carboxy-lyase	4.1.1.23	SYNPCC7942_2569	M744_03360	(1) H+[c] + (1) Orotidylic acid[c] --> (1) CO2[c] + (1) UMP[c]	(1) cpd00067[c] + (1) cpd00810[c] --> (1) cpd00011[c] + (1) cpd00091[c]
rxn00711	UMP:pyrophosphate phosphoribosyltransferase	2.4.2.9	SYNPCC7942_1715 or SYNPCC7942_1319	M744_07915 or M744_10025	(1) PPi[c] + (1) UMP[c] --> (1) Uracil[c] + (1) PRPP[c]	(1) cpd00012[c] + (1) cpd00091[c] --> (1) cpd00092[c] + (1) cpd00103[c]
rxn00717	Cytosine aminohydrolase	3.5.4.1	SYNPCC7942_0568	M744_00100	(1) H2O[c] + (1) H+[c] + (1) Cytosine[c] --> (1) NH3[c] + (1) Uracil[c]	(1) cpd00001[c] + (1) cpd00067[c] + (1) cpd00307[c] --> (1) cpd00013[c] + (1) cpd00092[c]
rxn00726	Chorismate pyruvate-lyase (amino-accepting)	4.1.3.27	SYNPCC7942_1003 and SYNPCC7942_0400	M744_11685 and M744_00980	(1) NH3[c] + (1) Chorismate[c] --> (1) H2O[c] + (1) Pyruvate[c] + (1) H+[c] + (1) Anthranilate[c]	(1) cpd00013[c] + (1) cpd00216[c] --> (1) cpd00001[c] + (1) cpd00020[c] + (1) cpd00067[c] + (1) cpd00093[c]
rxn00727	Chorismate pyruvate-lyase (amino-accepting)	4.1.3.27	SYNPCC7942_1003 and SYNPCC7942_0400	M744_11685 and M744_00980	(1) L-Glutamine[c] + (1) Chorismate[c] --> (1) Pyruvate[c] + (1) L-Glutamate[c] + (1) H+[c] + (1) Anthranilate[c]	(1) cpd00053[c] + (1) cpd00216[c] --> (1) cpd00020[c] + (1) cpd00023[c] + (1) cpd00067[c] + (1) cpd00093[c]
rxn00747	D-Glyceraldehyde-3-phosphate ketol-isomerase	5.3.1.1	SYNPCC7942_1261	M744_10330	(1) Glyceraldehyde3-phosphate[c] <=> (1) Glycerone-phosphate[c]	(1) cpd00102[c] <=> (1) cpd00095[c]
rxn00762	Glycerol:NAD+ oxidoreductase	1.1.1.6	SYNPCC7942_2285	M744_04875	(1) NAD[c] + (1) Glycerol[c] --> (1) NADH[c] + (1) H+[c] + (1) Glycerone[c]	(1) cpd00003[c] + (1) cpd00100[c] --> (1) cpd00004[c] + (1) cpd00067[c] + (1) cpd00157[c]
rxn00763	Glycerol:NAD+ oxidoreductase	1.1.1.1	SYNPCC7942_0459	M744_00670	(1) NAD[c] + (1) Glycerol[c] <=> (1) NADH[c] + (1) H+[c] + (1) D-Glyceraldehyde[c]	(1) cpd00003[c] + (1) cpd00100[c] <=> (1) cpd00004[c] + (1) cpd00067[c] + (1) cpd00448[c]
rxn00770	ATP:D-ribose-5-phosphate pyrophosphotransferase	2.7.6.1	SYNPCC7942_2113	M744_05815	(1) ATP[c] + (1) ribose-5-phosphate[c] <=> (1) AMP[c] + (1) PRPP[c]	(1) cpd00002[c] + (1) cpd00101[c] <=> (1) cpd00018[c] + (1) cpd00103[c]
rxn00775	ADPribose ribophosphohydrolase	3.6.1.13	SYNPCC7942_2271 or SYNPCC7942_1807	M744_04960 or M744_07435	(1) H2O[c] + (1) ADP-ribose[c] --> (1) AMP[c] + (1) ribose-5-phosphate[c]	(1) cpd00001[c] + (1) cpd00251[c] --> (1) cpd00018[c] + (1) cpd00101[c]
rxn00777	D-Ribose-5-phosphate ketol-isomerase	5.3.1.6	SYNPCC7942_0584	M744_00015	(1) ribose-5-phosphate[c] <=> (1) D-Ribulose5-phosphate[c]	(1) cpd00101[c] <=> (1) cpd00171[c]
rxn00778	D-Ribose 1,5-phosphomutase	5.4.2.7	SYNPCC7942_2132	M744_05710	(1) Ribose 1-phosphate[c] <=> (1) ribose-5-phosphate[c]	(1) cpd00475[c] <=> (1) cpd00101[c]
rxn00781	D-Glyceraldehyde-3-phosphate:NAD+ oxidoreductase(phosphorylating)	1.2.1.12	SYNPCC7942_1939 or SYNPCC7942_0245	M744_06730 or M744_01800	(1) NAD[c] + (1) Phosphate[c] + (1) Glyceraldehyde3-phosphate[c] --> (1) NADH[c] + (1) 1,3-Bisphospho-D-glycerate[c]	(1) cpd00003[c] + (1) cpd00009[c] + (1) cpd00102[c] --> (1) cpd00004[c] + (1) cpd00203[c]
rxn00782	D-Glyceraldehyde-3-phosphate:NADP+ oxidoreductase(phosphorylating)	1.2.1.59	SYNPCC7942_1742	M744_07770	(1) NADPH[c] + (1) 1,3-Bisphospho-D-glycerate[c] --> (1) NADP[c] + (1) Phosphate[c] + (1) Glyceraldehyde3-phosphate[c]	(1) cpd00005[c] + (1) cpd00203[c] --> (1) cpd00006[c] + (1) cpd00009[c] + (1) cpd00102[c]
rxn00784	2-Deoxy-D-ribose-5-phosphate acetaldehyde-lyase	4.1.2.4	SYNPCC7942_0983	M744_11785	(1) deoxyribose-5-phosphate[c] --> (1) Acetaldehyde[c] + (1) Glyceraldehyde3-phosphate[c]	(1) cpd00510[c] --> (1) cpd00071[c] + (1) cpd00102[c]
rxn00785	D-Fructose 6-phosphate:D-glyceraldehyde-3-phosphate glycolaldehyde	2.2.1.1	SYNPCC7942_0538	M744_00260	(1) D-fructose-6-phosphate[c] + (1) Glyceraldehyde3-phosphate[c] <=> (1) D-Xylulose5-phosphate[c] + (1) D-Erythrose4-phosphate[c]	(1) cpd00072[c] + (1) cpd00102[c] <=> (1) cpd00198[c] + (1) cpd00236[c]
rxn00786	D-Fructose-1,6-bisphosphate D-glyceraldehyde-3-phosphate-lyase	4.1.2.13	SYNPCC7942_1443	M744_09355	(1) Glycerone-phosphate[c] + (1) Glyceraldehyde3-phosphate[c] <=> (1) D-fructose-1,6-bisphosphate[c]	(1) cpd00095[c] + (1) cpd00102[c] <=> (1) cpd00290[c]
rxn00789	1-(5-Phospho-D-ribosyl)-ATP:pyrophosphate phosphoribosyl-transferase	2.4.2.17	SYNPCC7942_0783	M744_12830	(1) ATP[c] + (1) PRPP[c] --> (1) PPi[c] + (1) Phosphoribosyl-ATP[c]	(1) cpd00002[c] + (1) cpd00103[c] --> (1) cpd00012[c] + (1) cpd01775[c]
rxn00790	5-Phosphoribosylamine:pyrophosphate phosphoribosyltransferase	2.4.2.14	SYNPCC7942_0004	M744_03085	(1) H2O[c] + (1) L-Glutamine[c] + (1) PRPP[c] --> (1) PPi[c] + (1) L-Glutamate[c] + (1) 5-Phosphoribosylamine[c]	(1) cpd00001[c] + (1) cpd00053[c] + (1) cpd00103[c] --> (1) cpd00012[c] + (1) cpd00023[c] + (1) cpd01982[c]
rxn00791	N-(5-Phospho-D-ribosyl)anthranilate:pyrophosphate	2.4.2.18	SYNPCC7942_2123	M744_05760	(1) Anthranilate[c] + (1) PRPP[c] --> (1) PPi[c] + (1) N-5-phosphoribosyl-anthranilate[c]	(1) cpd00093[c] + (1) cpd00103[c] --> (1) cpd00012[c] + (1) cpd02642[c]
rxn00799	(S)-Malate hydro-lyase	4.2.1.2	SYNPCC7942_1007	M744_11660	(1) L-Malate[c] <=> (1) H2O[c] + (1) Fumarate[c]	(1) cpd00130[c] <=> (1) cpd00001[c] + (1) cpd00106[c]
rxn00800	N6-(1,2-Dicarboxyethyl)AMP AMP-lyase	4.3.2.2	SYNPCC7942_0315	M744_01440	(1) Adenylosuccinate[c] <=> (1) AMP[c] + (1) Fumarate[c]	(1) cpd02375[c] <=> (1) cpd00018[c] + (1) cpd00106[c]
rxn00802	N-(L-Argininosuccinate) arginie-lyase	4.3.2.1	SYNPCC7942_2475	M744_03845	(1) L-Argininosuccinate[c] <=> (1) L-Arginine[c] + (1) Fumarate[c]	(1) cpd02152[c] <=> (1) cpd00051[c] + (1) cpd00106[c]
rxn00806	L-Leucine:2-oxoglutarate aminotransferase	2.6.1.6	SYNPCC7942_1335 or SYNPCC7942_1029	M744_09945 or M744_11540	(1) 2-Oxoglutarate[c] + (1) L-Leucine[c] <=> (1) L-Glutamate[c] + (1) 4MOP[c]	(1) cpd00024[c] + (1) cpd00107[c] <=> (1) cpd00023[c] + (1) cpd00200[c]
rxn00832	IMP 1,2-hydrolase (decyclizing)	3.5.4.10	SYNPCC7942_0396	M744_01000	(1) H2O[c] + (1) IMP[c] <=> (1) FAICAR[c]	(1) cpd00001[c] + (1) cpd00114[c] <=> (1) cpd02884[c]
rxn00834	IMP:NAD+ oxidoreductase	1.1.1.205	SYNPCC7942_1831	M744_07315	(1) H2O[c] + (1) NAD[c] + (1) IMP[c] --> (1) NADH[c] + (1) H+[c] + (1) XMP[c]	(1) cpd00001[c] + (1) cpd00003[c] + (1) cpd00114[c] --> (1) cpd00004[c] + (1) cpd00067[c] + (1) cpd00497[c]
rxn00838	IMP:L-aspartate ligase (GDP-forming)	6.3.4.4	SYNPCC7942_2409	M744_04200	(1) GTP[c] + (1) L-Aspartate[c] + (1) IMP[c] --> (1) Phosphate[c] + (1) GDP[c] + (2) H+[c] + (1) Adenylosuccinate[c]	(1) cpd00038[c] + (1) cpd00041[c] + (1) cpd00114[c] --> (1) cpd00009[c] + (1) cpd00031[c] + (2) cpd00067[c] + (1) cpd02375[c]
rxn00839	ATP:nucleoside-diphosphate phosphatransferase	2.7.4.6	SYNPCC7942_2497	M744_03750	(1) ATP[c] + (1) dADP[c] <=> (1) ADP[c] + (1) dATP[c]	(1) cpd00002[c] + (1) cpd00177[c] <=> (1) cpd00008[c] + (1) cpd00115[c]
rxn00851	D-AlanineD-Alanine ligase (ADP-forming)	6.3.2.4	SYNPCC7942_2375	M744_04385	(1) ATP[c] + (2) D-Alanine[c] <=> (1) ADP[c] + (1) Phosphate[c] + (1) H+[c] + (1) D-Alanyl-D-alanine[c]	(1) cpd00002[c] + (2) cpd00117[c] <=> (1) cpd00008[c] + (1) cpd00009[c] + (1) cpd00067[c] + (1) cpd00731[c]
rxn00859	L-Histidinol:NAD+ oxidoreductase	1.1.1.23	SYNPCC7942_1519	M744_08600	(1) H2O[c] + (2) NAD[c] + (1) L-Histidinol[c] --> (2) NADH[c] + (3) H+[c] + (1) L-Histidine[c]	(1) cpd00001[c] + (2) cpd00003[c] + (1) cpd00641[c] --> (2) cpd00004[c] + (3) cpd00067[c] + (1) cpd00119[c]
rxn00863	L-Histidinal:NAD+ oxidoreductase	1.1.1.23	SYNPCC7942_1519	M744_08600	(1) H2O[c] + (1) NAD[c] + (1) L-Histidinal[c] --> (1) NADH[c] + (2) H+[c] + (1) L-Histidine[c]	(1) cpd00001[c] + (1) cpd00003[c] + (1) cpd01324[c] --> (1) cpd00004[c] + (2) cpd00067[c] + (1) cpd00119[c]
rxn00881	myo-Inositol 1-phosphate phosphahydrolase	3.1.3.25	SYNPCC7942_2582	M744_03265	(1) H2O[c] + (1) Inositol 1-phosphate[c] --> (1) Phosphate[c] + (1) H+[c] + (1) L-Inositol[c]	(1) cpd00001[c] + (1) cpd00867[c] --> (1) cpd00009[c] + (1) cpd00067[c] + (1) cpd00121[c]
rxn00882	myo-Inositol 4-phosphate phosphahydrolase	3.1.3.25	SYNPCC7942_2582	M744_03265	(1) H2O[c] + (1) Inositol 4-phosphate[c] --> (1) Phosphate[c] + (1) H+[c] + (1) L-Inositol[c]	(1) cpd00001[c] + (1) cpd02230[c] --> (1) cpd00009[c] + (1) cpd00067[c] + (1) cpd00121[c]
rxn00883	1D-myo-Inositol 3-phosphate phosphahydrolase	3.1.3.25	SYNPCC7942_2582	M744_03265	(1) H2O[c] + (1) Inositol 3-phosphate[c] --> (1) Phosphate[c] + (1) H+[c] + (1) L-Inositol[c]	(1) cpd00001[c] + (1) cpd02484[c] --> (1) cpd00009[c] + (1) cpd00067[c] + (1) cpd00121[c]
rxn00898	2,3-Dihydroxy-3-methylbutanoate hydro-lyase	4.2.1.9	SYNPCC7942_0626	M744_13710	(1) 2,3-Dihydroxy-isovalerate[c] --> (1) H2O[c] + (1) 3-Methyl-2-oxobutanoate[c]	(1) cpd02498[c] --> (1) cpd00001[c] + (1) cpd00123[c]
rxn00902	3-Carboxy-3-hydroxy-4-methylpentanoate 3-methyl-2-oxobutanoate-lyase	2.3.3.13	SYNPCC7942_0428 or SYNPCC7942_1410	M744_00830 or M744_09540	(1) H2O[c] + (1) Acetyl-CoA[c] + (1) 3-Methyl-2-oxobutanoate[c] --> (1) CoA[c] + (1) H+[c] + (1) 2-Isopropylmalate[c]	(1) cpd00001[c] + (1) cpd00022[c] + (1) cpd00123[c] --> (1) cpd00010[c] + (1) cpd00067[c] + (1) cpd01646[c]
rxn00903	L-Valine:2-oxoglutarate aminotransferase	2.6.1.42	SYNPCC7942_1335 or SYNPCC7942_1029	M744_09945 or M744_11540	(1) 2-Oxoglutarate[c] + (1) L-Valine[c] <=> (1) L-Glutamate[c] + (1) 3-Methyl-2-oxobutanoate[c]	(1) cpd00024[c] + (1) cpd00156[c] <=> (1) cpd00023[c] + (1) cpd00123[c]
rxn00907	5,10-methylenetetrahydrofolate:NADP+ oxidoreductase	1.5.1.5	SYNPCC7942_0777	M744_12860	(1) NADP[c] + (1) 5-10-Methylenetetrahydrofolate[c] --> (1) NADPH[c] + (1) 5-10-Methenyltetrahydrofolate[c]	(1) cpd00006[c] + (1) cpd00125[c] --> (1) cpd00005[c] + (1) cpd00347[c]
rxn00908	glycine synthase	1.4.4.2	SYNPCC7942_2047 or (SYNPCC7942_2308 and SYNPCC7942_2046)	M744_06160 or (M744_04760 and M744_06165)	(1) NAD[c] + (1) Glycine[c] + (1) Tetrahydrofolate[c] --> (1) NADH[c] + (1) CO2[c] + (1) NH3[c] + (1) 5-10-Methylenetetrahydrofolate[c]	(1) cpd00003[c] + (1) cpd00033[c] + (1) cpd00087[c] --> (1) cpd00004[c] + (1) cpd00011[c] + (1) cpd00013[c] + (1) cpd00125[c]
rxn00909	5-Methyltetrahyfrofolate:(acceptor) oxidoreductase	1.5.1.20	SYNPCC7942_1309	M744_10080	(1) 5-10-Methylenetetrahydrofolate[c] + (1) FADH2[c] <=> (1) FAD[c] + (1) 5-Methyltetrahydrofolate[c]	(1) cpd00125[c] + (1) cpd00982[c] <=> (1) cpd00015[c] + (1) cpd00345[c]
rxn00912	5,10-Methylenetetrahydrofolate:3-methyl-2-oxobutanoate	2.1.2.11	SYNPCC7942_2381	M744_04355	(1) H2O[c] + (1) 3-Methyl-2-oxobutanoate[c] + (1) 5-10-Methylenetetrahydrofolate[c] --> (1) Tetrahydrofolate[c] + (1) 2-Dehydropantoate[c]	(1) cpd00001[c] + (1) cpd00123[c] + (1) cpd00125[c] --> (1) cpd00087[c] + (1) cpd00712[c]
rxn00913	Guanosine 5&#39;-monophosphate phosphohydrolase	3.1.3.5	SYNPCC7942_2063	M744_06075	(1) H2O[c] + (1) GMP[c] --> (1) Phosphate[c] + (1) H+[c] + (1) Guanosine[c]	(1) cpd00001[c] + (1) cpd00126[c] --> (1) cpd00009[c] + (1) cpd00067[c] + (1) cpd00311[c]
rxn00916	Xanthosine-5&#39;-phosphate:ammonia ligase (AMP-forming)	6.3.4.1	SYNPCC7942_0189	M744_02110	(1) ATP[c] + (1) NH3[c] + (1) XMP[c] --> (1) PPi[c] + (1) AMP[c] + (1) H+[c] + (1) GMP[c]	(1) cpd00002[c] + (1) cpd00013[c] + (1) cpd00497[c] --> (1) cpd00012[c] + (1) cpd00018[c] + (1) cpd00067[c] + (1) cpd00126[c]
rxn00917	Xanthosine-5&#39;-phosphate:L-glutamine amido-ligase (AMP-forming)	6.3.5.2	SYNPCC7942_B2643 or SYNPCC7942_0189	M744_14170 or M744_02110	(1) H2O[c] + (1) ATP[c] + (1) L-Glutamine[c] + (1) XMP[c] --> (1) PPi[c] + (1) AMP[c] + (1) L-Glutamate[c] + (1) H+[c] + (1) GMP[c]	(1) cpd00001[c] + (1) cpd00002[c] + (1) cpd00053[c] + (1) cpd00497[c] --> (1) cpd00012[c] + (1) cpd00018[c] + (1) cpd00023[c] + (1) cpd00067[c] + (1) cpd00126[c]
rxn00929	L-Proline:NAD+ 5-oxidoreductase	1.5.1.2	SYNPCC7942_2058	M744_06100	(1) NADH[c] + (1) H+[c] + (1) 1-Pyrroline-5-carboxylate[c] --> (1) NAD[c] + (1) L-Proline[c]	(1) cpd00004[c] + (1) cpd00067[c] + (1) cpd02431[c] --> (1) cpd00003[c] + (1) cpd00129[c]
rxn00941	Nicotinamide-nucleotide:pyrophosphate	2.4.2.12	SYNPCC7942_0206	M744_02025	(1) H+[c] + (1) PRPP[c] + (1) Nicotinamide[c] <=> (1) PPi[c] + (1) Nicotinamide ribonucleotide[c]	(1) cpd00067[c] + (1) cpd00103[c] + (1) cpd00133[c] <=> (1) cpd00012[c] + (1) cpd00355[c]
rxn00947	Palmitate:CoA ligase (AMP-forming)	6.2.1.3	SYNPCC7942_0918	M744_12130	(1) ATP[c] + (1) CoA[c] + (1) H+[c] + (1) Hexadecanoate[c] --> (1) PPi[c] + (1) AMP[c] + (1) Palmitoyl-CoA[c]	(1) cpd00002[c] + (1) cpd00010[c] + (1) cpd00067[c] + (1) cpd00214[c] --> (1) cpd00012[c] + (1) cpd00018[c] + (1) cpd00134[c]
rxn00952	O-Acetyl-L-homoserine acetate-lyase (adding methanethiol)	2.5.1.49	SYNPCC7942_0370	M744_01135	(1) Hydrogen Sulfide[c] + (1) O-Acetyl-L-homoserine[c] --> (1) H+[c] + (1) Acetate[c] + (1) Homocysteine[c]	(1) cpd00239[c] + (1) cpd00790[c] --> (1) cpd00067[c] + (1) cpd00029[c] + (1) cpd00135[c]
rxn00973	citrate hydro-lyase	4.2.1.3	SYNPCC7942_0903	M744_12215	(1) Citrate[c] <=> (1) Isocitrate[c]	(1) cpd00137[c] <=> (1) cpd00260[c]
rxn00974	citrate hydro-lyase	4.2.1.3	SYNPCC7942_0903	M744_12215	(1) Citrate[c] <=> (1) H2O[c] + (1) cis-Aconitate[c]	(1) cpd00137[c] <=> (1) cpd00001[c] + (1) cpd00331[c]
rxn00979	glycolaldehyde:NAD+ oxidoreductase	1.2.1.47	SYNPCC7942_0489	M744_00515	(1) H2O[c] + (1) NAD[c] + (1) Glycolaldehyde[c] --> (1) NADH[c] + (2) H+[c] + (1) Glycolate[c]	(1) cpd00001[c] + (1) cpd00003[c] + (1) cpd00229[c] --> (1) cpd00004[c] + (2) cpd00067[c] + (1) cpd00139[c]
rxn00980	2-Phosphoglycolate phosphohydrolase	3.1.3.18	SYNPCC7942_2613	M744_03105	(1) H2O[c] + (1) 2-Phosphoglycolate[c] --> (1) Phosphate[c] + (1) H+[c] + (1) Glycolate[c]	(1) cpd00001[c] + (1) cpd00727[c] --> (1) cpd00009[c] + (1) cpd00067[c] + (1) cpd00139[c]
rxn00985	ATP:acetate phosphotransferase	2.7.2.1	SYNPCC7942_2079 and SYNPCC7942_2197	M744_05995 and M744_05360	(1) ADP[c] + (1) Propionyl phosphate[c] --> (1) ATP[c] + (1) H+[c] + (1) Propionate[c]	(1) cpd00008[c] + (1) cpd01844[c] --> (1) cpd00002[c] + (1) cpd00067[c] + (1) cpd00141[c]
rxn01000	Prephenate hydro-lyase (decarboxylating)	4.2.1.51	SYNPCC7942_0881	M744_12330	(1) H+[c] + (1) Prephenate[c] --> (1) H2O[c] + (1) CO2[c] + (1) Phenylpyruvate[c]	(1) cpd00067[c] + (1) cpd00219[c] --> (1) cpd00001[c] + (1) cpd00011[c] + (1) cpd00143[c]
rxn01003	Phenylpyruvate carboxy-lyase	6.3.2.5	SYNPCC7942_0292	M744_01555	(1) H+[c] + (1) Phenylpyruvate[c] --> (1) CO2[c] + (1) alpha-Tolualdehyde[c]	(1) cpd00067[c] + (1) cpd00143[c] --> (1) cpd00011[c] + (1) cpd00464[c]
rxn01011	D-Glycerate:NADP+ 2-oxidoreductase	1.1.1.81	SYNPCC7942_1501 or SYNPCC7942_1347	M744_08505 or M744_09880	(1) NAD[c] + (1) Glycerate[c] --> (1) NADH[c] + (1) H+[c] + (1) Hydroxypyruvate[c]	(1) cpd00003[c] + (1) cpd00223[c] --> (1) cpd00004[c] + (1) cpd00067[c] + (1) cpd00145[c]
rxn01018	Carbamoyl-phosphate:L-aspartate carbamoyltransferase	2.1.3.2	SYNPCC7942_0670	M744_13460	(1) L-Aspartate[c] + (1) Carbamoylphosphate[c] --> (1) Phosphate[c] + (2) H+[c] + (1) N-Carbamoyl-L-aspartate[c]	(1) cpd00041[c] + (1) cpd00146[c] --> (1) cpd00009[c] + (2) cpd00067[c] + (1) cpd00343[c]
rxn01019	Carbamoyl-phosphate:L-ornithine carbamoyltransferase	2.1.3.3	SYNPCC7942_2514	M744_03660	(1) Ornithine[c] + (1) Carbamoylphosphate[c] <=> (1) Phosphate[c] + (2) H+[c] + (1) Citrulline[c]	(1) cpd00064[c] + (1) cpd00146[c] <=> (1) cpd00009[c] + (2) cpd00067[c] + (1) cpd00274[c]
rxn01022	5&#39;-Methylthioadenosine:orthophosphate	2.4.2.28	SYNPCC7942_0923	M744_12105	(1) Phosphate[c] + (1) H+[c] + (1) 5-Methylthioadenosine[c] --> (1) Adenine[c] + (1) methylthioribose-1-phosphate[c]	(1) cpd00009[c] + (1) cpd00067[c] + (1) cpd00147[c] --> (1) cpd00128[c] + (1) cpd02574[c]
rxn01058	Cholesterol:NAD+ delta7-oxidoreductase	1.3.1.21	SYNPCC7942_1155	M744_10875	(1) NAD[c] + (1) Cholesterol[c] <=> (1) NADH[c] + (1) H+[c] + (1) Provitamin D3[c]	(1) cpd00003[c] + (1) cpd00160[c] <=> (1) cpd00004[c] + (1) cpd00067[c] + (1) cpd00857[c]
rxn01069	O-Phospho-L-homoserine phospho-lyase (adding water)	4.2.3.1	SYNPCC7942_1782 and SYNPCC7942_2612	M744_07570 and M744_03110	(1) H2O[c] + (1) O-Phospho-L-homoserine[c] --> (1) Phosphate[c] + (1) H+[c] + (1) L-Threonine[c]	(1) cpd00001[c] + (1) cpd00809[c] --> (1) cpd00009[c] + (1) cpd00067[c] + (1) cpd00161[c]
rxn01100	ATP:3-phospho-D-glycerate 1-phosphotransferase	2.7.2.3	SYNPCC7942_1116	M744_11085	(1) ATP[c] + (1) H+[c] + (1) 3-Phosphoglycerate[c] <=> (1) ADP[c] + (1) 1,3-Bisphospho-D-glycerate[c]	(1) cpd00002[c] + (1) cpd00067[c] + (1) cpd00169[c] <=> (1) cpd00008[c] + (1) cpd00203[c]
rxn01101	3-Phospho-D-glycerate:NAD+ 2-oxidoreductase	1.1.1.95	SYNPCC7942_1501	M744_08505	(1) NAD[c] + (1) 3-Phosphoglycerate[c] --> (1) NADH[c] + (1) H+[c] + (1) 3-Phosphonooxypyruvate[c]	(1) cpd00003[c] + (1) cpd00169[c] --> (1) cpd00004[c] + (1) cpd00067[c] + (1) cpd02069[c]
rxn01102	ATP:(R)-glycerate 3-phosphotransferase	2.7.1.31	SYNPCC7942_0996	M744_11720	(1) ATP[c] + (1) Glycerate[c] --> (1) ADP[c] + (1) 3-Phosphoglycerate[c]	(1) cpd00002[c] + (1) cpd00223[c] --> (1) cpd00008[c] + (1) cpd00169[c]
rxn01106	2-Phospho-D-glycerate 2,3-phosphomutase	5.4.2.1	SYNPCC7942_0469 and SYNPCC7942_2078 and SYNPCC7942_0485 and SYNPCC7942_1516	M744_00620 and M744_06000 and M744_00535 and M744_08585	(1) 2-Phospho-D-glycerate[c] <=> (1) 3-Phosphoglycerate[c]	(1) cpd00482[c] <=> (1) cpd00169[c]
rxn01111	ATP:D-ribulose-5-phosphate 1-phosphotransferase	2.7.1.19	SYNPCC7942_0977	M744_11825	(1) ATP[c] + (1) D-Ribulose5-phosphate[c] --> (1) ADP[c] + (1) D-Ribulose 1,5-bisphosphate[c]	(1) cpd00002[c] + (1) cpd00171[c] --> (1) cpd00008[c] + (1) cpd00871[c]
rxn01115	6-Phospho-D-gluconate:NADP+ 2-oxidoreductase (decarboxylating)	1.1.1.44	SYNPCC7942_0039	M744_02905	(1) NADP[c] + (1) 6-Phospho-D-gluconate[c] --> (1) NADPH[c] + (1) CO2[c] + (1) D-Ribulose5-phosphate[c]	(1) cpd00006[c] + (1) cpd00284[c] --> (1) cpd00005[c] + (1) cpd00011[c] + (1) cpd00171[c]
rxn01116	D-Ribulose-5-phosphate 3-epimerase	5.1.3.1	SYNPCC7942_0604	M744_13820	(1) D-Ribulose5-phosphate[c] <=> (1) D-Xylulose5-phosphate[c]	(1) cpd00171[c] <=> (1) cpd00198[c]
rxn01127	ATP:AMP phosphotransferase	2.7.4.3	SYNPCC7942_2213	M744_05275	(1) ATP[c] + (1) dAMP[c] <=> (1) ADP[c] + (1) dADP[c]	(1) cpd00002[c] + (1) cpd00294[c] <=> (1) cpd00008[c] + (1) cpd00177[c]
rxn01145	Thymidylate 5&#39;-phosphohydrolase	3.1.3.5	SYNPCC7942_2063	M744_06075	(1) H2O[c] + (1) dTMP[c] --> (1) Phosphate[c] + (1) H+[c] + (1) Thymidine[c]	(1) cpd00001[c] + (1) cpd00298[c] --> (1) cpd00009[c] + (1) cpd00067[c] + (1) cpd00184[c]
rxn01169	ATP:D-glucose 6-phosphotransferase	2.7.1.1	SYNPCC7942_0221	M744_01930	(1) ATP[c] + (1) beta-D-Glucose[c] --> (1) ADP[c] + (1) beta-D-Glucose 6-phosphate[c]	(1) cpd00002[c] + (1) cpd00190[c] --> (1) cpd00008[c] + (1) cpd00863[c]
rxn01184	APS:ATP adenylyltransferase	2.7.7.53	SYNPCC7942_1600	M744_09055	(1) Sulfate[c] + (1) H+[c] + (1) AppppA[c] --> (1) ATP[c] + (1) APS[c]	(1) cpd00048[c] + (1) cpd00067[c] + (1) cpd00924[c] --> (1) cpd00002[c] + (1) cpd00193[c]
rxn01200	Sedoheptulose-7-phosphate:D-glyceraldehyde-3-phosphate	2.2.1.1	SYNPCC7942_0538	M744_00260	(1) Glyceraldehyde3-phosphate[c] + (1) Sedoheptulose7-phosphate[c] <=> (1) ribose-5-phosphate[c] + (1) D-Xylulose5-phosphate[c]	(1) cpd00102[c] + (1) cpd00238[c] <=> (1) cpd00101[c] + (1) cpd00198[c]
rxn01204	4-Aminobutanoate:2-oxoglutarate aminotransferase	2.6.1.19	SYNPCC7942_0943 or SYNPCC7942_0645	M744_11990 or M744_13585	(1) 2-Oxoglutarate[c] + (1) GABA[c] --> (1) L-Glutamate[c] + (1) 4-Oxobutanoate[c]	(1) cpd00024[c] + (1) cpd00281[c] --> (1) cpd00023[c] + (1) cpd00199[c]
rxn01208	2-Oxo-4-methyl-3-carboxypentanoate decarboxylation	2.2.1.6	SYNPCC7942_0139 and SYNPCC7942_2434	M744_02370 and M744_04075	(1) H+[c] + (1) 2-isopropyl-3-oxosuccinate[c] --> (1) CO2[c] + (1) 4MOP[c]	(1) cpd00067[c] + (1) cpd02605[c] --> (1) cpd00011[c] + (1) cpd00200[c]
rxn01211	5,10-Methenyltetrahydrofolate 5-hydrolase(decyclizing)	3.5.4.9	SYNPCC7942_0777	M744_12860	(1) H2O[c] + (1) 5-10-Methenyltetrahydrofolate[c] <=> (1) H+[c] + (1) 10-Formyltetrahydrofolate[c]	(1) cpd00001[c] + (1) cpd00347[c] <=> (1) cpd00067[c] + (1) cpd00201[c]
rxn01213	Dimethylallyl-diphosphate:isopentenyl-diphosphate	2.5.1.29	SYNPCC7942_0776	M744_12865	(1) Isopentenyldiphosphate[c] + (1) DMAPP[c] --> (1) PPi[c] + (1) Geranyl diphosphate[c]	(1) cpd00113[c] + (1) cpd00202[c] --> (1) cpd00012[c] + (1) cpd00283[c]
rxn01241	Dihydrolipoamide:NAD+ oxidoreductase	1.8.1.4	SYNPCC7942_1198 or SYNPCC7942_1118	M744_10660 or M744_11075	(1) NAD[c] + (1) Dihydrolipoamide[c] <=> (1) NADH[c] + (1) H+[c] + (1) Lipoamide[c]	(1) cpd00003[c] + (1) cpd00449[c] <=> (1) cpd00004[c] + (1) cpd00067[c] + (1) cpd00213[c]
rxn01242	pyruvate:[dihydrolipoyllysine-residue	1.2.4.1	SYNPCC7942_1944 and SYNPCC7942_0143	M744_06705 and M744_02350	(1) Pyruvate[c] + (1) H+[c] + (1) Lipoamide[c] --> (1) CO2[c] + (1) S-Acetyldihydrolipoamide[c]	(1) cpd00020[c] + (1) cpd00067[c] + (1) cpd00213[c] --> (1) cpd00011[c] + (1) cpd00836[c]
rxn01248	Pyridoxal:NAD+ 4-oxidoreductase	1.5.1.2	SYNPCC7942_2058	M744_06100	(1) NAD[c] + (1) Pyridoxal[c] <=> (1) NADH[c] + (1) H+[c] + (1) 4-Pyridoxolactone[c]	(1) cpd00003[c] + (1) cpd00215[c] <=> (1) cpd00004[c] + (1) cpd00067[c] + (1) cpd00715[c]
rxn01255	5-O-(1-Carboxyvinyl)-3-phosphoshikimate phosphate-lyase	4.2.3.5	SYNPCC7942_0212	M744_01990	(1) 5-O--1-Carboxyvinyl-3-phosphoshikimate[c] --> (1) Phosphate[c] + (1) H+[c] + (1) Chorismate[c]	(1) cpd00932[c] --> (1) cpd00009[c] + (1) cpd00067[c] + (1) cpd00216[c]
rxn01256	Chorismate pyruvatemutase	5.4.99.5	SYNPCC7942_1915	M744_06850	(1) Chorismate[c] --> (1) Prephenate[c]	(1) cpd00216[c] --> (1) cpd00219[c]
rxn01258	Chorismate hydroxymutase	5.4.99.6	SYNPCC7942_2188	M744_05405	(1) Chorismate[c] <=> (1) Isochorismate[c]	(1) cpd00216[c] <=> (1) cpd00658[c]
rxn01268	Prephenate:NAD+ oxidoreductase(decarboxylating)	1.3.1.12	SYNPCC7942_0660	M744_13510	(1) NAD[c] + (1) Prephenate[c] --> (1) NADH[c] + (1) CO2[c] + (1) p-hydroxyphenylpyruvate[c]	(1) cpd00003[c] + (1) cpd00219[c] --> (1) cpd00004[c] + (1) cpd00011[c] + (1) cpd00868[c]
rxn01269	Prephenate:NADP+ oxidoreductase(decarboxylating)	1.3.1.43	SYNPCC7942_0660	M744_13510	(1) NADP[c] + (1) Prephenate[c] --> (1) NADPH[c] + (1) CO2[c] + (1) p-hydroxyphenylpyruvate[c]	(1) cpd00006[c] + (1) cpd00219[c] --> (1) cpd00005[c] + (1) cpd00011[c] + (1) cpd00868[c]
rxn01274	S-(2-Hydroxyacyl)glutathione hydrolase	3.1.2.6	SYNPCC7942_1403 or SYNPCC7942_0937	M744_09580 or M744_12030	(1) H2O[c] + (1) (R)-S-Lactoylglutathione[c] --> (1) Glutathione[c] + (1) H+[c] + (1) D-Lactate[c]	(1) cpd00001[c] + (1) cpd02182[c] --> (1) cpd00042[c] + (1) cpd00067[c] + (1) cpd00221[c]
rxn01280	(R)-Glycerate:NAD+ oxidoreductase	1.1.1.60	SYNPCC7942_1857	M744_07165	(1) NAD[c] + (1) Glycerate[c] --> (1) NADH[c] + (1) H+[c] + (1) Tartronate semialdehyde[c]	(1) cpd00003[c] + (1) cpd00223[c] --> (1) cpd00004[c] + (1) cpd00067[c] + (1) cpd00843[c]
rxn01286	D-Glyceraldehyde:NAD+ oxidoreductase	1.2.1.3	SYNPCC7942_0489	M744_00515	(1) H2O[c] + (1) NAD[c] + (1) D-Glyceraldehyde[c] <=> (1) NADH[c] + (2) H+[c] + (1) Glycerate[c]	(1) cpd00001[c] + (1) cpd00003[c] + (1) cpd00448[c] <=> (1) cpd00004[c] + (2) cpd00067[c] + (1) cpd00223[c]
rxn01300	ATP:L-homoserine O-phosphotransferase	2.7.1.39	SYNPCC7942_1440	M744_09380	(1) ATP[c] + (1) L-Homoserine[c] --> (1) ADP[c] + (1) O-Phospho-L-homoserine[c]	(1) cpd00002[c] + (1) cpd00227[c] --> (1) cpd00008[c] + (1) cpd00809[c]
rxn01301	L-Homoserine:NAD+ oxidoreductase	1.1.1.3	SYNPCC7942_2090	M744_05930	(1) NAD[c] + (1) L-Homoserine[c] <=> (1) NADH[c] + (1) H+[c] + (1) L-Aspartate4-semialdehyde[c]	(1) cpd00003[c] + (1) cpd00227[c] <=> (1) cpd00004[c] + (1) cpd00067[c] + (1) cpd00346[c]
rxn01303	homoserine O-trans-acetylase	2.3.1.31	SYNPCC7942_1714	M744_07920	(1) Acetyl-CoA[c] + (1) L-Homoserine[c] --> (1) CoA[c] + (1) O-Acetyl-L-homoserine[c]	(1) cpd00022[c] + (1) cpd00227[c] --> (1) cpd00010[c] + (1) cpd00790[c]
rxn01314	NADPH:6,7-dihydropteridine oxidoreductase	1.5.1.34	SYNPCC7942_1659	M744_08190	(1) NADPH[c] + (1) H+[c] + (1) Dihydrobiopterin[c] <=> (1) NADP[c] + (1) Tetrahydrobiopterin[c]	(1) cpd00005[c] + (1) cpd00067[c] + (1) cpd00231[c] <=> (1) cpd00006[c] + (1) cpd00233[c]
rxn01329	D-Mannose 6-phosphate 1,6-phosphomutase	5.4.2.8	SYNPCC7942_0498 or SYNPCC7942_1268	M744_00470 or M744_10295	(1) D-mannose-6-phosphate[c] <=> (1) D-Mannose 1-phosphate[c]	(1) cpd00235[c] <=> (1) cpd00485[c]
rxn01333	Sedoheptulose-7-phosphate:D-glyceraldehyde-3-phosphate	2.2.1.2	SYNPCC7942_2297	M744_04815	(1) Glyceraldehyde3-phosphate[c] + (1) Sedoheptulose7-phosphate[c] <=> (1) D-fructose-6-phosphate[c] + (1) D-Erythrose4-phosphate[c]	(1) cpd00102[c] + (1) cpd00238[c] <=> (1) cpd00072[c] + (1) cpd00236[c]
rxn01343	ATP:Sedoheptulose 7-phosphate 1-phosphotransferase	2.7.1.11	SYNPCC7942_0592	M744_13890	(1) ATP[c] + (1) Sedoheptulose7-phosphate[c] --> (1) ADP[c] + (1) Sedoheptulose 1,7-bisphosphate[c]	(1) cpd00002[c] + (1) cpd00238[c] --> (1) cpd00008[c] + (1) cpd00349[c]
rxn01345	Sedoheptulose 1,7-bisphosphate 1-phosphohydrolase	3.1.3.37	SYNPCC7942_0505	M744_00435	(1) H2O[c] + (1) Sedoheptulose 1,7-bisphosphate[c] --> (1) Phosphate[c] + (1) H+[c] + (1) Sedoheptulose7-phosphate[c]	(1) cpd00001[c] + (1) cpd00349[c] --> (1) cpd00009[c] + (1) cpd00067[c] + (1) cpd00238[c]
rxn01351	2&#39;-Deoxyguanosine 5&#39;-triphosphate pyrophosphohydrolase	3.6.1.19	SYNPCC7942_1493 or SYNPCC7942_0673	M744_08460 or M744_13445	(1) H2O[c] + (1) dGTP[c] --> (1) PPi[c] + (1) dGMP[c]	(1) cpd00001[c] + (1) cpd00241[c] --> (1) cpd00012[c] + (1) cpd00296[c]
rxn01353	ATP:nucleoside-diphosphate phosphatransferase	2.7.4.6	SYNPCC7942_2497	M744_03750	(1) ATP[c] + (1) dGDP[c] <=> (1) ADP[c] + (1) dGTP[c]	(1) cpd00002[c] + (1) cpd00295[c] <=> (1) cpd00008[c] + (1) cpd00241[c]
rxn01360	(S)-Dihydroorotate:oxygen oxidoreductase	1.3.98.1	SYNPCC7942_0290	M744_01570	(1) O2[c] + (1) S-Dihydroorotate[c] <=> (1) H2O2[c] + (1) Orotate[c]	(1) cpd00007[c] + (1) cpd00282[c] <=> (1) cpd00025[c] + (1) cpd00247[c]
rxn01362	Orotidine-5&#39;-phosphate:pyrophosphate phosphoribosyltransferase	2.4.2.10	SYNPCC7942_2592	M744_03215	(1) PPi[c] + (1) Orotidylic acid[c] <=> (1) PRPP[c] + (1) Orotate[c]	(1) cpd00012[c] + (1) cpd00810[c] <=> (1) cpd00103[c] + (1) cpd00247[c]
rxn01387	Isocitrate:NADP+ oxidoreductase (decarboxylating)	1.1.1.42	SYNPCC7942_1719	M744_07895	(1) NADP[c] + (1) Isocitrate[c] <=> (1) NADPH[c] + (1) H+[c] + (1) Oxalosuccinate[c]	(1) cpd00006[c] + (1) cpd00260[c] <=> (1) cpd00005[c] + (1) cpd00067[c] + (1) cpd03187[c]
rxn01406	S-Adenosylmethioninamine:putrescine 3-aminopropyltransferase	2.5.1.16	SYNPCC7942_0628	M744_13690	(1) Putrescine[c] + (1) S-Adenosylmethioninamine[c] --> (1) H+[c] + (1) 5-Methylthioadenosine[c] + (1) Spermidine[c]	(1) cpd00118[c] + (1) cpd00837[c] --> (1) cpd00067[c] + (1) cpd00147[c] + (1) cpd00264[c]
rxn01416	thiosulfate:cyanide sulfurtranserase	2.8.1.1	SYNPCC7942_2427 or SYNPCC7942_1689	M744_04110 or M744_08040	(1) HCN[c] + (1) Thiosulfate[c] <=> (1) Sulfite[c] + (1) Thiocyanate[c]	(1) cpd00150[c] + (1) cpd00268[c] <=> (1) cpd00081[c] + (1) cpd01211[c]
rxn01418	2-Oxoadipate:lipoamde 2-oxidoreductase(decarboxylating and	1.8.1.4	SYNPCC7942_1198	M744_10660	(1) NAD[c] + (1) CoA[c] + (1) 2-Oxoadipate[c] <=> (1) NADH[c] + (1) CO2[c] + (1) Glutaryl-CoA[c]	(1) cpd00003[c] + (1) cpd00010[c] + (1) cpd00269[c] <=> (1) cpd00004[c] + (1) cpd00011[c] + (1) cpd00413[c]
rxn01434	L-Citrulline:L-aspartate ligase (AMP-forming)	6.3.4.5	SYNPCC7942_0009	M744_03060	(1) ATP[c] + (1) L-Aspartate[c] + (1) Citrulline[c] --> (1) PPi[c] + (1) AMP[c] + (1) L-Argininosuccinate[c]	(1) cpd00002[c] + (1) cpd00041[c] + (1) cpd00274[c] --> (1) cpd00012[c] + (1) cpd00018[c] + (1) cpd02152[c]
rxn01445	2&#39;-Deoxyguanosine 5&#39;-monophosphate phosphohydrolase	3.1.3.5	SYNPCC7942_2063	M744_06075	(1) H2O[c] + (1) dGMP[c] --> (1) Phosphate[c] + (1) H+[c] + (1) Deoxyguanosine[c]	(1) cpd00001[c] + (1) cpd00296[c] --> (1) cpd00009[c] + (1) cpd00067[c] + (1) cpd00277[c]
rxn01459	4-Aminobutyraldehyde:NAD+ oxidoreductase	1.2.1.3	SYNPCC7942_0489	M744_00515	(1) H2O[c] + (1) NADP[c] + (1) 4-Aminobutanal[c] --> (1) NADPH[c] + (2) H+[c] + (1) GABA[c]	(1) cpd00001[c] + (1) cpd00006[c] + (1) cpd00434[c] --> (1) cpd00005[c] + (2) cpd00067[c] + (1) cpd00281[c]
rxn01465	(S)-Dihydroorotate amidohydrolase	3.5.2.3	SYNPCC7942_0486 and SYNPCC7942_0488	M744_00530 and M744_00520	(1) H2O[c] + (1) S-Dihydroorotate[c] <=> (1) H+[c] + (1) N-Carbamoyl-L-aspartate[c]	(1) cpd00001[c] + (1) cpd00282[c] <=> (1) cpd00067[c] + (1) cpd00343[c]
rxn01466	Geranyl-diphosphate:isopentenyl-diphosphate geranyltrans-transferase	2.5.1.10	SYNPCC7942_1984 or SYNPCC7942_0776	M744_06500 or M744_12865	(1) Isopentenyldiphosphate[c] + (1) Geranyl diphosphate[c] --> (1) PPi[c] + (1) Farnesyldiphosphate[c]	(1) cpd00113[c] + (1) cpd00283[c] --> (1) cpd00012[c] + (1) cpd00350[c]
rxn01476	6-Phospho-D-glucono-1,5-lactone lactonohydrolase	3.1.1.31	SYNPCC7942_0529	M744_00310	(1) H2O[c] + (1) 6-phospho-D-glucono-1-5-lactone[c] --> (1) H+[c] + (1) 6-Phospho-D-gluconate[c]	(1) cpd00001[c] + (1) cpd00911[c] --> (1) cpd00067[c] + (1) cpd00284[c]
rxn01485	D-Glucosamine 1-phosphate 1,6-phosphomutase	5.4.2.10	SYNPCC7942_2132	M744_05710	(1) D-Glucosamine1-phosphate[c] <=> (1) D-Glucosamine phosphate[c]	(1) cpd03671[c] <=> (1) cpd00288[c]
rxn01486	trans,trans-Farnesyl-diphosphate:isopentenyl-diphosphate	2.5.1.29	SYNPCC7942_0776	M744_12865	(1) Isopentenyldiphosphate[c] + (1) Farnesyldiphosphate[c] --> (1) PPi[c] + (1) Geranylgeranyl diphosphate[c]	(1) cpd00113[c] + (1) cpd00350[c] --> (1) cpd00012[c] + (1) cpd00289[c]
rxn01487	rxn01487	1.3.1.83	SYNPCC7942_0385 or SYNPCC7942_0508	M744_01055 or M744_00420	(3) NADPH[c] + (3) H+[c] + (1) Geranylgeranyl diphosphate[c] --> (3) NADP[c] + (1) Phytyl diphosphate[c]	(3) cpd00005[c] + (3) cpd00067[c] + (1) cpd00289[c] --> (3) cpd00006[c] + (1) cpd03214[c]
rxn01489	Geranylgeranyl-diphosphate:geranylgeranyl-diphosphate	2.5.1.32	SYNPCC7942_1984	M744_06500	(2) Geranylgeranyl diphosphate[c] --> (1) PPi[c] + (1) Prephytoene diphosphate[c]	(2) cpd00289[c] --> (1) cpd00012[c] + (1) cpd02168[c]
rxn01509	ATP:(d)GMP phosphotransferase	2.7.4.8	SYNPCC7942_1191	M744_10695	(1) ATP[c] + (1) dGMP[c] <=> (1) ADP[c] + (1) dGDP[c]	(1) cpd00002[c] + (1) cpd00296[c] <=> (1) cpd00008[c] + (1) cpd00295[c]
rxn01512	ATP:nucleoside-diphosphate phosphatransferase	2.7.4.6	SYNPCC7942_2497	M744_03750	(1) ATP[c] + (1) dTDP[c] <=> (1) ADP[c] + (1) TTP[c]	(1) cpd00002[c] + (1) cpd00297[c] <=> (1) cpd00008[c] + (1) cpd00357[c]
rxn01513	ATP:dTMP phosphotransferase	2.7.4.9	SYNPCC7942_0093	M744_02615	(1) ATP[c] + (1) dTMP[c] <=> (1) ADP[c] + (1) dTDP[c]	(1) cpd00002[c] + (1) cpd00298[c] <=> (1) cpd00008[c] + (1) cpd00297[c]
rxn01519	dUTP nucleotidohydrolase	3.6.1.19	SYNPCC7942_1493 or SYNPCC7942_0717	M744_08460 or M744_13180	(1) H2O[c] + (1) dUTP[c] --> (1) PPi[c] + (1) dUMP[c]	(1) cpd00001[c] + (1) cpd00358[c] --> (1) cpd00012[c] + (1) cpd00299[c]
rxn01521	5&#39;-nucleotidase (dUMP)	3.1.3.5	SYNPCC7942_2063	M744_06075	(1) H2O[c] + (1) dUMP[c] --> (1) Phosphate[c] + (1) H+[c] + (1) Deoxyuridine[c]	(1) cpd00001[c] + (1) cpd00299[c] --> (1) cpd00009[c] + (1) cpd00067[c] + (1) cpd00412[c]
rxn01575	L-Isoleucine:2-oxoglutarate aminotransferase	2.6.1.42	SYNPCC7942_1335 or SYNPCC7942_1029	M744_09945 or M744_11540	(1) 2-Oxoglutarate[c] + (1) L-Isoleucine[c] <=> (1) L-Glutamate[c] + (1) 2-keto-3-methyl-valerate[c]	(1) cpd00024[c] + (1) cpd00322[c] <=> (1) cpd00023[c] + (1) cpd00508[c]
rxn01603	7,8-dihydropteroate:L-glutamate ligase (ADP-forming)	6.3.2.12	SYNPCC7942_0944	M744_11985	(1) ATP[c] + (1) L-Glutamate[c] + (1) Dihydropteroate[c] --> (1) ADP[c] + (1) Phosphate[c] + (1) H+[c] + (1) Dihydrofolate[c]	(1) cpd00002[c] + (1) cpd00023[c] + (1) cpd00683[c] --> (1) cpd00008[c] + (1) cpd00009[c] + (1) cpd00067[c] + (1) cpd00330[c]
rxn01615	Propane-1,2-diol:NAD+ oxidoreductase	1.1.1.77	SYNPCC7942_0489	M744_00515	(1) NAD[c] + (1) 1,2-Propanediol[c] <=> (1) NADH[c] + (1) H+[c] + (1) L-Lactaldehyde[c]	(1) cpd00003[c] + (1) cpd00453[c] <=> (1) cpd00004[c] + (1) cpd00067[c] + (1) cpd00334[c]
rxn01629	(S)-4-Amino-5-oxopentanoate 4,5-aminomutase	5.4.3.8	SYNPCC7942_0645	M744_13585	(1) L-Glutamate1-semialdehyde[c] --> (1) 5-Aminolevulinate[c]	(1) cpd02345[c] --> (1) cpd00338[c]
rxn01636	N2-Acetyl-L-ornithine:L-glutamate N-acetyltransferase	2.3.1.35	SYNPCC7942_1896	M744_06955	(1) L-Glutamate[c] + (1) N-Acetylornithine[c] <=> (1) Ornithine[c] + (1) N-Acetyl-L-glutamate[c]	(1) cpd00023[c] + (1) cpd00342[c] <=> (1) cpd00064[c] + (1) cpd00477[c]
rxn01637	N2-Acetyl-L-ornithine:2-oxoglutarate aminotransferase	2.6.1.11	SYNPCC7942_0034 or SYNPCC7942_0943	M744_02940 or M744_11990	(1) 2-Oxoglutarate[c] + (1) N-Acetylornithine[c] <=> (1) L-Glutamate[c] + (1) 2-Acetamido-5-oxopentanoate[c]	(1) cpd00024[c] + (1) cpd00342[c] <=> (1) cpd00023[c] + (1) cpd00918[c]
rxn01643	L-Aspartate-4-semialdehyde:NADP+ oxidoreductase (phosphorylating)	1.2.1.11	SYNPCC7942_1848	M744_07220	(1) NADPH[c] + (1) 4-Phospho-L-aspartate[c] --> (1) NADP[c] + (1) Phosphate[c] + (1) L-Aspartate4-semialdehyde[c]	(1) cpd00005[c] + (1) cpd01977[c] --> (1) cpd00006[c] + (1) cpd00009[c] + (1) cpd00346[c]
rxn01644	L-Aspartate-4-semialdehyde hydro-lyase (adding pyruvate and	4.3.3.7	SYNPCC7942_1847	M744_07225	(1) Pyruvate[c] + (1) L-Aspartate4-semialdehyde[c] --> (2) H2O[c] + (1) H+[c] + (1) Dihydrodipicolinate[c]	(1) cpd00020[c] + (1) cpd00346[c] --> (2) cpd00001[c] + (1) cpd00067[c] + (1) cpd02120[c]
rxn01652	S-Aminomethyldihydrolipoylprotein:(6S)-tetrahydrofolate	2.1.2.10	SYNPCC7942_2308	M744_04760	(1) H2O[c] + (1) 5-10-Methenyltetrahydrofolate[c] <=> (1) H+[c] + (1) 5-Formyltetrahydrofolate[c]	(1) cpd00001[c] + (1) cpd00347[c] <=> (1) cpd00067[c] + (1) cpd02197[c]
rxn01653	5-Formyltetrahydrofolate cyclo-ligase (ADP-forming)	6.3.3.2	SYNPCC7942_1300	M744_10125	(1) ATP[c] + (1) 5-Formyltetrahydrofolate[c] --> (1) ADP[c] + (1) Phosphate[c] + (1) 5-10-Methenyltetrahydrofolate[c]	(1) cpd00002[c] + (1) cpd02197[c] --> (1) cpd00008[c] + (1) cpd00009[c] + (1) cpd00347[c]
rxn01672	dCTP aminohydrolase	3.5.4.13	SYNPCC7942_1856 or SYNPCC7942_1900 or SYNPCC7942_0717	M744_07170 or M744_06935 or M744_13180	(1) H2O[c] + (1) H+[c] + (1) dCTP[c] --> (1) NH3[c] + (1) dUTP[c]	(1) cpd00001[c] + (1) cpd00067[c] + (1) cpd00356[c] --> (1) cpd00013[c] + (1) cpd00358[c]
rxn01673	ATP:nucleoside-diphosphate phosphatransferase	2.7.4.6	SYNPCC7942_2497	M744_03750	(1) ATP[c] + (1) dCDP[c] <=> (1) ADP[c] + (1) dCTP[c]	(1) cpd00002[c] + (1) cpd00533[c] <=> (1) cpd00008[c] + (1) cpd00356[c]
rxn01675	dTTP:alpha-D-glucose-1-phosphate thymidylyltransferase	2.7.7.24	SYNPCC7942_0062 or SYNPCC7942_2101	M744_02790 or M744_05875	(1) D-Glucose 1-phosphate[c] + (1) TTP[c] --> (1) PPi[c] + (1) dTDPglucose[c]	(1) cpd00089[c] + (1) cpd00357[c] --> (1) cpd00012[c] + (1) cpd00626[c]
rxn01678	ATP:nucleoside-diphosphate phosphatransferase	2.7.4.6	SYNPCC7942_2497	M744_03750	(1) ATP[c] + (1) dUDP[c] <=> (1) ADP[c] + (1) dUTP[c]	(1) cpd00002[c] + (1) cpd00978[c] <=> (1) cpd00008[c] + (1) cpd00358[c]
rxn01682	(1S,2R)-1-C-(indol-3-yl)glycerol 3-phosphate	4.2.1.20	SYNPCC7942_0411 and SYNPCC7942_2143	M744_00920 and M744_05645	(1) Indoleglycerol phosphate[c] <=> (1) Glyceraldehyde3-phosphate[c] + (1) Indole[c]	(1) cpd02210[c] <=> (1) cpd00102[c] + (1) cpd00359[c]
rxn01739	ATP:shikimate 3-phosphotransferase	2.7.1.71	SYNPCC7942_0894	M744_12265	(1) ATP[c] + (1) Shikimate[c] --> (1) ADP[c] + (1) Shikimate 3-phosphate[c]	(1) cpd00002[c] + (1) cpd00383[c] --> (1) cpd00008[c] + (1) cpd02030[c]
rxn01740	Shikimate:NADP+ 5-oxidoreductase	1.1.1.25	SYNPCC7942_2467	M744_03885	(1) NADPH[c] + (1) H+[c] + (1) 3-Dehydroshikimate[c] --> (1) NADP[c] + (1) Shikimate[c]	(1) cpd00005[c] + (1) cpd00067[c] + (1) cpd01716[c] --> (1) cpd00006[c] + (1) cpd00383[c]
rxn01741	Shikimate:NADP+ 5-oxidoreductase	1.1.1.25	SYNPCC7942_2467	M744_03885	(1) NADP[c] + (1) Shikimate[c] <=> (1) NADPH[c] + (1) H+[c] + (1) 5-Dehydroshikimate[c]	(1) cpd00006[c] + (1) cpd00383[c] <=> (1) cpd00005[c] + (1) cpd00067[c] + (1) cpd01725[c]
rxn01791	(R)-Pantoate:beta-alanine ligase (AMP-forming)	6.3.2.1	SYNPCC7942_1151	M744_10895	(1) ATP[c] + (1) beta-Alanine[c] + (1) Pantoate[c] --> (1) PPi[c] + (1) AMP[c] + (1) Pantothenate[c]	(1) cpd00002[c] + (1) cpd00085[c] + (1) cpd00408[c] --> (1) cpd00012[c] + (1) cpd00018[c] + (1) cpd00644[c]
rxn01834	(R)-S-Lactoylglutathione methylglyoxal-lyase (isomerizing)	4.4.1.5	SYNPCC7942_0638	M744_13635	(1) (R)-S-Lactoylglutathione[c] <=> (1) Glutathione[c] + (1) 2-Oxopropanal[c]	(1) cpd02182[c] <=> (1) cpd00042[c] + (1) cpd00428[c]
rxn01840	Phenylacetaldehyde:NAD+ oxidoreductase	1.2.1.5 and 1.2.1.39	SYNPCC7942_0489	M744_00515	(1) H2O[c] + (1) NAD[c] + (1) alpha-Tolualdehyde[c] <=> (1) NADH[c] + (1) H+[c] + (1) Phenyl acetate[c]	(1) cpd00001[c] + (1) cpd00003[c] + (1) cpd00464[c] <=> (1) cpd00004[c] + (1) cpd00067[c] + (1) cpd00430[c]
rxn01851	4-aminobutanal:NAD+ 1-oxidoreductase	1.2.1.19	SYNPCC7942_0489	M744_00515	(1) H2O[c] + (1) NAD[c] + (1) 4-Aminobutanal[c] --> (1) NADH[c] + (2) H+[c] + (1) GABA[c]	(1) cpd00001[c] + (1) cpd00003[c] + (1) cpd00434[c] --> (1) cpd00004[c] + (2) cpd00067[c] + (1) cpd00281[c]
rxn01870	D-Fructose 1-phosphate D-glyceraldehyde-3-phosphate-lyase	4.1.2.13	SYNPCC7942_1443	M744_09355	(1) D-fructose-1-phosphate[c] <=> (1) Glycerone-phosphate[c] + (1) D-Glyceraldehyde[c]	(1) cpd00802[c] <=> (1) cpd00095[c] + (1) cpd00448[c]
rxn01871	acetyl-CoA:enzyme N6-(dihydrolipoyl)lysine S-acetyltransferase	2.3.1.12	SYNPCC7942_1068	M744_11335	(1) Acetyl-CoA[c] + (1) Dihydrolipoamide[c] <=> (1) CoA[c] + (1) S-Acetyldihydrolipoamide[c]	(1) cpd00022[c] + (1) cpd00449[c] <=> (1) cpd00010[c] + (1) cpd00836[c]
rxn01917	ATP:N-acetyl-L-glutamate 5-phosphotransferase	2.7.2.8	SYNPCC7942_1496	M744_08475	(1) ATP[c] + (1) H+[c] + (1) N-Acetyl-L-glutamate[c] --> (1) ADP[c] + (1) n-acetylglutamyl-phosphate[c]	(1) cpd00002[c] + (1) cpd00067[c] + (1) cpd00477[c] --> (1) cpd00008[c] + (1) cpd02552[c]
rxn01964	L-Serine hydro-lyase (adding indoleglycerol-phosphate)	4.2.1.20	SYNPCC7942_0411 and SYNPCC7942_2143	M744_00920 and M744_05645	(1) L-Serine[c] + (1) Indoleglycerol phosphate[c] --> (1) H2O[c] + (1) L-Tryptophan[c] + (1) Glyceraldehyde3-phosphate[c]	(1) cpd00054[c] + (1) cpd02210[c] --> (1) cpd00001[c] + (1) cpd00065[c] + (1) cpd00102[c]
rxn01973	N-Succinyl-LL-2,6-diaminoheptanedioate amidohydrolase	3.5.1.18	SYNPCC7942_0256	M744_01745	(1) H2O[c] + (1) N-Succinyl-L-2,6-diaminopimelate[c] --> (1) Succinate[c] + (1) LL-2,6-Diaminopimelate[c]	(1) cpd00001[c] + (1) cpd02698[c] --> (1) cpd00036[c] + (1) cpd00504[c]
rxn01974	LL-2,6-Diaminoheptanedioate 2-epimerase	5.1.1.7	SYNPCC7942_1927	M744_06790	(1) LL-2,6-Diaminopimelate[c] <=> (1) meso-2,6-Diaminopimelate[c]	(1) cpd00504[c] <=> (1) cpd00516[c]
rxn01975	beta-D-Glucose-6-phosphate:NADP+ 1-oxoreductase	1.1.1.49	SYNPCC7942_2334	M744_04605	(1) NADP[c] + (1) beta-D-Glucose 6-phosphate[c] --> (1) NADPH[c] + (1) H+[c] + (1) 6-phospho-D-glucono-1-5-lactone[c]	(1) cpd00006[c] + (1) cpd00863[c] --> (1) cpd00005[c] + (1) cpd00067[c] + (1) cpd00911[c]
rxn01997	dTDPglucose 4,6-hydro-lyase	4.2.1.46	SYNPCC7942_1149 or SYNPCC7942_2100	M744_10910 or M744_05880	(1) dTDPglucose[c] --> (1) H2O[c] + (1) dTDP-4-oxo-6-deoxy-D-glucose[c]	(1) cpd00626[c] --> (1) cpd00001[c] + (1) cpd00521[c]
rxn02000	dTDP-4-dehydro-6-deoxy-D-glucose 3,5-epimerase	5.1.3.13	SYNPCC7942_0058 or SYNPCC7942_2098	M744_02810 or M744_05890	(1) dTDP-4-oxo-6-deoxy-D-glucose[c] --> (1) dTDP-4-oxo-L-rhamnose[c]	(1) cpd00521[c] --> (1) cpd00522[c]
rxn02003	dTDP-6-deoxy-L-mannose:NADP+ 4-oxidoreductase	1.1.1.133	SYNPCC7942_2099	M744_05885	(1) NADPH[c] + (1) H+[c] + (1) dTDP-4-oxo-L-rhamnose[c] --> (1) NADP[c] + (1) dTDP-rhamnose[c]	(1) cpd00005[c] + (1) cpd00067[c] + (1) cpd00522[c] --> (1) cpd00006[c] + (1) cpd02113[c]
rxn02008	UDP-N-acetylmuramoyl-L-alanine:D-glutamate ligase(ADP-forming)	6.3.2.9	SYNPCC7942_1667	M744_08150	(1) ATP[c] + (1) D-Glutamate[c] + (1) UDP-N-acetylmuramoyl-L-alanine[c] --> (1) ADP[c] + (1) Phosphate[c] + (1) H+[c] + (1) UDP-N-acetylmuramoyl-L-alanyl-D-glutamate[c]	(1) cpd00002[c] + (1) cpd00186[c] + (1) cpd00890[c] --> (1) cpd00008[c] + (1) cpd00009[c] + (1) cpd00067[c] + (1) cpd00525[c]
rxn02011	UDP-N-acetylmuramoyl-L-alanyl-D-glutamate:meso-2,6-	6.3.2.13	SYNPCC7942_1484	M744_08410	(1) ATP[c] + (1) meso-2,6-Diaminopimelate[c] + (1) UDP-N-acetylmuramoyl-L-alanyl-D-glutamate[c] --> (1) ADP[c] + (1) Phosphate[c] + (1) H+[c] + (1) UDP-N-acetylmuramoyl-L-alanyl-D-gamma-glutamyl-meso-2-6-diaminopimelate[c]	(1) cpd00002[c] + (1) cpd00516[c] + (1) cpd00525[c] --> (1) cpd00008[c] + (1) cpd00009[c] + (1) cpd00067[c] + (1) cpd02964[c]
rxn02154	Deamino-NAD+ nucleotidohydrolase	3.6.1.9 and 3.6.1.22	SYNPCC7942_0205	M744_02030	(1) H2O[c] + (1) Deamido-NAD[c] --> (1) AMP[c] + (1) Nicotinate ribonucleotide[c]	(1) cpd00001[c] + (1) cpd00638[c] --> (1) cpd00018[c] + (1) cpd00873[c]
rxn02155	ATP:nicotinamide-nucleotide adenylyltransferase	2.7.7.18	SYNPCC7942_0205 or SYNPCC7942_0106	M744_02030 or M744_02545	(1) ATP[c] + (1) Nicotinate ribonucleotide[c] <=> (1) PPi[c] + (1) Deamido-NAD[c]	(1) cpd00002[c] + (1) cpd00873[c] <=> (1) cpd00012[c] + (1) cpd00638[c]
rxn02159	L-Histidinol:NAD+ oxidoreductase	1.1.1.23	SYNPCC7942_1519	M744_08600	(1) NAD[c] + (1) L-Histidinol[c] <=> (1) NADH[c] + (1) H+[c] + (1) L-Histidinal[c]	(1) cpd00003[c] + (1) cpd00641[c] <=> (1) cpd00004[c] + (1) cpd00067[c] + (1) cpd01324[c]
rxn02160	L-Histidinol-phosphate phosphohydrolase	3.1.3.15	SYNPCC7942_1763 or SYNPCC7942_0125	M744_07665 or M744_02440	(1) H2O[c] + (1) L-histidinol-phosphate[c] --> (1) Phosphate[c] + (1) H+[c] + (1) L-Histidinol[c]	(1) cpd00001[c] + (1) cpd00807[c] --> (1) cpd00009[c] + (1) cpd00067[c] + (1) cpd00641[c]
rxn02175	ATP:pantetheine-4&#39;-phosphate adenylyltransferase	2.7.7.3	SYNPCC7942_2007	M744_06375	(1) ATP[c] + (1) Phosphopantetheine[c] <=> (1) PPi[c] + (1) Dephospho-CoA[c]	(1) cpd00002[c] + (1) cpd00834[c] <=> (1) cpd00012[c] + (1) cpd00655[c]
rxn02186	2,3-Dihydroxy-3-methylbutanoate:NADP+ oxidoreductase (isomerizing)	1.1.1.86	SYNPCC7942_1552	M744_08755	(1) NADPH[c] + (1) H+[c] + (1) 2-Acetolactate[c] --> (1) NADP[c] + (1) 2,3-Dihydroxy-isovalerate[c]	(1) cpd00005[c] + (1) cpd00067[c] + (1) cpd00668[c] --> (1) cpd00006[c] + (1) cpd02498[c]
rxn02187	2-Acetolactate methylmutase	1.1.1.86	SYNPCC7942_1552	M744_08755	(1) 2-Acetolactate[c] <=> (1) 2-Oxo-3-hydroxyisovalerate[c]	(1) cpd00668[c] <=> (1) cpd02569[c]
rxn02200	2-Amino-4-hydroxy-6-hydroxymethyl-7,8-dihydropteridine:4-	2.5.1.15	SYNPCC7942_2303	M744_04785	(1) 4-Aminobenzoate[c] + (1) 6-hydroxymethyl dihydropterin[c] <=> (1) H2O[c] + (1) Dihydropteroate[c]	(1) cpd00443[c] + (1) cpd00954[c] <=> (1) cpd00001[c] + (1) cpd00683[c]
rxn02201	2-Amino-4-hydroxy-6-hydroxymethyl-7,8-dihydropteridine-	2.5.1.15	SYNPCC7942_2303	M744_04785	(1) 4-Aminobenzoate[c] + (1) 7,8-Dihydropterin pyrophosphate[c] --> (1) PPi[c] + (1) Dihydropteroate[c]	(1) cpd00443[c] + (1) cpd02920[c] --> (1) cpd00012[c] + (1) cpd00683[c]
rxn02212	2-Dehydro-3-deoxy-D-arabino-heptonate 7-phosphate phosphate-lyase	4.2.3.4	SYNPCC7942_0525	M744_00330	(1) DAHP[c] --> (1) Phosphate[c] + (1) H+[c] + (1) 5-Dehydroquinate[c]	(1) cpd02857[c] --> (1) cpd00009[c] + (1) cpd00067[c] + (1) cpd00699[c]
rxn02213	3-Dehydroquinate hydro-lyase	4.2.1.10	SYNPCC7942_0915	M744_12160	(1) 5-Dehydroquinate[c] --> (1) H2O[c] + (1) 3-Dehydroshikimate[c]	(1) cpd00699[c] --> (1) cpd00001[c] + (1) cpd01716[c]
rxn02219	3-Indoleacetonitrile aminohydrolase	3.5.5.1	SYNPCC7942_2358 or SYNPCC7942_0839	M744_04475 or M744_12540	(2) H2O[c] + (1) 3-Indoleacetonitrile[c] --> (1) NH3[c] + (1) Indoleacetate[c]	(2) cpd00001[c] + (1) cpd01881[c] --> (1) cpd00013[c] + (1) cpd00703[c]
rxn02246	O3-Acetyl-L-serine acetate-lyase (adding hydrogen sulfide)	2.5.1.47	SYNPCC7942_0370 or SYNPCC7942_0171 or SYNPCC7942_B2664 or SYNPCC7942_B2623 or SYNPCC7942_1466	M744_01135 or M744_02200 or M744_14065 or M744_14020 or M744_08325	(1) Thiosulfate[c] + (1) O-Acetyl-L-serine[c] <=> (1) Acetate[c] + (1) S-sulfocysteine[c]	(1) cpd00268[c] + (1) cpd00722[c] <=> (1) cpd00029[c] + (1) cpd03456[c]
rxn02251	D-Ribulose 1,5-bisphosphate carboxy-lyase (dimerizing)	4.1.1.39	SYNPCC7942_1426 and SYNPCC7942_1427	M744_09460 and M744_09455	(1) O2[ca] + (1) D-Ribulose 1,5-bisphosphate[ca] --> (2) H+[ca] + (1) 3-Phosphoglycerate[ca] + (1) 2-Phosphoglycolate[ca]	(1) cpd00007[ca] + (1) cpd00871[ca] --> (2) cpd00067[ca] + (1) cpd00169[ca] + (1) cpd00727[ca]
rxn02264	Hydroxymethylbilane hydro-lyase(cyclizing)	4.2.1.75	SYNPCC7942_0272	M744_01660	(1) Hydroxymethylbilane[c] --> (1) H2O[c] + (1) UroporphyrinogenIII[c]	(1) cpd00755[c] --> (1) cpd00001[c] + (1) cpd00774[c]
rxn02277	7,8-Diaminononanoate:carbon-dioxide cyclo-ligase	6.3.3.3	SYNPCC7942_0030 or SYNPCC7942_2112	M744_02945 or M744_05820	(1) ATP[c] + (1) CO2[c] + (1) 7-8-Diaminononanoate[c] <=> (1) ADP[c] + (1) Phosphate[c] + (3) H+[c] + (1) Dethiobiotin[c]	(1) cpd00002[c] + (1) cpd00011[c] + (1) cpd00764[c] <=> (1) cpd00008[c] + (1) cpd00009[c] + (3) cpd00067[c] + (1) cpd01311[c]
rxn02286	UDP-N-acetylmuramate:L-alanine ligase (ADP-forming)	6.3.2.8	SYNPCC7942_1741	M744_07775	(1) ATP[c] + (1) L-Alanine[c] + (1) UDP-N-acetylmuramate[c] --> (1) ADP[c] + (1) Phosphate[c] + (1) H+[c] + (1) UDP-N-acetylmuramoyl-L-alanine[c]	(1) cpd00002[c] + (1) cpd00035[c] + (1) cpd00773[c] --> (1) cpd00008[c] + (1) cpd00009[c] + (1) cpd00067[c] + (1) cpd00890[c]
rxn02288	Uroporphyrinogen-III carboxy-lyase	4.1.1.37	SYNPCC7942_1086	M744_11235	(4) H+[c] + (1) UroporphyrinogenIII[c] --> (4) CO2[c] + (1) Coproporphyrinogen III[c]	(4) cpd00067[c] + (1) cpd00774[c] --> (4) cpd00011[c] + (1) cpd02083[c]
rxn02297	6-Carboxyhexanoyl-CoA:L-alanine C-carboxyhexanoyltransferase	2.3.1.47	SYNPCC7942_0027	M744_02960	(1) L-Alanine[c] + (1) H+[c] + (1) Pimeloyl-CoA[c] <=> (1) CoA[c] + (1) CO2[c] + (1) 8-Amino-7-oxononanoate[c]	(1) cpd00035[c] + (1) cpd00067[c] + (1) cpd00782[c] <=> (1) cpd00010[c] + (1) cpd00011[c] + (1) cpd00800[c]
rxn02303	Coproporphyrinogen:oxygen oxidoreductase(decarboxylating)	1.3.3.3	SYNPCC7942_0674	M744_13435	(1) O2[c] + (2) H+[c] + (1) Coproporphyrinogen III[c] --> (2) H2O[c] + (2) CO2[c] + (1) ProtoporphyrinogenIX[c]	(1) cpd00007[c] + (2) cpd00067[c] + (1) cpd02083[c] --> (2) cpd00001[c] + (2) cpd00011[c] + (1) cpd00791[c]
rxn02305	2-Methyl-4-amino-5-hydroxymethylpyrimidine-diphosphate:4-methyl-5-	2.5.1.3	SYNPCC7942_1057	M744_11395	(1) H+[c] + (1) 4-Methyl-5--2-phosphoethyl-thiazole[c] + (1) 4-Amino-2-methyl-5-diphosphomethylpyrimidine[c] --> (1) PPi[c] + (1) Thiamine phosphate[c]	(1) cpd00067[c] + (1) cpd02654[c] + (1) cpd02894[c] --> (1) cpd00012[c] + (1) cpd00793[c]
rxn02314	ATP:D-tagatose-6-phosphate 1-phosphotransferase	2.7.1.11	SYNPCC7942_0592	M744_13890	(1) ATP[c] + (1) D-Tagatose 6-phosphate[c] --> (1) ADP[c] + (1) D-Tagatose 1,6-biphosphate[c]	(1) cpd00002[c] + (1) cpd00805[c] --> (1) cpd00008[c] + (1) cpd02371[c]
rxn02320	5-Amino-2-oxopentanoate:2-oxoglutarate aminotransferase	2.6.1.9	SYNPCC7942_1030	M744_11535	(1) L-Glutamate[c] + (1) imidazole acetol-phosphate[c] --> (1) 2-Oxoglutarate[c] + (1) L-histidinol-phosphate[c]	(1) cpd00023[c] + (1) cpd00930[c] --> (1) cpd00024[c] + (1) cpd00807[c]
rxn02339	4-Hydroxy-L-glutamate:2-oxoglutarate aminotransferase	2.6.1.1	SYNPCC7942_2545	M744_03485	(1) 2-Oxoglutarate[c] + (1) 4-Hydroxy-L-glutamate[c] --> (1) L-Glutamate[c] + (1) 4-Hydroxy-2-oxoglutarate[c]	(1) cpd00024[c] + (1) cpd01974[c] --> (1) cpd00023[c] + (1) cpd00830[c]
rxn02341	N-[(R)-4&#39;-Phosphopantothenoyl]-L-cysteine carboxy-lyase	4.1.1.36	SYNPCC7942_0292	M744_01555	(1) H+[c] + (1) (R)-4'-Phosphopantothenoyl-L-cysteine[c] --> (1) CO2[c] + (1) Phosphopantetheine[c]	(1) cpd00067[c] + (1) cpd02666[c] --> (1) cpd00011[c] + (1) cpd00834[c]
rxn02342	2-(alpha-Hydroxyethyl)thiamine diphosphate:lipoamide	1.2.4.1	SYNPCC7942_0143 and SYNPCC7942_1944	M744_02350 and M744_06705	(1) Lipoamide[c] + (1) 2-Hydroxyethyl-ThPP[c] <=> (1) TPP[c] + (1) S-Acetyldihydrolipoamide[c]	(1) cpd00213[c] + (1) cpd03049[c] <=> (1) cpd00056[c] + (1) cpd00836[c]
rxn02351	5,10-Methylenetetrahydrofolate:glycine hydroxymethyltransferase	2.1.2.1	SYNPCC7942_0282	M744_01610	(1) Glycine[c] + (1) 4-Trimethylammoniobutanal[c] <=> (1) 3-Hydroxy-N6,N6,N6-trimethyl-L-lysine[c]	(1) cpd00033[c] + (1) cpd00845[c] <=> (1) cpd00923[c]
rxn02356	trans-4-Hydroxy-L-proline:NAD+ 5-oxidoreductase	1.5.1.2	SYNPCC7942_2058	M744_06100	(1) NAD[c] + (1) trans-4-Hydroxy-L-proline[c] --> (1) NADH[c] + (1) H+[c] + (1) 3-Hydroxy-L-1-pyrroline-5-carboxylate[c]	(1) cpd00003[c] + (1) cpd00851[c] --> (1) cpd00004[c] + (1) cpd00067[c] + (1) cpd02625[c]
rxn02358	trans-4-Hydroxy-L-proline:NADP+ 5-oxidoreductase	1.5.1.2	SYNPCC7942_2058	M744_06100	(1) NADP[c] + (1) trans-4-Hydroxy-L-proline[c] --> (1) NADPH[c] + (1) H+[c] + (1) 3-Hydroxy-L-1-pyrroline-5-carboxylate[c]	(1) cpd00006[c] + (1) cpd00851[c] --> (1) cpd00005[c] + (1) cpd00067[c] + (1) cpd02625[c]
rxn02373	L-Glutamate-5-semialdehyde:NADP+ 5-oxidoreductase (phosphorylationg)	1.2.1.41	SYNPCC7942_2243 or SYNPCC7942_2265	M744_05125 or M744_04990	(1) NADP[c] + (1) Phosphate[c] + (1) L-Glutamate5-semialdehyde[c] --> (1) NADPH[c] + (1) L-Glutamyl 5-phosphate[c]	(1) cpd00006[c] + (1) cpd00009[c] + (1) cpd00858[c] --> (1) cpd00005[c] + (1) cpd02097[c]
rxn02380	beta-D-Glucose 6-phosphate ketol-isomerase	5.3.1.9	SYNPCC7942_2029	M744_06260	(1) beta-D-Glucose 6-phosphate[c] <=> (1) D-fructose-6-phosphate[c]	(1) cpd00863[c] <=> (1) cpd00072[c]
rxn02402	Nicotinate-nucleotide:pyrophosphate phosphoribosyltransferase	2.4.2.19	SYNPCC7942_0951	M744_11945	(1) CO2[c] + (1) PPi[c] + (1) Nicotinate ribonucleotide[c] <=> (2) H+[c] + (1) PRPP[c] + (1) Quinolinate[c]	(1) cpd00011[c] + (1) cpd00012[c] + (1) cpd00873[c] <=> (2) cpd00067[c] + (1) cpd00103[c] + (1) cpd02333[c]
rxn02465	N-Acetyl-L-glutamate-5-semialdehyde:NADP+ 5-oxidoreductase	1.2.1.38	SYNPCC7942_1433	M744_09420	(1) NADP[c] + (1) Phosphate[c] + (1) 2-Acetamido-5-oxopentanoate[c] <=> (1) NADPH[c] + (1) n-acetylglutamyl-phosphate[c]	(1) cpd00006[c] + (1) cpd00009[c] + (1) cpd00918[c] <=> (1) cpd00005[c] + (1) cpd02552[c]
rxn02473	D-erythro-1-(Imidazol-4-yl)glycerol 3-phosphate hydro-lyase	4.2.1.19	SYNPCC7942_0125	M744_02440	(1) D-erythro-imidazole-glycerol-phosphate[c] --> (1) H2O[c] + (1) imidazole acetol-phosphate[c]	(1) cpd02843[c] --> (1) cpd00001[c] + (1) cpd00930[c]
rxn02474	5-amino-6-(5-phosphoribitylamino)uracil:NADP+ 1&#39;-oxidoreductase	1.1.1.193	SYNPCC7942_0203	M744_02040	(1) NADPH[c] + (1) H+[c] + (1) 5-Amino-6--5-phosphoribosylaminouracil[c] --> (1) NADP[c] + (1) 5-Amino-6--5-phosphoribitylaminouracil[c]	(1) cpd00005[c] + (1) cpd00067[c] + (1) cpd00931[c] --> (1) cpd00006[c] + (1) cpd02720[c]
rxn02475	2,5-Diamino-6-hydroxy-4-(5-phosphoribosylamino)-pyrimidine	3.5.4.26	SYNPCC7942_0203 and SYNPCC7942_1186	M744_02040 and M744_10720	(1) H2O[c] + (1) H+[c] + (1) 2,5-Diamino-6-(5'-phosphoribosylamino)-4-pyrimidineone[c] --> (1) NH3[c] + (1) 5-Amino-6--5-phosphoribosylaminouracil[c]	(1) cpd00001[c] + (1) cpd00067[c] + (1) cpd00957[c] --> (1) cpd00013[c] + (1) cpd00931[c]
rxn02476	Phosphoenolpyruvate:3-phosphoshikimate	2.5.1.19	SYNPCC7942_0232	M744_01875	(1) Phosphoenolpyruvate[c] + (1) Shikimate 3-phosphate[c] --> (1) Phosphate[c] + (1) H+[c] + (1) 5-O--1-Carboxyvinyl-3-phosphoshikimate[c]	(1) cpd00061[c] + (1) cpd02030[c] --> (1) cpd00009[c] + (1) cpd00067[c] + (1) cpd00932[c]
rxn02503	ATP:2-amino-4-hydroxy-6-hydroxymethyl-7,8-dihydropteridine	2.7.6.3	SYNPCC7942_2272	M744_04955	(1) ATP[c] + (1) 6-hydroxymethyl dihydropterin[c] --> (1) AMP[c] + (1) 7,8-Dihydropterin pyrophosphate[c]	(1) cpd00002[c] + (1) cpd00954[c] --> (1) cpd00018[c] + (1) cpd02920[c]
rxn02504	2-Amino-4-hydroxy-6-(D-erythro-1,2,3-trihydroxypropyl)-7,8-	4.1.2.25	SYNPCC7942_0040	M744_02900	(1) Dihydroneopterin[c] --> (1) Glycolaldehyde[c] + (1) 6-hydroxymethyl dihydropterin[c]	(1) cpd02961[c] --> (1) cpd00229[c] + (1) cpd00954[c]
rxn02507	1-(2-Carboxyphenylamino)-1-deoxy-D-ribulose-5-phosphate	4.1.1.48	SYNPCC7942_1197	M744_10665	(1) H+[c] + (1) 1-(2-carboxyphenylamino)-1-deoxyribulose 5-phosphate[c] --> (1) H2O[c] + (1) CO2[c] + (1) Indoleglycerol phosphate[c]	(1) cpd00067[c] + (1) cpd00956[c] --> (1) cpd00001[c] + (1) cpd00011[c] + (1) cpd02210[c]
rxn02508	N-(5-Phospho-beta-D-ribosyl)anthranilate ketol-isomerase	5.3.1.24	SYNPCC7942_0408	M744_00935	(1) N-5-phosphoribosyl-anthranilate[c] --> (1) 1-(2-carboxyphenylamino)-1-deoxyribulose 5-phosphate[c]	(1) cpd02642[c] --> (1) cpd00956[c]
rxn02517	ATP:nucleoside-diphosphate phosphatransferase	2.7.4.6	SYNPCC7942_2497	M744_03750	(1) ATP[c] + (1) dIDP[c] <=> (1) ADP[c] + (1) dITP[c]	(1) cpd00002[c] + (1) cpd00976[c] <=> (1) cpd00008[c] + (1) cpd00977[c]
rxn02529	Cyanate C-N-lyase	4.2.1.104	SYNPCC7942_2104	M744_05860	(1) H+[c] + (1) Bicarbonate[c] + (1) Cyanate[c] --> (1) CO2[c] + (1) Carbamate[c]	(1) cpd00067[c] + (1) cpd00242[c] + (1) cpd01015[c] --> (1) cpd00011[c] + (1) cpd01101[c]
rxn02733	Mg-protoporphyrin IX magnesium-lyase	6.6.1.1	SYNPCC7942_0583 and SYNPCC7942_2137 and SYNPCC7942_2274	M744_00020 and M744_05685 and M744_04945	(1) H2O[c] + (1) ATP[c] + (1) Mg2+[c] + (1) Protoporphyrin[c] <=> (1) ADP[c] + (1) Phosphate[c] + (3) H+[c] + (1) Mg-protoporphyrin IX[c]	(1) cpd00001[c] + (1) cpd00002[c] + (1) cpd00254[c] + (1) cpd01476[c] <=> (1) cpd00008[c] + (1) cpd00009[c] + (3) cpd00067[c] + (1) cpd02216[c]
rxn02749	(R)-2-Methylmalate hydro-lyase	4.2.1.35	SYNPCC7942_1898 and SYNPCC7942_2548	M744_06945 and M744_03470	(1) H2O[c] + (1) Citraconate[c] --> (1) D-Citramalate[c]	(1) cpd00001[c] + (1) cpd01502[c] --> (1) cpd01700[c]
rxn02775	S-Adenosyl-L-methionine:precorrin-4 C20-methyltransferase	2.1.1.130	SYNPCC7942_1853	M744_07185	(1) S-Adenosyl-L-methionine[c] + (1) H+[c] + (1) Precorrin 2[c] --> (1) S-Adenosyl-homocysteine[c] + (1) Precorrin 3A[c]	(1) cpd00017[c] + (1) cpd00067[c] + (1) cpd01620[c] --> (1) cpd00019[c] + (1) cpd03420[c]
rxn02789	2-Isopropylmalate hydro-lyase	4.2.1.33	SYNPCC7942_1898 and SYNPCC7942_2548	M744_06945 and M744_03470	(1) 2-Isopropylmalate[c] <=> (1) H2O[c] + (1) 2-Isopropylmaleate[c]	(1) cpd01646[c] <=> (1) cpd00001[c] + (1) cpd01710[c]
rxn02811	3-Isopropylmalate hydro-lyase	4.2.1.33	SYNPCC7942_1898 and SYNPCC7942_2548	M744_06945 and M744_03470	(1) 3-Isopropylmalate[c] <=> (1) H2O[c] + (1) 2-Isopropylmaleate[c]	(1) cpd02693[c] <=> (1) cpd00001[c] + (1) cpd01710[c]
rxn02831	O-Succinylbenzoate:CoA ligase (AMP-forming)	6.2.1.26	SYNPCC7942_1021	M744_11580	(1) ATP[c] + (1) CoA[c] + (1) H+[c] + (1) Succinylbenzoate[c] --> (1) PPi[c] + (1) AMP[c] + (1) Succinylbenzoyl-CoA[c]	(1) cpd00002[c] + (1) cpd00010[c] + (1) cpd00067[c] + (1) cpd01772[c] --> (1) cpd00012[c] + (1) cpd00018[c] + (1) cpd02021[c]
rxn02832	O-succinylbenzoate-CoA synthase	4.2.1.113	SYNPCC7942_1020	M744_11585	(1) SHCHC[c] --> (1) H2O[c] + (1) Succinylbenzoate[c]	(1) cpd03451[c] --> (1) cpd00001[c] + (1) cpd01772[c]
rxn02834	Phosphoribosyl-ATP pyrophosphohydrolase	3.6.1.31	SYNPCC7942_1995	M744_06440	(1) H2O[c] + (1) Phosphoribosyl-ATP[c] --> (1) PPi[c] + (1) Phosphoribosyl-AMP[c]	(1) cpd00001[c] + (1) cpd01775[c] --> (1) cpd00012[c] + (1) cpd01777[c]
rxn02835	1-(5-phospho-D-ribosyl)-AMP 1,6-hydrolase	3.5.4.19	SYNPCC7942_1995	M744_06440	(1) H2O[c] + (1) Phosphoribosyl-AMP[c] --> (1) phosphoribosylformiminoaicar-phosphate[c]	(1) cpd00001[c] + (1) cpd01777[c] --> (1) cpd02979[c]
rxn02853	Imidazole acetaldehyde:NAD+ oxidoreductase	1.2.1.3	SYNPCC7942_0489	M744_00515	(1) H2O[c] + (1) NAD[c] + (1) Imidazole acetaldehyde[c] --> (1) NADH[c] + (2) H+[c] + (1) 4-Imidazoleacetate[c]	(1) cpd00001[c] + (1) cpd00003[c] + (1) cpd03052[c] --> (1) cpd00004[c] + (2) cpd00067[c] + (1) cpd01831[c]
rxn02895	5-Phospho-D-ribosylamine:glycine ligase (ADP-forming)	6.3.4.13	SYNPCC7942_0819 and SYNPCC7942_0818 and SYNPCC7942_0925	M744_12655 and M744_12660 and M744_12095	(1) ATP[c] + (1) Glycine[c] + (1) 5-Phosphoribosylamine[c] --> (1) ADP[c] + (1) Phosphate[c] + (1) H+[c] + (1) GAR[c]	(1) cpd00002[c] + (1) cpd00033[c] + (1) cpd01982[c] --> (1) cpd00008[c] + (1) cpd00009[c] + (1) cpd00067[c] + (1) cpd02394[c]
rxn02898	O-Succinylbenzoyl-CoA 1,4-dihydroxy-2-naphthoate-lyase	4.1.3.36	SYNPCC7942_0597	M744_13865	(1) Succinylbenzoyl-CoA[c] --> (1) CoA[c] + (1) 1-4-Dihydroxy-2-naphthoate[c]	(1) cpd02021[c] --> (1) cpd00010[c] + (1) cpd02295[c]
rxn02928	2,3,4,5-Tetrahydrodipicolinate:NAD+ oxidoreductase	1.17.1.8	SYNPCC7942_2136	M744_05690	(1) NAD[c] + (1) tetrahydrodipicolinate[c] <=> (1) NADH[c] + (1) H+[c] + (1) Dihydrodipicolinate[c]	(1) cpd00003[c] + (1) cpd02465[c] <=> (1) cpd00004[c] + (1) cpd00067[c] + (1) cpd02120[c]
rxn02929	2,3,4,5-Tetrahydrodipicolinate:NADP+ oxidoreductase	1.17.1.8	SYNPCC7942_2136	M744_05690	(1) NADPH[c] + (1) H+[c] + (1) Dihydrodipicolinate[c] --> (1) NADP[c] + (1) tetrahydrodipicolinate[c]	(1) cpd00005[c] + (1) cpd00067[c] + (1) cpd02120[c] --> (1) cpd00006[c] + (1) cpd02465[c]
rxn02936	3-Phospho-D-erythronate hydro-lyase	4.2.1.11	SYNPCC7942_0639	M744_13630	(1) 3-Phospho-D-erythronate[c] <=> (1) H2O[c] + (1) Phosphoenol-4-deoxy-3-tetrulosonate[c]	(1) cpd02132[c] <=> (1) cpd00001[c] + (1) cpd02645[c]
rxn02937	2-(Formamido)-N1-(5-phosphoribosyl)acetamidine cyclo-ligase	6.3.3.1	SYNPCC7942_0851	M744_12485	(1) ATP[c] + (1) 5'-Phosphoribosylformylglycinamidine[c] --> (1) ADP[c] + (1) Phosphate[c] + (1) H+[c] + (1) Aminoimidazole ribotide[c]	(1) cpd00002[c] + (1) cpd02826[c] --> (1) cpd00008[c] + (1) cpd00009[c] + (1) cpd00067[c] + (1) cpd02140[c]
rxn02938	1-(5-Phospho-D-ribosyl)-5-amino-4-imidazolecarboxylate carboxy-lyase	4.1.1.21	SYNPCC7942_0441 and SYNPCC7942_1428	M744_00760 and M744_09450	(1) H+[c] + (1) 5'-Phosphoribosyl-4-carboxy-5-aminoimidazole[c] <=> (1) CO2[c] + (1) Aminoimidazole ribotide[c]	(1) cpd00067[c] + (1) cpd02893[c] <=> (1) cpd00011[c] + (1) cpd02140[c]
rxn02959	S-adenosyl-L-methionine:magnesium-protoporphyrin-IX	2.1.1.11	SYNPCC7942_0439	M744_00770	(1) S-Adenosyl-L-methionine[c] + (1) Mg-protoporphyrin IX[c] --> (1) S-Adenosyl-homocysteine[c] + (1) Mg-Protoporphyrin IX 13-monomethyl ester[c]	(1) cpd00017[c] + (1) cpd02216[c] --> (1) cpd00019[c] + (1) cpd02762[c]
rxn02986	2-Amino-4-hydroxy-6-(erythro-1,2,3-trihydroxypropyl)	4.2.3.12	SYNPCC7942_1953 or SYNPCC7942_1184	M744_06655 or M744_10730	(1) 7,8-Dihydroneopterin 3'-triphosphate[c] --> (1) H+[c] + (1) Triphosphate[c] + (1) 6-Pyruvoyltetrahydropterin[c]	(1) cpd02978[c] --> (1) cpd00067[c] + (1) cpd00421[c] + (1) cpd02315[c]
rxn02988	quinolinate synthase	2.5.1.72	SYNPCC7942_1448	M744_09330	(1) Glycerone-phosphate[c] + (1) Iminoaspartate[c] --> (2) H2O[c] + (1) Phosphate[c] + (1) H+[c] + (1) Quinolinate[c]	(1) cpd00095[c] + (1) cpd03470[c] --> (2) cpd00001[c] + (1) cpd00009[c] + (1) cpd00067[c] + (1) cpd02333[c]
rxn03004	10-Formyltetrahydrofolate:5&#39;-phosphoribosylglycinamide	2.1.2.2	SYNPCC7942_0588 or SYNPCC7942_0958	M744_13915 or M744_11910	(1) 10-Formyltetrahydrofolate[c] + (1) GAR[c] <=> (1) H+[c] + (1) Tetrahydrofolate[c] + (1) N-Formyl-GAR[c]	(1) cpd00201[c] + (1) cpd02394[c] <=> (1) cpd00067[c] + (1) cpd00087[c] + (1) cpd02678[c]
rxn03057	5-Methylthio-5-deoxy-D-ribose-1-phosphate ketol-isomerase	5.3.1.23	SYNPCC7942_1992	M744_06455	(1) methylthioribose-1-phosphate[c] --> (1) methylthioribulose-1-phosphate[c]	(1) cpd02574[c] --> (1) cpd02791[c]
rxn03062	3-Isopropylmalate:NAD+ oxidoreductase	1.1.1.85	SYNPCC7942_1505	M744_08525	(1) NAD[c] + (1) 3-Isopropylmalate[c] --> (1) NADH[c] + (1) H+[c] + (1) 2-isopropyl-3-oxosuccinate[c]	(1) cpd00003[c] + (1) cpd02693[c] --> (1) cpd00004[c] + (1) cpd00067[c] + (1) cpd02605[c]
rxn03063	S-Adenosyl-L-methionine:zymosterol C-methyltransferase	2.1.1.41	SYNPCC7942_0596	M744_13870	(1) S-Adenosyl-L-methionine[c] + (1) Zymosterol[c] --> (1) S-Adenosyl-homocysteine[c] + (1) H+[c] + (1) Fecosterol[c]	(1) cpd00017[c] + (1) cpd03221[c] --> (1) cpd00019[c] + (1) cpd00067[c] + (1) cpd02755[c]
rxn03084	5&#39;-Phosphoribosylformylglycinamide:L-glutamine amido-ligase	6.3.5.3	SYNPCC7942_0818 and SYNPCC7942_0003 and SYNPCC7942_0819	M744_12660 and M744_03090 and M744_12655	(1) H2O[c] + (1) ATP[c] + (1) L-Glutamine[c] + (1) N-Formyl-GAR[c] --> (1) ADP[c] + (1) Phosphate[c] + (1) L-Glutamate[c] + (1) H+[c] + (1) 5'-Phosphoribosylformylglycinamidine[c]	(1) cpd00001[c] + (1) cpd00002[c] + (1) cpd00053[c] + (1) cpd02678[c] --> (1) cpd00008[c] + (1) cpd00009[c] + (1) cpd00023[c] + (1) cpd00067[c] + (1) cpd02826[c]
rxn03136	1-(5&#39;-Phosphoribosyl)-5-amino-4-(N-succinocarboxamide)-imidazole	4.3.2.2	SYNPCC7942_0315	M744_01440	(1) SAICAR[c] <=> (1) Fumarate[c] + (1) AICAR[c]	(1) cpd02921[c] <=> (1) cpd00106[c] + (1) cpd02851[c]
rxn03137	10-Formyltetrahydrofolate:5&#39;-phosphoribosyl-5-amino-4-	2.1.2.3	SYNPCC7942_0396	M744_01000	(1) 10-Formyltetrahydrofolate[c] + (1) AICAR[c] <=> (1) Tetrahydrofolate[c] + (1) FAICAR[c]	(1) cpd00201[c] + (1) cpd02851[c] <=> (1) cpd00087[c] + (1) cpd02884[c]
rxn03140	UDP-N-acetylmuramoyl-L-alanyl-D-glutamyl-L-lysine:alanyl-D-alanine	6.3.2.10	SYNPCC7942_1841	M744_07265	(1) ATP[c] + (1) D-Alanyl-D-alanine[c] + (1) UDP-N-acetylmuramoyl-L-alanyl-D-glutamyl-L-lysine[c] --> (1) ADP[c] + (1) Phosphate[c] + (1) H+[c] + (1) UDP-N-acetylmuramoyl-L-alanyl-D-glutamyl-L-lysyl-D-alanyl-D-alanine[c]	(1) cpd00002[c] + (1) cpd00731[c] + (1) cpd02861[c] --> (1) cpd00008[c] + (1) cpd00009[c] + (1) cpd00067[c] + (1) cpd02943[c]
rxn03141	UDP-N-acetylmuramoyl-L-alanyl-D-glutamyl-L-lysine:alanyl-D-alanine	6.3.2.10	SYNPCC7942_1841	M744_07265	(1) ATP[c] + (1) D-Alanyl-D-alanine[c] + (1) UDP-N-acetylmuramoyl-L-alanyl-gamma-D-glutamyl-L-lysine[c] --> (1) ADP[c] + (1) Phosphate[c] + (1) H+[c] + (1) UDPMurAc(oyl-L-Ala-D-gamma-Glu-L-Lys-D-Ala-D-Ala)[c]	(1) cpd00002[c] + (1) cpd00731[c] + (1) cpd03490[c] --> (1) cpd00008[c] + (1) cpd00009[c] + (1) cpd00067[c] + (1) cpd02862[c]
rxn03147	1-(5-Phosphoribosyl)-5-amino-4-carboxyimidazole:L-aspartate ligase	6.3.2.6	SYNPCC7942_0927	M744_12080	(1) ATP[c] + (1) L-Aspartate[c] + (1) 5'-Phosphoribosyl-4-carboxy-5-aminoimidazole[c] <=> (1) ADP[c] + (1) Phosphate[c] + (2) H+[c] + (1) SAICAR[c]	(1) cpd00002[c] + (1) cpd00041[c] + (1) cpd02893[c] <=> (1) cpd00008[c] + (1) cpd00009[c] + (2) cpd00067[c] + (1) cpd02921[c]
rxn03159	UDP-2,3-bis(3-hydroxytetradecanoyl)-beta-D-glucosamine:2,3-bis-(3-	2.4.1.182	SYNPCC7942_0932	M744_12055	(1) UDP-2,3-bis(3-hydroxytetradecanoyl)glucosamine[c] + (1) 2,3-Bis(beta-hydoroxymyristoyl)-beta-D-glucosaminyl 1-phosphate[c] --> (1) UDP[c] + (1) Lipid A disaccharide[c]	(1) cpd02835[c] + (1) cpd02930[c] --> (1) cpd00014[c] + (1) cpd03002[c]
rxn03164	UDP-N-acetylmuramoyl-L-alanyl-D-glutamyl-meso-2,6-	6.3.2.15	SYNPCC7942_1841	M744_07265	(1) ATP[c] + (1) D-Alanyl-D-alanine[c] + (1) UDP-N-acetylmuramoyl-L-alanyl-D-gamma-glutamyl-meso-2-6-diaminopimelate[c] --> (1) ADP[c] + (1) Phosphate[c] + (1) H+[c] + (1) UDP-N-acetylmuramoyl-L-alanyl-D-glutamyl-6-carboxy-L-lysyl-D-alanyl- D-alanine[c]	(1) cpd00002[c] + (1) cpd00731[c] + (1) cpd02964[c] --> (1) cpd00008[c] + (1) cpd00009[c] + (1) cpd00067[c] + (1) cpd02968[c]
rxn03173	Dihydroneopterin triphosphate pyrophosphatase	3.1.3.1	SYNPCC7942_1000 or SYNPCC7942_1392	M744_11700 or M744_09635	(1) H2O[c] + (1) 7,8-Dihydroneopterin 3'-triphosphate[c] --> (1) PPi[c] + (1) Dihydroneopterin phosphate[c]	(1) cpd00001[c] + (1) cpd02978[c] --> (1) cpd00012[c] + (1) cpd03521[c]
rxn03175	N-(5&#39;-Phospho-D-ribosylformimino)-5-amino-1-	5.3.1.16	SYNPCC7942_1829	M744_07325	(1) phosphoribosylformiminoaicar-phosphate[c] --> (1) phosphoribulosylformimino-AICAR-phosphate[c]	(1) cpd02979[c] --> (1) cpd02991[c]
rxn03194	(S)-2-Aceto-2-hydroxybutanoate pyruvate-lyase (carboxylating)	2.2.1.6	SYNPCC7942_2434	M744_04075	(1) 2-Oxobutyrate[c] + (1) 2-Hydroxyethyl-ThPP[c] <=> (1) TPP[c] + (1) 2-Aceto-2-hydroxybutanoate[c]	(1) cpd00094[c] + (1) cpd03049[c] <=> (1) cpd00056[c] + (1) cpd00498[c]
rxn03236	4a-hydroxytetrahydrobiopterin hydro-lyase	4.2.1.96	SYNPCC7942_1636	M744_08305	(1) 4a-Hydroxytetrahydrobiopterin[c] <=> (1) H2O[c] + (1) Dihydrobiopterin[c]	(1) cpd03897[c] <=> (1) cpd00001[c] + (1) cpd00231[c]
rxn03333	3,4-Dihydroxyphenylethyleneglycol:NAD+ oxidoreductase	1.1.1.1	SYNPCC7942_0459	M744_00670	(1) NAD[c] + (1) 3,4-Dihydroxyphenylethyleneglycol[c] <=> (1) NADH[c] + (1) H+[c] + (1) 3,4-Dihydroxymandelaldehyde[c]	(1) cpd00003[c] + (1) cpd03306[c] <=> (1) cpd00004[c] + (1) cpd00067[c] + (1) cpd03307[c]
rxn03384	Uroporphyrinogen I carboxy-lyase	4.1.1.37	SYNPCC7942_1086	M744_11235	(4) H+[c] + (1) UroporphyrinogenI[c] --> (4) CO2[c] + (1) CoproporphyrinogenI[c]	(4) cpd00067[c] + (1) cpd03414[c] --> (4) cpd00011[c] + (1) cpd03416[c]
rxn03398	2-succinyl-6-hydroxy-2,4-cyclohexadiene 1-carboxylate synthase	2.2.1.9	SYNPCC7942_1435	M744_09410	(1) Isochorismate[c] + (1) Succinatesemialdehyde-thiamindiphosphateanion[c] --> (1) Pyruvate[c] + (1) TPP[c] + (1) SHCHC[c]	(1) cpd00658[c] + (1) cpd03450[c] --> (1) cpd00020[c] + (1) cpd00056[c] + (1) cpd03451[c]
rxn03405	UDP-N-acetylglucosamine-N-acetylmuramyl-(pentapeptide)pyrophosphoryl-undecaprenol N-acetylglucosamine transferase	2.4.1.227	SYNPCC7942_2312	M744_04730	(1) UDP-N-acetylglucosamine[c] + (1) N-acetylmuramoyl-L-alanyl-D-glutamyl-L-lysyl-D-alanyl-D-alanine-diphosphoundecaprenol[c] <=> (1) UDP[c] + (1) Undecaprenyl-diphospho-N-acetylmuramoyl-(N-acetylglucosamine)-L-alanyl-D-glutamyl-L-lysyl-D-alanyl-D-alanine[c]	(1) cpd00037[c] + (1) cpd03486[c] <=> (1) cpd00014[c] + (1) cpd03487[c]
rxn03408	UDP-N-acetylglucosamine-N-acetylmuramyl-(pentapeptide)pyrophosphoryl-undecaprenol N-acetylglucosamine transferase	2.4.1.227	SYNPCC7942_2312	M744_04730	(1) UDP-N-acetylglucosamine[c] + (1) Undecaprenyl-diphospho-N-acetylmuramoyl-L-alanyl-D-glutamyl-meso-2-6-diaminopimeloyl-D-alanyl-D-alanine[c] --> (1) UDP[c] + (1) Undecaprenyl-diphospho-N-acetylmuramoyl--N-acetylglucosamine-L-ala-D-glu-meso-2-6-diaminopimeloyl-D-ala-D-ala[c]	(1) cpd00037[c] + (1) cpd03494[c] --> (1) cpd00014[c] + (1) cpd03495[c]
rxn03423	N4-Acetylaminobutanal:NAD+ oxidoreductase	1.2.1.3	SYNPCC7942_0489	M744_00515	(1) H2O[c] + (1) NAD[c] + (1) N4-Acetylaminobutanal[c] --> (1) NADH[c] + (2) H+[c] + (1) 4-Acetamidobutanoate[c]	(1) cpd00001[c] + (1) cpd00003[c] + (1) cpd03529[c] --> (1) cpd00004[c] + (2) cpd00067[c] + (1) cpd01889[c]
rxn03435	(R)-2,3-Dihydroxy-3-methylpentanoate:NADP+ oxidoreductase	1.1.1.86	SYNPCC7942_1552	M744_08755	(1) NADP[c] + (1) 2,3-Dihydroxy-3-methylvalerate[c] <=> (1) NADPH[c] + (1) H+[c] + (1) (R)-3-Hydroxy-3-methyl-2-oxopentanoate[c]	(1) cpd00006[c] + (1) cpd02535[c] <=> (1) cpd00005[c] + (1) cpd00067[c] + (1) cpd10162[c]
rxn03437	(R)-2,3-Dihydroxy-3-methylpentanoate hydro-lyase	4.2.1.9	SYNPCC7942_0626	M744_13710	(1) 2,3-Dihydroxy-3-methylvalerate[c] --> (1) H2O[c] + (1) 2-keto-3-methyl-valerate[c]	(1) cpd02535[c] --> (1) cpd00001[c] + (1) cpd00508[c]
rxn03492	precorrin-6Y:NADP+ oxidoreductase	1.3.1.54	SYNPCC7942_0021	M744_02990	(1) NADPH[c] + (1) H+[c] + (1) Precorrin 6A[c] --> (1) NADP[c] + (1) Precorrin 6B[c]	(1) cpd00005[c] + (1) cpd00067[c] + (1) cpd03761[c] --> (1) cpd00006[c] + (1) cpd03760[c]
rxn03512	Precorrin 8X 11,12-methylmutase	5.4.1.2	SYNPCC7942_1852	M744_07190	(1) H+[c] + (1) Precorrin 8[c] --> (1) Hydrogenobyrinate[c]	(1) cpd00067[c] + (1) cpd03835[c] --> (1) cpd03832[c]
rxn03514	S-adenosyl-L-methionine:precorrin-4 C11 methyltransferase	2.1.1.133	SYNPCC7942_1229	M744_10495	(1) S-Adenosyl-L-methionine[c] + (1) Precorrin 4[c] --> (1) S-Adenosyl-homocysteine[c] + (1) H+[c] + (1) Precorrin 5[c]	(1) cpd00017[c] + (1) cpd03834[c] --> (1) cpd00019[c] + (1) cpd00067[c] + (1) cpd03839[c]
rxn03535	ATP:cob(I)yrinic acid-a,c-diamide Cobeta-adenosyltransferase	2.5.1.17	SYNPCC7942_1072 and SYNPCC7942_0957	M744_11315 and M744_11915	(1) ATP[c] + (1) Cob(I)yrinate diamide[c] --> (1) Triphosphate[c] + (1) Adenosyl cobyrinate diamide[c]	(1) cpd00002[c] + (1) cpd03915[c] --> (1) cpd00421[c] + (1) cpd03916[c]
rxn03536	Adenosyl cobinamide kinase	2.7.1.156	SYNPCC7942_0990	M744_11750	(1) ATP[c] + (1) Adenosyl cobinamide[c] <=> (1) ADP[c] + (1) H+[c] + (1) Adenosyl cobinamide phosphate[c]	(1) cpd00002[c] + (1) cpd03918[c] <=> (1) cpd00008[c] + (1) cpd00067[c] + (1) cpd03919[c]
rxn03537	Adenosyl cobinamide phosphate guanyltransferase	2.7.1.156	SYNPCC7942_0990	M744_11750	(1) GTP[c] + (1) H+[c] + (1) Adenosyl cobinamide phosphate[c] --> (1) PPi[c] + (1) Adenosylcobinamide-GDP[c]	(1) cpd00038[c] + (1) cpd00067[c] + (1) cpd03919[c] --> (1) cpd00012[c] + (1) cpd03920[c]
rxn03538	Adenosylcobalamin 5'-phosphate synthase	2.7.8.26	SYNPCC7942_0454	M744_00695	(1) Adenosylcobinamide-GDP[c] + (1) alpha-Ribazole[c] --> (1) Calomide[c] + (1) GMP[c]	(1) cpd03920[c] + (1) cpd03423[c] --> (1) cpd00166[c] + (1) cpd00126[c]
rxn03540	adenosylcobyric acid synthase (glutamine-hydrolysing)	6.3.5.10	SYNPCC7942_0211	M744_02000	(4) H2O[c] + (4) ATP[c] + (4) L-Glutamine[c] + (1) Adenosyl cobyrinate diamide[c] --> (4) ADP[c] + (4) Phosphate[c] + (4) L-Glutamate[c] + (4) H+[c] + (1) Adenosylcobyric acid[c]	(4) cpd00001[c] + (4) cpd00002[c] + (4) cpd00053[c] + (1) cpd03916[c] --> (4) cpd00008[c] + (4) cpd00009[c] + (4) cpd00023[c] + (4) cpd00067[c] + (1) cpd03917[c]
rxn03638	Acetyl-CoA:D-glucosamine-1-phosphate N-acetyltransferase	2.3.1.157	SYNPCC7942_0288	M744_01580	(1) Acetyl-CoA[c] + (1) D-Glucosamine1-phosphate[c] --> (1) CoA[c] + (1) H+[c] + (1) N-Acetyl-D-glucosamine1-phosphate[c]	(1) cpd00022[c] + (1) cpd03671[c] --> (1) cpd00010[c] + (1) cpd00067[c] + (1) cpd02611[c]
rxn03841	4-amino-4-deoxychorismate pyruvate-lyase	4.1.3.38	SYNPCC7942_1335	M744_09945	(1) ADC[c] --> (1) Pyruvate[c] + (1) H+[c] + (1) 4-Aminobenzoate[c]	(1) cpd08210[c] --> (1) cpd00020[c] + (1) cpd00067[c] + (1) cpd00443[c]
rxn03901	Undecaprenyl-diphosphate phosphohydrolase	3.6.1.27	SYNPCC7942_1967	M744_06585	(1) H2O[c] + (1) Bactoprenyl diphosphate[c] --> (1) Phosphate[c] + (1) H+[c] + (1) Undecaprenyl phosphate[c]	(1) cpd00001[c] + (1) cpd02229[c] --> (1) cpd00009[c] + (1) cpd00067[c] + (1) cpd00286[c]
rxn03904	UDPMurAc(oyl-L-Ala-D-gamma-Glu-L-Lys-D-Ala-D-Ala):undecaprenyl-	2.7.8.13	SYNPCC7942_0152	M744_02300	(1) Undecaprenyl phosphate[c] + (1) UDP-N-acetylmuramoyl-L-alanyl-D-glutamyl-6-carboxy-L-lysyl-D-alanyl- D-alanine[c] --> (1) UMP[c] + (1) Undecaprenyl-diphospho-N-acetylmuramoyl-L-alanyl-D-glutamyl-meso-2-6-diaminopimeloyl-D-alanyl-D-alanine[c]	(1) cpd00286[c] + (1) cpd02968[c] --> (1) cpd00091[c] + (1) cpd03494[c]
rxn03907	CTP: 2-C-Methyl-D-erythritol 4-phosphate cytidylyltransferase	2.7.7.60	SYNPCC7942_0681	M744_13390	(1) CTP[c] + (1) 2-C-methyl-D-erythritol4-phosphate[c] --> (1) PPi[c] + (1) 4--cytidine5-diphospho-2-C-methyl-D-erythritol[c]	(1) cpd00052[c] + (1) cpd08286[c] --> (1) cpd00012[c] + (1) cpd08287[c]
rxn03908	ATP: 4-(Cytidine 5&#39;-diphospho)-2-C-methyl-D-erythritol	2.7.1.148	SYNPCC7942_0310	M744_01465	(1) ATP[c] + (1) 4--cytidine5-diphospho-2-C-methyl-D-erythritol[c] --> (1) ADP[c] + (1) 2-phospho-4--cytidine5-diphospho-2-C-methyl-D-erythritol[c]	(1) cpd00002[c] + (1) cpd08287[c] --> (1) cpd00008[c] + (1) cpd08288[c]
rxn03909	1-Deoxy-D-xylulose-5-phosphate pyruvate-lyase (carboxylating)	2.2.1.7	SYNPCC7942_0430	M744_00820	(1) Pyruvate[c] + (1) H+[c] + (1) Glyceraldehyde3-phosphate[c] --> (1) CO2[c] + (1) 1-deoxy-D-xylulose5-phosphate[c]	(1) cpd00020[c] + (1) cpd00067[c] + (1) cpd00102[c] --> (1) cpd00011[c] + (1) cpd08289[c]
rxn03910	2-Phospho-4-(cytidine 5&#39;-diphospho)-2-C-methyl-D-erythritol	4.6.1.12	SYNPCC7942_1170	M744_10795	(1) 2-phospho-4--cytidine5-diphospho-2-C-methyl-D-erythritol[c] --> (1) CMP[c] + (1) 2-C-methyl-D-erythritol2-4-cyclodiphosphate[c]	(1) cpd08288[c] --> (1) cpd00046[c] + (1) cpd08301[c]
rxn03933	UDP-N-acetylglucosamine-N-acetylmuramyl-(pentapeptide)pyrophosphoryl-undecaprenol N-acetylglucosamine transferase	2.4.1.227	SYNPCC7942_2312	M744_04730	(1) UDP-N-acetylglucosamine[c] + (1) MurAc(oyl-L-Ala-D-gamma-Glu-L-Lys-D-Ala-D-Ala)-diphospho- undecaprenol[c] <=> (1) UDP[c] + (1) Undecaprenyl-diphospho-N-acetylmuramoyl-(N-acetylglucosamine)-L-alanyl-gamma-D-glutamyl-L-lysyl-D-alanyl-D-alanine[c]	(1) cpd00037[c] + (1) cpd02948[c] <=> (1) cpd00014[c] + (1) cpd03491[c]
rxn03958	1-Deoxy-D-xylulose-5-phosphate isomeroreductase	1.1.1.267	SYNPCC7942_1513	M744_08570	(1) NADPH[c] + (1) H+[c] + (1) 1-deoxy-D-xylulose5-phosphate[c] --> (1) NADP[c] + (1) 2-C-methyl-D-erythritol4-phosphate[c]	(1) cpd00005[c] + (1) cpd00067[c] + (1) cpd08289[c] --> (1) cpd00006[c] + (1) cpd08286[c]
rxn03962	GDP-L-fucose:NADP+ 4-oxidoreductase (3,5-epimerizing)	1.1.1.271	SYNPCC7942_1700	M744_07990	(1) NADP[c] + (1) GDP-L-fucose[c] <=> (1) NADPH[c] + (1) H+[c] + (1) GDP-4-dehydro-D-rhamnose[c]	(1) cpd00006[c] + (1) cpd00272[c] <=> (1) cpd00005[c] + (1) cpd00067[c] + (1) cpd00900[c]
rxn03983	AMP,sulfite:glutathione-disulfide oxidoreductase	1.8.4.9	SYNPCC7942_2506	M744_03705	(1) AMP[c] + (1) Sulfite[c] + (1) Oxidized glutathione[c] <=> (2) Glutathione[c] + (1) APS[c]	(1) cpd00018[c] + (1) cpd00081[c] + (1) cpd00111[c] <=> (2) cpd00042[c] + (1) cpd00193[c]
rxn04027	UDP-6-sulfo-6-deoxyglucose sulfohydrolase	3.13.1.1	SYNPCC7942_0578	M744_00045	(1) UDP-glucose[c] + (1) Sulfite[c] --> (1) H2O[c] + (1) UDP-6-sulfoquinovose[c]	(1) cpd00026[c] + (1) cpd00081[c] --> (1) cpd00001[c] + (1) cpd08358[c]
rxn04113	isopentenyl-diphosphate:NAD(P)+ oxidoreductase	1.17.1.2	SYNPCC7942_0073	M744_02730	(1) NADPH[c] + (1) H+[c] + (1) 1-Hydroxy-2-methyl-2-butenyl 4-diphosphate[c] --> (1) H2O[c] + (1) NADP[c] + (1) Isopentenyldiphosphate[c]	(1) cpd00005[c] + (1) cpd00067[c] + (1) cpd08615[c] --> (1) cpd00001[c] + (1) cpd00006[c] + (1) cpd00113[c]
rxn04152	magnesium-protoporphyrin-IX 13-monomethyl ester,NADPH:oxygen (aerobic)	1.14.13.81	SYNPCC7942_1907	M744_06900	(1) NADPH[c] + (1) O2[c] + (1) H+[c] + (1) Mg-Protoporphyrin IX 13-monomethyl ester[c] --> (1) H2O[c] + (1) NADP[c] + (1) 13(1)-Hydroxy-Mg-protoporphyrin IX 13-monomethyl ester[c]	(1) cpd00005[c] + (1) cpd00007[c] + (1) cpd00067[c] + (1) cpd02762[c] --> (1) cpd00001[c] + (1) cpd00006[c] + (1) cpd08629[c]
rxn04152_an	magnesium-protoporphyrin-IX 13-monomethyl ester,NADPH:oxygen (anaerobic)	1.14.13.81	SYNPCC7942_1907	M744_06900	(1) NADPH[c] + (1) O2[c] + (1) H+[c] + (1) Mg-Protoporphyrin IX 13-monomethyl ester[c] --> (1) H2O[c] + (1) NADP[c] + (1) 13(1)-Hydroxy-Mg-protoporphyrin IX 13-monomethyl ester[c]	(1) cpd00005[c] + (1) cpd00007[c] + (1) cpd00067[c] + (1) cpd02762[c] --> (1) cpd00001[c] + (1) cpd00006[c] + (1) cpd08629[c]
rxn04153	magnesium-protoporphyrin-IX 13-monomethyl ester,NADPH:oxygen (aerobic)	1.14.13.81	SYNPCC7942_1907	M744_06900	(1) NADPH[c] + (1) O2[c] + (1) H+[c] + (1) 13(1)-Hydroxy-Mg-protoporphyrin IX 13-monomethyl ester[c] --> (2) H2O[c] + (1) NADP[c] + (1) 13(1)-Oxo-Mg-protoporphyrin IX 13-monomethyl ester[c]	(1) cpd00005[c] + (1) cpd00007[c] + (1) cpd00067[c] + (1) cpd08629[c] --> (2) cpd00001[c] + (1) cpd00006[c] + (1) cpd08630[c]
rxn04153_an	magnesium-protoporphyrin-IX 13-monomethyl ester,NADPH:oxygen (anaerobic)	1.14.13.81	SYNPCC7942_1907	M744_06900	(1) NADPH[c] + (1) O2[c] + (1) H+[c] + (1) 13(1)-Hydroxy-Mg-protoporphyrin IX 13-monomethyl ester[c] --> (2) H2O[c] + (1) NADP[c] + (1) 13(1)-Oxo-Mg-protoporphyrin IX 13-monomethyl ester[c]	(1) cpd00005[c] + (1) cpd00007[c] + (1) cpd00067[c] + (1) cpd08629[c] --> (2) cpd00001[c] + (1) cpd00006[c] + (1) cpd08630[c]
rxn04154	magnesium-protoporphyrin-IX 13-monomethyl ester,NADPH:oxygen (aerobic)	1.14.13.81	SYNPCC7942_1907	M744_06900	(1) NADPH[c] + (1) O2[c] + (1) 13(1)-Oxo-Mg-protoporphyrin IX 13-monomethyl ester[c] --> (2) H2O[c] + (1) NADP[c] + (1) Divinylprotochlorophyllide[c]	(1) cpd00005[c] + (1) cpd00007[c] + (1) cpd08630[c] --> (2) cpd00001[c] + (1) cpd00006[c] + (1) cpd08631[c]
rxn04154_an	magnesium-protoporphyrin-IX 13-monomethyl ester,NADPH:oxygen (anaerobic)	1.14.13.81	SYNPCC7942_1907	M744_06900	(1) NADPH[c] + (1) O2[c] + (1) 13(1)-Oxo-Mg-protoporphyrin IX 13-monomethyl ester[c] --> (2) H2O[c] + (1) NADP[c] + (1) Divinylprotochlorophyllide[c]	(1) cpd00005[c] + (1) cpd00007[c] + (1) cpd08630[c] --> (2) cpd00001[c] + (1) cpd00006[c] + (1) cpd08631[c]
rxn04159	chlorophyllide-a:NADP+ oxidoreductase	1.3.1.75	SYNPCC7942_1419 and SYNPCC7942_1420 and SYNPCC7942_1838 or SYNPCC7942_2503	M744_09495 and M744_09490 and M744_07280 or M744_03720	(1) NADPH[c] + (1) H+[c] + (1) Divinyl chlorophyllide a[c] --> (1) NADP[c] + (1) Chlorophyllide[c]	(1) cpd00005[c] + (1) cpd00067[c] + (1) cpd08632[c] --> (1) cpd00006[c] + (1) cpd01449[c]
rxn04161	chlorophyllide-a:phytyl-diphosphate phytyltransferase	2.5.1.62	SYNPCC7942_2084	M744_05965	(1) Chlorophyllide[c] + (1) Phytyl diphosphate[c] --> (1) PPi[c] + (1) Chlorophyll a[c]	(1) cpd01449[c] + (1) cpd03214[c] --> (1) cpd00012[c] + (1) cpd03148[c]
rxn04308	di-trans,poly-cis-Decaprenyl-diphosphate:isopentenyl-diphosphate	2.5.1.31	SYNPCC7942_0264	M744_01705	(7) Isopentenyldiphosphate[c] + (1) trans,trans,cis-Geranylgeranyl diphosphate[c] --> (7) PPi[c] + (1) Bactoprenyl diphosphate[c]	(7) cpd00113[c] + (1) cpd08211[c] --> (7) cpd00012[c] + (1) cpd02229[c]
rxn04384	adenosylcobyric acid:(R)-1-aminopropan-2-yl phosphate ligase	6.3.1.10	SYNPCC7942_1441	M744_09375	(1) ATP[c] + (1) (R)-1-Aminopropan-2-yl phosphate[c] + (1) Adenosylcobyric acid[c] --> (1) ADP[c] + (1) Phosphate[c] + (2) H+[c] + (1) Adenosyl cobinamide phosphate[c]	(1) cpd00002[c] + (1) cpd02547[c] + (1) cpd03917[c] --> (1) cpd00008[c] + (1) cpd00009[c] + (2) cpd00067[c] + (1) cpd03919[c]
rxn04704	coproporphyrinogen-III:S-adenosyl-L-methionine	1.3.99.22	SYNPCC7942_2382 or SYNPCC7942_1652	M744_04350 or M744_08225	(2) S-Adenosyl-L-methionine[c] + (1) Coproporphyrinogen III[c] --> (2) CO2[c] + (2) L-Methionine[c] + (1) ProtoporphyrinogenIX[c] + (2) 5'-Deoxyadenosine[c]	(2) cpd00017[c] + (1) cpd02083[c] --> (2) cpd00011[c] + (2) cpd00060[c] + (1) cpd00791[c] + (2) cpd03091[c]
rxn04792	S-(hydroxymethyl)glutathione dehydrogenase	1.1.1.284	SYNPCC7942_0459	M744_00670	(1) NAD[c] + (1) S-(Hydroxymethyl)glutathione[c] <=> (1) NADH[c] + (1) H+[c] + (1) S-Formylglutathione[c]	(1) cpd00003[c] + (1) cpd09879[c] <=> (1) cpd00004[c] + (1) cpd00067[c] + (1) cpd00759[c]
rxn04840	Glutathione: 5-HPETE oxidoreductase	1.11.1.9	SYNPCC7942_1214	M744_10575	(2) Glutathione[c] + (1) 5(S)-HPETE[c] --> (1) H2O[c] + (1) Oxidized glutathione[c] + (1) 5-HETE[c]	(2) cpd00042[c] + (1) cpd03176[c] --> (1) cpd00001[c] + (1) cpd00111[c] + (1) cpd02918[c]
rxn04841	Glutathione: 15-HPETE oxidoreductase	1.11.1.9	SYNPCC7942_1214	M744_10575	(2) Glutathione[c] + (1) 15(S)-HPETE[c] --> (1) H2O[c] + (1) Oxidized glutathione[c] + (1) 15(S)-HETE[c]	(2) cpd00042[c] + (1) cpd03555[c] --> (1) cpd00001[c] + (1) cpd00111[c] + (1) cpd02890[c]
rxn04866	GDP-L-fucose synthase	1.1.1.271	SYNPCC7942_1700	M744_07990	(1) NADPH[c] + (1) H+[c] + (1) GDP-4-keto-6-L-deoxygalactose[c] --> (1) NADP[c] + (1) GDP-L-fucose[c]	(1) cpd00005[c] + (1) cpd00067[c] + (1) cpd10527[c] --> (1) cpd00006[c] + (1) cpd00272[c]
rxn04950	xylitol:oxygen oxidoreductase	1.1.3.41	SYNPCC7942_0567	M744_00105	(1) O2[c] + (1) Xylitol[c] --> (1) H2O2[c] + (1) Xylose[c]	(1) cpd00007[c] + (1) cpd00306[c] --> (1) cpd00025[c] + (1) cpd00154[c]
rxn04954	5-methyltetrahydrofolate:NAD+ oxidoreductase	1.5.1.20	SYNPCC7942_1309	M744_10080	(1) NADH[c] + (1) H+[c] + (1) 5-10-Methylenetetrahydrofolate[c] --> (1) NAD[c] + (1) 5-Methyltetrahydrofolate[c]	(1) cpd00004[c] + (1) cpd00067[c] + (1) cpd00125[c] --> (1) cpd00003[c] + (1) cpd00345[c]
rxn05005	S-adenosyl-L-methionine:uroporphyrinogen-III C-methyltransferase	2.1.1.107	SYNPCC7942_0271 and SYNPCC7942_2610	M744_01665 and M744_03120	(1) S-Adenosyl-L-methionine[c] + (1) UroporphyrinogenIII[c] --> (1) S-Adenosyl-homocysteine[c] + (1) H+[c] + (1) Precorrin 1[c]	(1) cpd00017[c] + (1) cpd00774[c] --> (1) cpd00019[c] + (1) cpd00067[c] + (1) cpd11206[c]
rxn05006	S-adenosyl-L-methionine:precorrin-1 C-methyltransferase	2.1.1.107	SYNPCC7942_0271 and SYNPCC7942_2610	M744_01665 and M744_03120	(1) S-Adenosyl-L-methionine[c] + (1) Precorrin 1[c] --> (1) S-Adenosyl-homocysteine[c] + (1) H+[c] + (1) Precorrin 2[c]	(1) cpd00017[c] + (1) cpd11206[c] --> (1) cpd00019[c] + (1) cpd00067[c] + (1) cpd01620[c]
rxn05024	Naphthoate synthase	4.1.3.36	SYNPCC7942_0597	M744_13865	(1) H+[c] + (1) Succinylbenzoyl-CoA[c] --> (1) H2O[c] + (1) 1,4-Dihydroxy-2-naphthoyl-CoA[c]	(1) cpd00067[c] + (1) cpd02021[c] --> (1) cpd00001[c] + (1) cpd11217[c]
rxn05029	ATP:cobinamide Cobeta-adenosyltransferase	2.5.1.17	SYNPCC7942_0957 and SYNPCC7942_1072	M744_11915 and M744_11315	(1) ATP[c] + (1) Cobinamide[c] <=> (1) Triphosphate[c] + (1) Adenosyl cobinamide[c]	(1) cpd00002[c] + (1) cpd03422[c] <=> (1) cpd00421[c] + (1) cpd03918[c]
rxn05031	prephytoene diphosphate:geranylgeranyl-diphosphate	2.5.1.32	SYNPCC7942_1984	M744_06500	(1) Prephytoene diphosphate[c] --> (1) PPi[c] + (1) Phytoene[c]	(1) cpd02168[c] --> (1) cpd00012[c] + (1) cpd03205[c]
rxn05040	3,4-Dihydroxy-2-butanone 4-phosphate synthase	4.1.99.12	SYNPCC7942_1432	M744_09430	(1) D-Ribulose5-phosphate[c] --> (1) Formate[c] + (1) H+[c] + (1) 3-4-dihydroxy-2-butanone4-phosphate[c]	(1) cpd00171[c] --> (1) cpd00047[c] + (1) cpd00067[c] + (1) cpd11225[c]
rxn05054	adenosylcobyric acid:(R)-1-aminopropan-2-ol ligase (ADP-forming)	6.3.1.10	SYNPCC7942_1441	M744_09375	(1) ATP[c] + (1) (R)-1-Amino-2-propanol[c] + (1) Adenosylcobyric acid[c] --> (1) ADP[c] + (1) Phosphate[c] + (1) H+[c] + (1) Adenosyl cobinamide[c]	(1) cpd00002[c] + (1) cpd02039[c] + (1) cpd03917[c] --> (1) cpd00008[c] + (1) cpd00009[c] + (1) cpd00067[c] + (1) cpd03918[c]
rxn05063	carbamate hydro-lyase	4.2.1.104	SYNPCC7942_2104	M744_05860	(1) H2O[c] + (1) Cyanate[c] --> (1) Carbamate[c]	(1) cpd00001[c] + (1) cpd01015[c] --> (1) cpd01101[c]
rxn05231	Ribonucleotide reductase: ADP	1.17.4.1	SYNPCC7942_1609	M744_RS08680	(1) ADP[c] + (1) Reduced thioredoxin[c] --> (1) H2O[c] + (1) dADP[c] + (1) Oxidized thioredoxin[c]	(1) cpd00008[c] + (1) cpd11421[c] --> (1) cpd00001[c] + (1) cpd00177[c] + (1) cpd11420[c]
rxn05233	Ribonucleotide reductase: GDP	1.17.4.1	SYNPCC7942_1609	M744_RS08680	(1) GDP[c] + (1) Reduced thioredoxin[c] --> (1) H2O[c] + (1) dGDP[c] + (1) Oxidized thioredoxin[c]	(1) cpd00031[c] + (1) cpd11421[c] --> (1) cpd00001[c] + (1) cpd00295[c] + (1) cpd11420[c]
rxn05239	adenosine 3&#39;,5&#39;-bisphosphate,sulfite:oxidized-thioredoxin oxidoreductase	1.8.4.8	SYNPCC7942_2506	M744_03705	(1) 3-phosphoadenylylsulfate[c] + (1) Reduced thioredoxin[c] --> (1) Adenosine 3-5-bisphosphate[c] + (1) Sulfite[c] + (1) Oxidized thioredoxin[c]	(1) cpd00044[c] + (1) cpd11421[c] --> (1) cpd00045[c] + (1) cpd00081[c] + (1) cpd11420[c]
rxn05289	TRDR	1.8.1.9	SYNPCC7942_0623	M744_13725	(1) NADPH[c] + (1) H+[c] + (1) Oxidized thioredoxin[c] --> (1) NADP[c] + (1) Reduced thioredoxin[c]	(1) cpd00005[c] + (1) cpd00067[c] + (1) cpd11420[c] --> (1) cpd00006[c] + (1) cpd11421[c]
rxn05322	Butyryl-[acyl-carrier protein]:malonyl-CoA	1.3.1.9	SYNPCC7942_0126	M744_02435	(1) NADH[c] + (1) H+[c] + (1) But-2-enoyl-[acyl-carrier protein][c] --> (1) NAD[c] + (1) Butyryl-ACP[c]	(1) cpd00004[c] + (1) cpd00067[c] + (1) cpd11465[c] --> (1) cpd00003[c] + (1) cpd11464[c]
rxn05323	Tetradecanoyl-[acyl-carrier protein]:malonyl-CoA	1.3.1.9	SYNPCC7942_0126	M744_02435	(1) NADH[c] + (1) H+[c] + (1) (2E)-Tetradecenoyl-[acp][c] --> (1) NAD[c] + (1) Tetradecanoyl-[acyl-carrier protein][c]	(1) cpd00004[c] + (1) cpd00067[c] + (1) cpd11467[c] --> (1) cpd00003[c] + (1) cpd11466[c]
rxn05324	Dodecanoyl-[acyl-carrier protein]:malonyl-CoA	1.3.1.9	SYNPCC7942_0126	M744_02435	(1) NADH[c] + (1) H+[c] + (1) (2E)-Dodecenoyl-[acp][c] --> (1) NAD[c] + (1) Dodecanoyl-ACP[c]	(1) cpd00004[c] + (1) cpd00067[c] + (1) cpd11469[c] --> (1) cpd00003[c] + (1) cpd11468[c]
rxn05325	Octanoyl-[acyl-carrier protein]:malonyl-CoA	1.3.1.9	SYNPCC7942_0126	M744_02435	(1) NADH[c] + (1) H+[c] + (1) (2E)-Octenoyl-[acp][c] --> (1) NAD[c] + (1) Octanoyl-ACP[c]	(1) cpd00004[c] + (1) cpd00067[c] + (1) cpd11471[c] --> (1) cpd00003[c] + (1) cpd11470[c]
rxn05326	Hexanoyl-[acyl-carrier protein]:malonyl-CoA	1.3.1.9	SYNPCC7942_0126	M744_02435	(1) NADH[c] + (1) H+[c] + (1) (2E)-Hexenoyl-[acp][c] --> (1) NAD[c] + (1) Hexanoyl-ACP[c]	(1) cpd00004[c] + (1) cpd00067[c] + (1) cpd11473[c] --> (1) cpd00003[c] + (1) cpd11472[c]
rxn05327	Decanoyl-[acyl-carrier protein]:malonyl-CoA	1.3.1.9	SYNPCC7942_0126	M744_02435	(1) NADH[c] + (1) H+[c] + (1) (2E)-Decenoyl-[acp][c] --> (1) NAD[c] + (1) Decanoyl-ACP[c]	(1) cpd00004[c] + (1) cpd00067[c] + (1) cpd11475[c] --> (1) cpd00003[c] + (1) cpd11474[c]
rxn05328	Hexadecanoyl-[acyl-carrier protein]:malonyl-CoA	1.3.1.9	SYNPCC7942_0126	M744_02435	(1) NADH[c] + (1) H+[c] + (1) (2E)-Hexadecenoyl-[acp][c] --> (1) NAD[c] + (1) hexadecanoyl-acp[c]	(1) cpd00004[c] + (1) cpd00067[c] + (1) cpd11477[c] --> (1) cpd00003[c] + (1) cpd11476[c]
rxn05336	(3R)-3-Hydroxypalmitoyl-[acyl-carrier-protein]:NADP+ oxidoreductase	1.1.1.100	SYNPCC7942_0684 or SYNPCC7942_1573	M744_13375 or M744_08910	(1) NADP[c] + (1) R-3-hydroxypalmitoyl-acyl-carrierprotein-[c] <=> (1) NADPH[c] + (1) H+[c] + (1) 3-oxohexadecanoyl-acp[c]	(1) cpd00006[c] + (1) cpd11481[c] <=> (1) cpd00005[c] + (1) cpd00067[c] + (1) cpd11485[c]
rxn05337	(3R)-3-Hydroxyhexanoyl-[acyl-carrier-protein]:NADP+ oxidoreductase	1.1.1.100	SYNPCC7942_0684 or SYNPCC7942_1573	M744_13375 or M744_08910	(1) NADP[c] + (1) D-3-Hydroxyhexanoyl-[acp][c] <=> (1) NADPH[c] + (1) H+[c] + (1) 3-Oxohexanoyl-[acp][c]	(1) cpd00006[c] + (1) cpd11479[c] <=> (1) cpd00005[c] + (1) cpd00067[c] + (1) cpd11486[c]
rxn05338	(3R)-3-Hydroxydecanoyl-[acyl-carrier-protein]:NADP+ oxidoreductase	1.1.1.100	SYNPCC7942_0684 or SYNPCC7942_1573	M744_13375 or M744_08910	(1) NADP[c] + (1) (R)-3-Hydroxydecanoyl-[acyl-carrier protein][c] <=> (1) NADPH[c] + (1) H+[c] + (1) 3-oxodecanoyl-acp[c]	(1) cpd00006[c] + (1) cpd11482[c] <=> (1) cpd00005[c] + (1) cpd00067[c] + (1) cpd11487[c]
rxn05339	(3R)-3-Hydroxybutanoyl-[acyl-carrier protein]:NADP+ oxidoreductase	1.1.1.100	SYNPCC7942_0684 or SYNPCC7942_1573	M744_13375 or M744_08910	(1) NADP[c] + (1) (R)-3-Hydroxybutanoyl-[acyl-carrier protein][c] <=> (1) NADPH[c] + (1) H+[c] + (1) Acetoacetyl-ACP[c]	(1) cpd00006[c] + (1) cpd11478[c] <=> (1) cpd00005[c] + (1) cpd00067[c] + (1) cpd11488[c]
rxn05340	(3R)-3-Hydroxydodecanoyl-[acyl-carrier-protein]:NADP+ oxidoreductase	1.1.1.100	SYNPCC7942_0684 or SYNPCC7942_1573	M744_13375 or M744_08910	(1) NADP[c] + (1) D-3-Hydroxydodecanoyl-[acp][c] <=> (1) NADPH[c] + (1) H+[c] + (1) 3-oxododecanoyl-acp[c]	(1) cpd00006[c] + (1) cpd11480[c] <=> (1) cpd00005[c] + (1) cpd00067[c] + (1) cpd11489[c]
rxn05341	(3R)-3-Hydroxyoctanoyl-[acyl-carrier-protein]:NADP+ oxidoreductase	1.1.1.100	SYNPCC7942_0684 or SYNPCC7942_1573	M744_13375 or M744_08910	(1) NADP[c] + (1) (R)-3-Hydroxyoctanoyl-[acyl-carrier protein][c] <=> (1) NADPH[c] + (1) H+[c] + (1) 3-oxooctanoyl-acp[c]	(1) cpd00006[c] + (1) cpd11483[c] <=> (1) cpd00005[c] + (1) cpd00067[c] + (1) cpd11490[c]
rxn05342	(3R)-3-Hydroxytetradecanoyl-[acyl-carrier-protein]:NADP+	1.1.1.100	SYNPCC7942_0684 or SYNPCC7942_1573	M744_13375 or M744_08910	(1) NADPH[c] + (1) H+[c] + (1) 3-oxotetradecanoyl-acp[c] --> (1) NADP[c] + (1) (R)-3-Hydroxytetradecanoyl-[acyl-carrier protein][c]	(1) cpd00005[c] + (1) cpd00067[c] + (1) cpd11491[c] --> (1) cpd00006[c] + (1) cpd11484[c]
rxn05343	Octanoyl-[acyl-carrier protein]:malonyl-[acyl-carrier-protein]	2.3.1.41	SYNPCC7942_0537	M744_00265	(1) H+[c] + (1) Octanoyl-ACP[c] + (1) Malonyl-[acyl-carrier protein][c] --> (1) CO2[c] + (1) 3-oxodecanoyl-acp[c] + (1) ACP[c]	(1) cpd00067[c] + (1) cpd11470[c] + (1) cpd11492[c] --> (1) cpd00011[c] + (1) cpd11487[c] + (1) cpd11493[c]
rxn05344	Tetradecanoyl-[acyl-carrier protein]:malonyl-[acyl-carrier-protein]	2.3.1.41	SYNPCC7942_0537	M744_00265	(1) H+[c] + (1) Tetradecanoyl-[acyl-carrier protein][c] + (1) Malonyl-[acyl-carrier protein][c] --> (1) CO2[c] + (1) 3-oxohexadecanoyl-acp[c] + (1) ACP[c]	(1) cpd00067[c] + (1) cpd11466[c] + (1) cpd11492[c] --> (1) cpd00011[c] + (1) cpd11485[c] + (1) cpd11493[c]
rxn05345	dodecanoyl-[acyl-carrier-protein]:malonyl-[acyl-carrier-protein]	2.3.1.41	SYNPCC7942_0537	M744_00265	(1) H+[c] + (1) Dodecanoyl-ACP[c] + (1) Malonyl-[acyl-carrier protein][c] --> (1) CO2[c] + (1) 3-oxotetradecanoyl-acp[c] + (1) ACP[c]	(1) cpd00067[c] + (1) cpd11468[c] + (1) cpd11492[c] --> (1) cpd00011[c] + (1) cpd11491[c] + (1) cpd11493[c]
rxn05346	butyryl-[acyl-carrier protein]:malonyl-[acyl-carrier-protein]	2.3.1.41	SYNPCC7942_0537	M744_00265	(1) H+[c] + (1) Butyryl-ACP[c] + (1) Malonyl-[acyl-carrier protein][c] --> (1) CO2[c] + (1) 3-Oxohexanoyl-[acp][c] + (1) ACP[c]	(1) cpd00067[c] + (1) cpd11464[c] + (1) cpd11492[c] --> (1) cpd00011[c] + (1) cpd11486[c] + (1) cpd11493[c]
rxn05347	Acyl-[acyl-carrier-protein]:malonyl-[acyl-carrier-protein]	2.3.1.41	SYNPCC7942_1455	M744_09295	(1) H+[c] + (1) Malonyl-[acyl-carrier protein][c] + (1) Acetyl-ACP[c] --> (1) CO2[c] + (1) Acetoacetyl-ACP[c] + (1) ACP[c]	(1) cpd00067[c] + (1) cpd11492[c] + (1) cpd11494[c] --> (1) cpd00011[c] + (1) cpd11488[c] + (1) cpd11493[c]
rxn05348	Decanoyl-[acyl-carrier protein]:malonyl-[acyl-carrier-protein]	2.3.1.41	SYNPCC7942_0537	M744_00265	(1) H+[c] + (1) Decanoyl-ACP[c] + (1) Malonyl-[acyl-carrier protein][c] --> (1) CO2[c] + (1) 3-oxododecanoyl-acp[c] + (1) ACP[c]	(1) cpd00067[c] + (1) cpd11474[c] + (1) cpd11492[c] --> (1) cpd00011[c] + (1) cpd11489[c] + (1) cpd11493[c]
rxn05349	acetyl-CoA:[acyl-carrier-protein] S-acetyltransferase	2.3.1.41	SYNPCC7942_1455 or SYNPCC7942_0537	M744_09295 or M744_00265	(1) Acetyl-CoA[c] + (1) ACP[c] <=> (1) CoA[c] + (1) Acetyl-ACP[c]	(1) cpd00022[c] + (1) cpd11493[c] <=> (1) cpd00010[c] + (1) cpd11494[c]
rxn05350	hexanoyl-[acyl-carrier protein]:malonyl-[acyl-carrier-protein]	2.3.1.41	SYNPCC7942_0537	M744_00265	(1) H+[c] + (1) Hexanoyl-ACP[c] + (1) Malonyl-[acyl-carrier protein][c] --> (1) CO2[c] + (1) 3-oxooctanoyl-acp[c] + (1) ACP[c]	(1) cpd00067[c] + (1) cpd11472[c] + (1) cpd11492[c] --> (1) cpd00011[c] + (1) cpd11490[c] + (1) cpd11493[c]
rxn05351	Tetradecanoyl-[acyl-carrier protein]:malonyl-CoA	1.3.1.10	SYNPCC7942_0126	M744_02435	(1) NADPH[c] + (1) H+[c] + (1) (2E)-Tetradecenoyl-[acp][c] --> (1) NADP[c] + (1) Tetradecanoyl-[acyl-carrier protein][c]	(1) cpd00005[c] + (1) cpd00067[c] + (1) cpd11467[c] --> (1) cpd00006[c] + (1) cpd11466[c]
rxn05352	Octanoyl-[acyl-carrier protein]:malonyl-CoA	1.3.1.10	SYNPCC7942_0126	M744_02435	(1) NADPH[c] + (1) H+[c] + (1) (2E)-Octenoyl-[acp][c] --> (1) NADP[c] + (1) Octanoyl-ACP[c]	(1) cpd00005[c] + (1) cpd00067[c] + (1) cpd11471[c] --> (1) cpd00006[c] + (1) cpd11470[c]
rxn05353	Butyryl-[acyl-carrier protein]:malonyl-CoA	1.3.1.10	SYNPCC7942_0126	M744_02435	(1) NADPH[c] + (1) H+[c] + (1) But-2-enoyl-[acyl-carrier protein][c] --> (1) NADP[c] + (1) Butyryl-ACP[c]	(1) cpd00005[c] + (1) cpd00067[c] + (1) cpd11465[c] --> (1) cpd00006[c] + (1) cpd11464[c]
rxn05355	Dodecanoyl-[acyl-carrier protein]: malonyl-CoA	1.3.1.10	SYNPCC7942_0126	M744_02435	(1) NADPH[c] + (1) H+[c] + (1) (2E)-Dodecenoyl-[acp][c] --> (1) NADP[c] + (1) Dodecanoyl-ACP[c]	(1) cpd00005[c] + (1) cpd00067[c] + (1) cpd11469[c] --> (1) cpd00006[c] + (1) cpd11468[c]
rxn05356	Decanoyl-[acyl-carrier protein]:malonyl-CoA	1.3.1.10	SYNPCC7942_0126	M744_02435	(1) NADPH[c] + (1) H+[c] + (1) (2E)-Decenoyl-[acp][c] --> (1) NADP[c] + (1) Decanoyl-ACP[c]	(1) cpd00005[c] + (1) cpd00067[c] + (1) cpd11475[c] --> (1) cpd00006[c] + (1) cpd11474[c]
rxn05357	Hexanoyl-[acyl-carrier protein]:oxoacyl- and enoyl-reducing and	1.3.1.10	SYNPCC7942_0126	M744_02435	(1) NADPH[c] + (1) H+[c] + (1) (2E)-Hexenoyl-[acp][c] --> (1) NADP[c] + (1) Hexanoyl-ACP[c]	(1) cpd00005[c] + (1) cpd00067[c] + (1) cpd11473[c] --> (1) cpd00006[c] + (1) cpd11472[c]
rxn05457	tetradecanoyl-ACP:[acyl-carrier-protein] transferase	2.3.1.1	SYNPCC7942_1896	M744_06955	(1) CoA[c] + (1) Tetradecanoyl-[acyl-carrier protein][c] <=> (1) Myristoyl-CoA[c] + (1) ACP[c]	(1) cpd00010[c] + (1) cpd11466[c] <=> (1) cpd01695[c] + (1) cpd11493[c]
rxn05465	malonyl-ACP:[acyl-carrier-protein] transferase	2.3.1.39	SYNPCC7942_1456	M744_09290	(1) Malonyl-CoA[c] + (1) ACP[c] <=> (1) CoA[c] + (1) Malonyl-[acyl-carrier protein][c]	(1) cpd00070[c] + (1) cpd11493[c] <=> (1) cpd00010[c] + (1) cpd11492[c]
rxn05733	cysteine synthase (Thiosulfate)	2.5.1.47	anL40 and anL49 or SYNPCC7942_B2664 and anL49 or SYNPCC7942_1466 and anL49 or anL40 and SYNPCC7942_B2623 or SYNPCC7942_B2664 and SYNPCC7942_B2623 or SYNPCC7942_1466 and SYNPCC7942_B2623	M744_14065 and M744_14020 or M744_08325 and M744_14020	(1) Thiosulfate[c] + (1) O-Acetyl-L-serine[c] + (1) Reduced thioredoxin[c] --> (1) Acetate[c] + (1) Sulfite[c] + (1) L-Cysteine[c] + (1) Oxidized thioredoxin[c]	(1) cpd00268[c] + (1) cpd00722[c] + (1) cpd11421[c] --> (1) cpd00029[c] + (1) cpd00081[c] + (1) cpd00084[c] + (1) cpd11420[c]
rxn05736	fatty-acid--CoA ligase (tetradecanoate)	6.2.1.3	SYNPCC7942_0918	M744_12130	(1) ATP[c] + (1) CoA[c] + (1) H+[c] + (1) Tetradecanoate[c] --> (1) PPi[c] + (1) AMP[c] + (1) Myristoyl-CoA[c]	(1) cpd00002[c] + (1) cpd00010[c] + (1) cpd00067[c] + (1) cpd03847[c] --> (1) cpd00012[c] + (1) cpd00018[c] + (1) cpd01695[c]
rxn05794	Oxalosuccinate:NADP+ oxidoreductase (decarboxylating)	1.1.1.42	SYNPCC7942_1719	M744_07895	(1) NADP[c] + (2) H+[c] + (1) Oxalosuccinate[c] <=> (1) NADPH[c] + (1) CO2[c] + (1) 2-Oxoglutarate[c]	(1) cpd00006[c] + (2) cpd00067[c] + (1) cpd03187[c] <=> (1) cpd00005[c] + (1) cpd00011[c] + (1) cpd00024[c]
rxn05821	DNA (cytosine-5-)-methyltransferase	2.1.1.37	SYNPCC7942_2460	M744_03925	(1) S-Adenosyl-L-methionine[c] + (1) DNA[c] --> (1) S-Adenosyl-homocysteine[c] + (1) DNA 5-methylcytosine[c]	(1) cpd00017[c] + (1) cpd11461[c] --> (1) cpd00019[c] + (1) cpd12223[c]
rxn05893	Ferredoxin-Nitrite Reductase	1.7.7.1	SYNPCC7942_1240	M744_10440	(8) H+[c] + (6) Reduced ferredoxin[c] + (1) Nitrite[c] --> (2) H2O[c] + (1) NH3[c] + (6) Oxidized ferredoxin[c]	(8) cpd00067[c] + (6) cpfdxr22[c] + (1) cpd00075[c] --> (2) cpd00001[c] + (1) cpd00013[c] + (6) cpfdxo22[c]
rxn05894	ferredoxin-nitrate reductase	1.7.7.2	SYNPCC7942_1235	M744_10465	(2) H+[c] + (2) Reduced ferredoxin[c] + (1) Nitrate[c] --> (1) H2O[c] + (2) Oxidized ferredoxin[c] + (1) Nitrite[c]	(2) cpd00067[c] + (2) cpfdxr22[c] + (1) cpd00209[c] --> (1) cpd00001[c] + (2) cpfdxo22[c] + (1) cpd00075[c]
rxn05902	Hydrogen-sulfide:ferredoxin oxidoreductase	1.8.7.1	SYNPCC7942_0019	M744_03000	(7) H+[c] + (1) Sulfite[c] + (6) Reduced ferredoxin[c] --> (3) H2O[c] + (1) Hydrogen Sulfide[c] + (6) Oxidized ferredoxin[c]	(7) cpd00067[c] + (1) cpd00081[c] + (6) cpfdxr22[c] --> (3) cpd00001[c] + (1) cpd00239[c] + (6) cpfdxo22[c]
rxn05937	Ferredoxin:NADP+ oxidoreductase	1.18.1.2	SYNPCC7942_0978	M744_11820	(1) NADP[c] + (1) H+[c] + (2) Reduced ferredoxin[c] <=> (1) NADPH[c] + (2) Oxidized ferredoxin[c]	(1) cpd00006[c] + (1) cpd00067[c] + (2) cpfdxr22[c] <=> (1) cpd00005[c] + (2) cpfdxo22[c]
rxn05938	Pyruvate-ferredoxin oxidoreductase	1.2.7.1	SYNPCC7942_2384	M744_04340	(1) CoA[c] + (1) Pyruvate[c] + (2) Oxidized ferredoxin[c] --> (1) H+[c] + (1) CO2[c] + (1) Acetyl-CoA[c] + (2) Reduced ferredoxin[c]	(1) cpd00010[c] + (1) cpd00020[c] + (2) cpfdxo22[c] --> (1) cpd00067[c] + (1) cpd00011[c] + (1) cpd00022[c] + (2) cpfdxr22[c]
rxn06033	Oleoyl-[acyl-carrier-protein] hydrolase	2.3.1.85 and 3.1.2.14	SYNPCC7942_0346	M744_01280	(1) H2O[c] + (1) hexadecanoyl-acp[c] --> (1) H+[c] + (1) Hexadecanoate[c] + (1) ACP[c]	(1) cpd00001[c] + (1) cpd11476[c] --> (1) cpd00067[c] + (1) cpd00214[c] + (1) cpd11493[c]
rxn06075	2&#39;-Deoxyuridine 5&#39;-diphosphate:oxidized-thioredoxin	1.17.4.1	SYNPCC7942_1609	M744_RS08680	(1) UDP[c] + (1) Reduced thioredoxin[c] --> (1) H2O[c] + (1) dUDP[c] + (1) Oxidized thioredoxin[c]	(1) cpd00014[c] + (1) cpd11421[c] --> (1) cpd00001[c] + (1) cpd00978[c] + (1) cpd11420[c]
rxn06076	2&#39;-Deoxycytidine diphosphate:oxidized-thioredoxin 2&#39;-oxidoreductase	1.17.4.1	SYNPCC7942_1609	M744_RS08680	(1) CDP[c] + (1) Reduced thioredoxin[c] --> (1) H2O[c] + (1) dCDP[c] + (1) Oxidized thioredoxin[c]	(1) cpd00096[c] + (1) cpd11421[c] --> (1) cpd00001[c] + (1) cpd00533[c] + (1) cpd11420[c]
rxn06110_mod	Nitrite:(acceptor) oxidoreductase	1.7.99.4	SYNPCC7942_1235	M744_10465	(1) Nitrite[c] + (1) Ubiquinone[c] + (1) H2O[c] --> (1) Nitrate[c] + (1) Ubiquinol[c]	(1) cpd00075[c] + (1) cpd11669[c] + (1) cpd00001[c] --> (1) cpd00209[c] + (1) cpd11665[c]
rxn06280	L-Tyrosine:tRNA(Tyr) ligase (AMP-forming)	6.1.1.1	SYNPCC7942_2570	M744_03355	(1) ATP[c] + (1) H+[c] + (1) L-Tyrosine[c] + (1) tRNA(Tyr)[c] --> (1) PPi[c] + (1) AMP[c] + (1) L-Tyrosyl-tRNA(Tyr)[c]	(1) cpd00002[c] + (1) cpd00067[c] + (1) cpd00069[c] + (1) cpd11751[c] --> (1) cpd00012[c] + (1) cpd00018[c] + (1) cpd12194[c]
rxn06300	L-Alanine:tRNA(Ala) ligase (AMP-forming)	6.1.1.7	SYNPCC7942_0876	M744_12360	(1) ATP[c] + (1) L-Alanine[c] + (1) H+[c] + (1) tRNA(Ala)[c] --> (1) PPi[c] + (1) AMP[c] + (1) L-Alanyl-tRNA[c]	(1) cpd00002[c] + (1) cpd00035[c] + (1) cpd00067[c] + (1) cpd11906[c] --> (1) cpd00012[c] + (1) cpd00018[c] + (1) cpd11770[c]
rxn06377	glycine cleavage system	1.4.4.2	SYNPCC7942_2047	M744_06160	(1) Glycine[c] + (1) H+[c] + (1) Lipoylprotein[c] --> (1) CO2[c] + (1) S-Aminomethyldihydrolipoylprotein[c]	(1) cpd00033[c] + (1) cpd00067[c] + (1) cpd12005[c] --> (1) cpd00011[c] + (1) cpd11830[c]
rxn06432	L-Arginine:tRNA(Arg) ligase (AMP-forming)	6.1.1.19	SYNPCC7942_1577	M744_08930	(1) ATP[c] + (1) L-Arginine[c] + (1) H+[c] + (1) tRNA(Arg)[c] --> (1) PPi[c] + (1) AMP[c] + (1) L-Arginyl-tRNA[c]	(1) cpd00002[c] + (1) cpd00051[c] + (1) cpd00067[c] + (1) cpd11907[c] --> (1) cpd00012[c] + (1) cpd00018[c] + (1) cpd12036[c]
rxn06433	L-Aspartate:tRNAAsp ligase (AMP-forming)	6.1.1.23	SYNPCC7942_1313	M744_10055	(1) ATP[c] + (1) L-Aspartate[c] + (1) tRNA(Asn)[c] + (2) H+[c] <=> (1) PPi[c] + (1) AMP[c] + (1) Asp-tRNA(Asn)[c]	(1) cpd00002[c] + (1) cpd00041[c] + (1) cpd11908[c] + (2) cpd00067[c] <=> (1) cpd00012[c] + (1) cpd00018[c] + (1) cpd12829[c]
rxn06434	L-Asparagine:tRNA(Asn) ligase (AMP-forming)	6.1.1.22	SYNPCC7942_0830	M744_12600	(1) ATP[c] + (1) H+[c] + (1) L-Asparagine[c] + (1) tRNA(Asn)[c] --> (1) PPi[c] + (1) AMP[c] + (1) L-Asparaginyl-tRNA(Asn)[c]	(1) cpd00002[c] + (1) cpd00067[c] + (1) cpd00132[c] + (1) cpd11908[c] --> (1) cpd00012[c] + (1) cpd00018[c] + (1) cpd12313[c]
rxn06435	L-Cysteine:tRNA(Cys) ligase (AMP-forming)	6.1.1.16	SYNPCC7942_1662	M744_08175	(1) ATP[c] + (1) H+[c] + (1) L-Cysteine[c] + (1) tRNA(Cys)[c] --> (1) PPi[c] + (1) AMP[c] + (1) L-Cysteinyl-tRNA(Cys)[c]	(1) cpd00002[c] + (1) cpd00067[c] + (1) cpd00084[c] + (1) cpd11910[c] --> (1) cpd00012[c] + (1) cpd00018[c] + (1) cpd12255[c]
rxn06436	L-Glutamate:tRNA(Gln) ligase (AMP-forming)	6.1.1.24	SYNPCC7942_2393 or SYNPCC7942_0922	M744_04295 or M744_12110	(1) ATP[c] + (1) L-Glutamate[c] + (1) tRNA(Gln)[c] <=> (1) PPi[c] + (1) AMP[c] + (1) L-Glutamyl-tRNA(Gln)[c]	(1) cpd00002[c] + (1) cpd00023[c] + (1) cpd11911[c] <=> (1) cpd00012[c] + (1) cpd00018[c] + (1) cpd12828[c]
rxn06437	L-Glutamine:tRNA(Gln) ligase (AMP-forming)	6.1.1.18	SYNPCC7942_0922	M744_12110	(1) ATP[c] + (1) L-Glutamine[c] + (1) H+[c] + (1) tRNA(Gln)[c] --> (1) PPi[c] + (1) AMP[c] + (1) Gln-tRNA(Gln)[c]	(1) cpd00002[c] + (1) cpd00053[c] + (1) cpd00067[c] + (1) cpd11911[c] --> (1) cpd00012[c] + (1) cpd00018[c] + (1) cpd12060[c]
rxn06438	Glycine:tRNA(Gly) ligase (AMP-forming)	6.1.1.14	SYNPCC7942_2457 and SYNPCC7942_0018	M744_03945 and M744_03005	(1) ATP[c] + (1) Glycine[c] + (1) H+[c] + (1) tRNA(Gly)[c] --> (1) PPi[c] + (1) AMP[c] + (1) Glycyl-tRNA(Gly)[c]	(1) cpd00002[c] + (1) cpd00033[c] + (1) cpd00067[c] + (1) cpd11913[c] --> (1) cpd00012[c] + (1) cpd00018[c] + (1) cpd12100[c]
rxn06439	L-Histidine:tRNA(His) ligase (AMP-forming)	6.1.1.21	SYNPCC7942_2263 or SYNPCC7942_0813	M744_05000 or M744_12685	(1) ATP[c] + (1) H+[c] + (1) L-Histidine[c] + (1) tRNA(His)[c] --> (1) PPi[c] + (1) AMP[c] + (1) L-Histidyl-tRNA(His)[c]	(1) cpd00002[c] + (1) cpd00067[c] + (1) cpd00119[c] + (1) cpd11914[c] --> (1) cpd00012[c] + (1) cpd00018[c] + (1) cpd12228[c]
rxn06440	L-Isoleucine:tRNA(Ile) ligase (AMP-forming)	6.1.1.5	SYNPCC7942_2437	M744_04060	(1) ATP[c] + (1) H+[c] + (1) L-Isoleucine[c] + (1) tRNA(Ile)[c] --> (1) PPi[c] + (1) AMP[c] + (1) L-Isoleucyl-tRNA(Ile)[c]	(1) cpd00002[c] + (1) cpd00067[c] + (1) cpd00322[c] + (1) cpd11915[c] --> (1) cpd00012[c] + (1) cpd00018[c] + (1) cpd12256[c]
rxn06441	L-Leucine:tRNA(Leu) ligase (AMP-forming)	6.1.1.4	SYNPCC7942_1920	M744_06825	(1) ATP[c] + (1) H+[c] + (1) L-Leucine[c] + (1) tRNA(Leu)[c] --> (1) PPi[c] + (1) AMP[c] + (1) L-Leucyl-tRNA[c]	(1) cpd00002[c] + (1) cpd00067[c] + (1) cpd00107[c] + (1) cpd11916[c] --> (1) cpd00012[c] + (1) cpd00018[c] + (1) cpd12003[c]
rxn06443	L-Methionine:tRNAMet ligase (AMP-forming)	6.1.1.10	SYNPCC7942_1142	M744_10950	(1) ATP[c] + (1) L-Methionine[c] + (1) H+[c] + (1) tRNA(Met)[c] --> (1) PPi[c] + (1) AMP[c] + (1) L-Methionyl-tRNA[c]	(1) cpd00002[c] + (1) cpd00060[c] + (1) cpd00067[c] + (1) cpd11918[c] --> (1) cpd00012[c] + (1) cpd00018[c] + (1) cpd12105[c]
rxn06444	L-Phenylalanine:tRNA(Ala) ligase (AMP-forming)	6.1.1.20	SYNPCC7942_2064 and SYNPCC7942_1293	M744_06070 and M744_10160	(1) ATP[c] + (1) L-Phenylalanine[c] + (1) H+[c] + (1) tRNA(Phe)[c] --> (1) PPi[c] + (1) AMP[c] + (1) L-Phenylalanyl-tRNA(Phe)[c]	(1) cpd00002[c] + (1) cpd00066[c] + (1) cpd00067[c] + (1) cpd11919[c] --> (1) cpd00012[c] + (1) cpd00018[c] + (1) cpd12335[c]
rxn06445	L-Proline:tRNA(Pro) ligase (AMP-forming)	6.1.1.15	SYNPCC7942_1959	M744_06625	(1) ATP[c] + (1) H+[c] + (1) L-Proline[c] + (1) tRNA(Pro)[c] --> (1) PPi[c] + (1) AMP[c] + (1) L-Prolyl-tRNA(Pro)[c]	(1) cpd00002[c] + (1) cpd00067[c] + (1) cpd00129[c] + (1) cpd11920[c] --> (1) cpd00012[c] + (1) cpd00018[c] + (1) cpd12164[c]
rxn06446	L-Serine:tRNA(Ser) ligase (AMP-forming)	6.1.1.11	SYNPCC7942_0449	M744_00720	(1) ATP[c] + (1) L-Serine[c] + (1) tRNA(Ser)[c] --> (1) PPi[c] + (1) AMP[c] + (1) L-Seryl-tRNA(Ser)[c]	(1) cpd00002[c] + (1) cpd00054[c] + (1) cpd11921[c] --> (1) cpd00012[c] + (1) cpd00018[c] + (1) cpd12132[c]
rxn06447	L-Threonine:tRNA(Thr) ligase (AMP-forming)	6.1.1.3	SYNPCC7942_2606	M744_03140	(1) ATP[c] + (1) L-Threonine[c] + (1) tRNA(Thr)[c] --> (1) PPi[c] + (1) AMP[c] + (1) L-Threonyl-tRNA(Thr)[c]	(1) cpd00002[c] + (1) cpd00161[c] + (1) cpd11922[c] --> (1) cpd00012[c] + (1) cpd00018[c] + (1) cpd12229[c]
rxn06448	L-Tryptophan -tRNA(Trp) ligase (AMP-forming)	6.1.1.2	SYNPCC7942_1308	M744_10085	(1) ATP[c] + (1) L-Tryptophan[c] + (1) H+[c] + (1) tRNA(Trp)[c] --> (1) PPi[c] + (1) AMP[c] + (1) L-Tryptophanyl-tRNA(Trp)[c]	(1) cpd00002[c] + (1) cpd00065[c] + (1) cpd00067[c] + (1) cpd11923[c] --> (1) cpd00012[c] + (1) cpd00018[c] + (1) cpd12336[c]
rxn06449	L-Valine:tRNAVal ligase (AMP-forming)	6.1.1.9	SYNPCC7942_0587	M744_13920	(1) ATP[c] + (1) H+[c] + (1) L-Valine[c] + (1) tRNA(Val)[c] --> (1) PPi[c] + (1) AMP[c] + (1) L-Valyl-tRNA(Val)[c]	(1) cpd00002[c] + (1) cpd00067[c] + (1) cpd00156[c] + (1) cpd11924[c] --> (1) cpd00012[c] + (1) cpd00018[c] + (1) cpd12133[c]
rxn06459	5,10-Methylenetetrahydrofolate:tRNA-UpsiC	2.1.1.74	SYNPCC7942_1315	M744_10045	(1) 5-10-Methylenetetrahydrofolate[c] + (1) FADH2[c] + (1) tRNA UpsiC[c] <=> (1) FAD[c] + (1) Tetrahydrofolate[c] + (1) tRNA TpsiC[c]	(1) cpd00125[c] + (1) cpd00982[c] + (1) cpd11948[c] <=> (1) cpd00015[c] + (1) cpd00087[c] + (1) cpd11947[c]
rxn06493	dihydrolipoylprotein:NAD+ oxidoreductase	1.8.1.4	SYNPCC7942_1198 or SYNPCC7942_1118	M744_10660 or M744_11075	(1) NAD[c] + (1) Dihydrolipolprotein[c] <=> (1) NADH[c] + (1) H+[c] + (1) Lipoylprotein[c]	(1) cpd00003[c] + (1) cpd12225[c] <=> (1) cpd00004[c] + (1) cpd00067[c] + (1) cpd12005[c]
rxn06520	Glu-tRNA(Gln):L-glutamine amido-ligase(ADP-forming)	6.3.5.7	SYNPCC7942_0118 and SYNPCC7942_2322 and SYNPCC7942_2117	M744_02485 and M744_04675 and M744_05790	(1) ATP[c] + (1) L-Glutamine[c] + (1) L-Glutamyl-tRNA(Gln)[c] --> (1) ADP[c] + (1) Phosphate[c] + (1) L-Glutamate[c] + (1) Gln-tRNA(Gln)[c]	(1) cpd00002[c] + (1) cpd00053[c] + (1) cpd12828[c] --> (1) cpd00008[c] + (1) cpd00009[c] + (1) cpd00023[c] + (1) cpd12060[c]
rxn06538	10-Formyltetrahydrofolate:L-methionyl-tRNA N-formyltransferase	2.1.2.9	SYNPCC7942_2110	M744_05830	(1) 10-Formyltetrahydrofolate[c] + (1) L-Methionyl-tRNA[c] --> (1) H+[c] + (1) Tetrahydrofolate[c] + (1) N-Formylmethionyl-tRNA[c]	(1) cpd00201[c] + (1) cpd12105[c] --> (1) cpd00067[c] + (1) cpd00087[c] + (1) cpd12285[c]
rxn06600	glycine cleavage system	2.1.2.10	SYNPCC7942_2308	M744_04760	(1) Tetrahydrofolate[c] + (1) S-Aminomethyldihydrolipoylprotein[c] --> (1) NH3[c] + (1) 5-10-Methylenetetrahydrofolate[c] + (1) Dihydrolipolprotein[c]	(1) cpd00087[c] + (1) cpd11830[c] --> (1) cpd00013[c] + (1) cpd00125[c] + (1) cpd12225[c]
rxn06619	Asp-tRNA(Asn):L-glutamine amido-ligase (ADP-forming)	6.3.5.6	SYNPCC7942_0118 and SYNPCC7942_2322 and SYNPCC7942_2117	M744_02485 and M744_04675 and M744_05790	(1) ADP[c] + (1) Phosphate[c] + (1) L-Glutamate[c] + (1) L-Asparaginyl-tRNA(Asn)[c] <=> (1) ATP[c] + (1) L-Glutamine[c] + (1) Asp-tRNA(Asn)[c]	(1) cpd00008[c] + (1) cpd00009[c] + (1) cpd00023[c] + (1) cpd12313[c] <=> (1) cpd00002[c] + (1) cpd00053[c] + (1) cpd12829[c]
rxn06709	UDP-N-acetyl-D-glucosamine:N-acetyl-D-glucosaminyl diphosphodolichol	2.4.1.141	SYNPCC7942_2312	M744_04730	(1) UDP-N-acetylglucosamine[c] + (1) N-Acetyl-D-glucosaminyldiphosphodolichol[c] <=> (1) UDP[c] + (1) Chitobiosyldiphosphodolichol[c]	(1) cpd00037[c] + (1) cpd12559[c] <=> (1) cpd00014[c] + (1) cpd12568[c]
rxn06729	(R)-3-Hydroxytetradecanoly-[acyl-carrier-protein]:UDP-N-acetyl-	2.3.1.129	SYNPCC7942_2371 and SYNPCC7942_0931	M744_04405 and M744_12060	(1) UDP-N-acetylglucosamine[c] + (1) (R)-3-Hydroxytetradecanoyl-[acyl-carrier protein][c] <=> (1) UDP-3-O-(beta-hydroxymyristoyl)-N-acetylglucosamine[c] + (1) ACP[c]	(1) cpd00037[c] + (1) cpd11484[c] <=> (1) cpd02886[c] + (1) cpd11493[c]
rxn06790	zeta-Carotene, hydrogen-donor:oxygen oxidoreductase	1.3.5.6	SYNPCC7942_1512	M744_08565	(1) H+[c] + (1) O2[c] + (1) NADPH[c] + (1) zeta-Carotene[c] --> (2) H2O[c] + (1) NADP[c] + (1) Neurosporene[c]	(1) cpd00067[c] + (1) cpd00007[c] + (1) cpd00005[c] + (1) cpd03215[c] --> (2) cpd00001[c] + (1) cpd00006[c] + (1) cpd03216[c]
rxn06792	Neurosporene, hydrogen-donor:oxygen oxidoreductase	1.3.5.6	SYNPCC7942_1512	M744_08565	(1) H+[c] + (1) O2[c] + (1) NADPH[c] + (1) Neurosporene[c] --> (2) H2O[c] + (1) NADP[c] + (1) Lycopene[c]	(1) cpd00067[c] + (1) cpd00007[c] + (1) cpd00005[c] + (1) cpd03216[c] --> (2) cpd00001[c] + (1) cpd00006[c] + (1) cpd03217[c]
rxn06936	L-Aspartate:tRNA(Asp) ligase (AMP-forming)	6.1.1.12	SYNPCC7942_1313	M744_10055	(1) ATP[c] + (1) L-Aspartate[c] + (1) H+[c] + (1) tRNA(Asp)[c] --> (1) PPi[c] + (1) AMP[c] + (1) L-Aspartyl-tRNA(Asp)[c]	(1) cpd00002[c] + (1) cpd00041[c] + (1) cpd00067[c] + (1) cpd11909[c] --> (1) cpd00012[c] + (1) cpd00018[c] + (1) cpd12226[c]
rxn06937	L-Glutamate:tRNA(Glu) ligase (AMP-forming)	6.1.1.17	SYNPCC7942_2393 or SYNPCC7942_0922	M744_04295 or M744_12110	(1) ATP[c] + (1) L-Glutamate[c] + (1) H+[c] + (1) tRNA-Glu[c] --> (1) PPi[c] + (1) AMP[c] + (1) L-Glutamyl-tRNA-Glu[c]	(1) cpd00002[c] + (1) cpd00023[c] + (1) cpd00067[c] + (1) cpd11912[c] --> (1) cpd00012[c] + (1) cpd00018[c] + (1) cpd12227[c]
rxn06980	(3Z)-phycocyanobilin:ferredoxin oxidoreductase	1.3.7.5	SYNPCC7942_1225	M744_10520	(4) H+[c] + (1) Biliverdin[c] + (2) Reduced ferredoxin[c] <=> (1) (3Z)-Phycocyanobilin[c] + (2) Oxidized ferredoxin[c]	(4) cpd00067[c] + (1) cpd00389[c] + (2) cpfdxr22[c] <=> (1) cpd03427[c] + (2) cpfdxo22[c]
rxn07441	LL-2,6-diaminoheptanedioate:2-oxoglutarate aminotransferase	2.6.1.83	SYNPCC7942_0853 or SYNPCC7942_1794	M744_12480 or M744_07505	(1) 2-Oxoglutarate[c] + (1) LL-2,6-Diaminopimelate[c] --> (1) H2O[c] + (1) L-Glutamate[c] + (1) H+[c] + (1) tetrahydrodipicolinate[c]	(1) cpd00024[c] + (1) cpd00504[c] --> (1) cpd00001[c] + (1) cpd00023[c] + (1) cpd00067[c] + (1) cpd02465[c]
rxn07456	Carbamoyl-phosphate synthase (glutamine-hydrolysing)	6.3.5.5	SYNPCC7942_2122 and SYNPCC7942_0711	M744_05765 and M744_13230	(2) ATP[c] + (1) NH3[c] + (1) Bicarbonate[c] --> (2) ADP[c] + (1) Phosphate[c] + (1) H+[c] + (1) Carbamoylphosphate[c]	(2) cpd00002[c] + (1) cpd00013[c] + (1) cpd00242[c] --> (2) cpd00008[c] + (1) cpd00009[c] + (1) cpd00067[c] + (1) cpd00146[c]
rxn07576	3oxoacyl-acp synthase (c18:0)	2.3.1.41	SYNPCC7942_0537	M744_00265	(1) hexadecanoyl-acp[c] + (1) Malonyl-[acyl-carrier protein][c] + (1) H+[c] <=> (1) CO2[c] + (1) ACP[c] + (1) 3-Oxostearoyl-[acp][c]	(1) cpd11476[c] + (1) cpd11492[c] + (1) cpd00067[c] <=> (1) cpd00011[c] + (1) cpd11493[c] + (1) cpd14938[c]
rxn07577	3oxoacyl-acp reductase (c18:0)	1.1.1.100	SYNPCC7942_0684 or SYNPCC7942_1573	M744_13375 or M744_08910	(1) NADPH[c] + (1) H+[c] + (1) 3-Oxostearoyl-[acp][c] --> (1) NADP[c] + (1) 3-Hydroxystearoyl-[acp][c]	(1) cpd00005[c] + (1) cpd00067[c] + (1) cpd14938[c] --> (1) cpd00006[c] + (1) cpd14939[c]
rxn07579	rxn07579	1.3.1.10	SYNPCC7942_0126	M744_02435	(1) NADH[c] + (1) H+[c] + (1) (2E)-Octadecenoyl-[acp][c] --> (1) NAD[c] + (1) Stearoyl-[acyl-carrier protein][c]	(1) cpd00004[c] + (1) cpd00067[c] + (1) cpd14940[c] --> (1) cpd00003[c] + (1) cpd12458[c]
rxn07987	3-oxoacyl-[acyl-carrier-protein] reductase (n-C12:1)	1.1.1.100	SYNPCC7942_0684 or SYNPCC7942_1573	M744_13375 or M744_08910	(1) NADPH[c] + (1) H+[c] + (1) 3-oxo-cis-dodec-5-enoyl-[acyl-carrier protein][c] --> (1) NADP[c] + (1) (R)-3-hydroxy-cis-dodec-5-enoyl-[acyl-carrier protein][c]	(1) cpd00005[c] + (1) cpd00067[c] + (1) cpd15373[c] --> (1) cpd00006[c] + (1) cpd15366[c]
rxn07989	3-oxoacyl-[acyl-carrier-protein] reductase (n-C14:1)	1.1.1.100	SYNPCC7942_0684 or SYNPCC7942_1573	M744_13375 or M744_08910	(1) NADPH[c] + (1) H+[c] + (1) 3-oxo-cis-myristol-7-eoyl-[acyl-carrier protein][c] --> (1) NADP[c] + (1) (R)-3-hydroxy-cis-myristol-7-eoyl-[acyl-carrier protein][c]	(1) cpd00005[c] + (1) cpd00067[c] + (1) cpd15374[c] --> (1) cpd00006[c] + (1) cpd15368[c]
rxn07991	3-oxoacyl-[acyl-carrier-protein] reductase (n-C16:1)	1.1.1.100	SYNPCC7942_0684 or SYNPCC7942_1573	M744_13375 or M744_08910	(1) NADPH[c] + (1) H+[c] + (1) 3-oxo-cis-palm-9-eoyl-[acyl-carrier protein][c] --> (1) NADP[c] + (1) (R)-3-hydroxy-cis-palm-9-eoyl-[acyl-carrier protein][c]	(1) cpd00005[c] + (1) cpd00067[c] + (1) cpd15375[c] --> (1) cpd00006[c] + (1) cpd15369[c]
rxn07993	3-oxoacyl-[acyl-carrier-protein] reductase (n-C18:1)	1.1.1.100	SYNPCC7942_0684 or SYNPCC7942_1573	M744_13375 or M744_08910	(1) NADPH[c] + (1) H+[c] + (1) 3-oxo-cis-vacc-11-enoyl-[acyl-carrier protein][c] --> (1) NADP[c] + (1) (R)-3-hydroxy-cis-vacc-11-enoyl-[acyl-carrier protein][c]	(1) cpd00005[c] + (1) cpd00067[c] + (1) cpd15376[c] --> (1) cpd00006[c] + (1) cpd15370[c]
rxn07997	3-oxoacyl-[acyl-carrier-protein] synthase (n-C12:1)	2.3.1.41	SYNPCC7942_0537	M744_00265	(1) H+[c] + (1) Malonyl-[acyl-carrier protein][c] + (1) cis-dec-3-enoyl-[acyl-carrier protein][c] --> (1) CO2[c] + (1) ACP[c] + (1) 3-oxo-cis-dodec-5-enoyl-[acyl-carrier protein][c]	(1) cpd00067[c] + (1) cpd11492[c] + (1) cpd15416[c] --> (1) cpd00011[c] + (1) cpd11493[c] + (1) cpd15373[c]
rxn07998	3-oxoacyl-[acyl-carrier-protein] synthase (n-C14:1)	2.3.1.41	SYNPCC7942_0537	M744_00265	(1) H+[c] + (1) Malonyl-[acyl-carrier protein][c] + (1) cis-dodec-5-enoyl-[acyl-carrier protein][c] --> (1) CO2[c] + (1) ACP[c] + (1) 3-oxo-cis-myristol-7-eoyl-[acyl-carrier protein][c]	(1) cpd00067[c] + (1) cpd11492[c] + (1) cpd15415[c] --> (1) cpd00011[c] + (1) cpd11493[c] + (1) cpd15374[c]
rxn08000	3-oxoacyl-[acyl-carrier-protein] synthase (n-C16:1)	2.3.1.41	SYNPCC7942_0537	M744_00265	(1) H+[c] + (1) Malonyl-[acyl-carrier protein][c] + (1) Tetradecenoyl-ACP[c] --> (1) CO2[c] + (1) ACP[c] + (1) 3-oxo-cis-palm-9-eoyl-[acyl-carrier protein][c]	(1) cpd00067[c] + (1) cpd11492[c] + (1) cpd15294[c] --> (1) cpd00011[c] + (1) cpd11493[c] + (1) cpd15375[c]
rxn08002	3-oxoacyl-[acyl-carrier-protein] synthase (n-C18:1)	2.3.1.41	SYNPCC7942_0537	M744_00265	(1) H+[c] + (1) Malonyl-[acyl-carrier protein][c] + (1) Hexadecenoyl-ACP[c] --> (1) CO2[c] + (1) ACP[c] + (1) 3-oxo-cis-vacc-11-enoyl-[acyl-carrier protein][c]	(1) cpd00067[c] + (1) cpd11492[c] + (1) cpd15239[c] --> (1) cpd00011[c] + (1) cpd11493[c] + (1) cpd15376[c]
rxn08043	2-aceto-2-hydroxybutanoate synthase	2.2.1.6	SYNPCC7942_0139 and SYNPCC7942_2434	M744_02370 and M744_04075	(1) Pyruvate[c] + (1) H+[c] + (1) 2-Oxobutyrate[c] --> (1) CO2[c] + (1) 2-Aceto-2-hydroxybutanoate[c]	(1) cpd00020[c] + (1) cpd00067[c] + (1) cpd00094[c] --> (1) cpd00011[c] + (1) cpd00498[c]
rxn08083	1-tetradecanoyl-sn-glycerol 3-phosphate O-acyltransferase (n-C12:0)	2.3.1.51	SYNPCC7942_1457	M744_09285	(1) Dodecanoyl-ACP[c] + (1) 1-dodecanoyl-sn-glycerol 3-phosphate[c] --> (1) ACP[c] + (1) 1,2-didodecanoyl-sn-glycerol 3-phosphate[c]	(1) cpd11468[c] + (1) cpd15325[c] --> (1) cpd11493[c] + (1) cpd15521[c]
rxn08084	1-tetradecanoyl-sn-glycerol 3-phosphate O-acyltransferase (n-C14:0)	2.3.1.51	SYNPCC7942_1457	M744_09285	(1) Tetradecanoyl-[acyl-carrier protein][c] + (1) 1-tetradecanoyl-sn-glycerol 3-phosphate[c] --> (1) ACP[c] + (1) 1,2-ditetradecanoyl-sn-glycerol 3-phosphate[c]	(1) cpd11466[c] + (1) cpd15331[c] --> (1) cpd11493[c] + (1) cpd15522[c]
rxn08085	1-tetradec-7-enoyl-sn-glycerol 3-phosphate O-acyltransferase (n-C14:1)	2.3.1.51	SYNPCC7942_1457	M744_09285	(1) Tetradecenoyl-ACP[c] + (1) 1-tetradec-7-enoyl-sn-glycerol 3-phosphate[c] --> (1) ACP[c] + (1) 1,2-ditetradec-7-enoyl-sn-glycerol 3-phosphate[c]	(1) cpd15294[c] + (1) cpd15330[c] --> (1) cpd11493[c] + (1) cpd15523[c]
rxn08086	1-hexadecanoyl-sn-glycerol 3-phosphate O-acyltransferase (n-C16:0)	2.3.1.51	SYNPCC7942_1457	M744_09285	(1) hexadecanoyl-acp[c] + (1) 1-hexadecanoyl-sn-glycerol 3-phosphate[c] --> (1) ACP[c] + (1) 1,2-dihexadecanoyl-sn-glycerol 3-phosphate[c]	(1) cpd11476[c] + (1) cpd15327[c] --> (1) cpd11493[c] + (1) cpd15524[c]
rxn08087	1-hexadec-7-enoyl-sn-glycerol 3-phosphate O-acyltransferase (n-C16:1)	2.3.1.51	SYNPCC7942_1457	M744_09285	(1) Hexadecenoyl-ACP[c] + (1) 1-hexadec-9-enoyl-sn-glycerol 3-phosphate[c] --> (1) ACP[c] + (1) 1,2-dihexadec-9-enoyl-sn-glycerol 3-phosphate[c]	(1) cpd15239[c] + (1) cpd15326[c] --> (1) cpd11493[c] + (1) cpd15525[c]
rxn08088_mod	1-octadecanoyl-sn-glycerol 3-phosphate O-acyltransferase (n-C18:0)	2.3.1.51	SYNPCC7942_1457	M744_09285	(1) Stearoyl-[acyl-carrier protein][c] + (1) 1-octadecanoyl-sn-glycerol 3-phosphate[c] --> (1) ACP[c] + (1) 1,2-dioctadecanoyl-sn-glycerol 3-phosphate[c]	(1) cpd12458[c] + (1) cpd15329[c] --> (1) cpd11493[c] + (1) cpd15526[c]
rxn08089	1-octadec-7-enoyl-sn-glycerol 3-phosphate O-acyltransferase (n-C18:1)	2.3.1.51	SYNPCC7942_1457	M744_09285	(1) Octadecenoyl-ACP[c] + (1) 1-octadec-11-enoyl-sn-glycerol 3-phosphate[c] --> (1) ACP[c] + (1) 1,2-dioctadec-11-enoyl-sn-glycerol 3-phosphate[c]	(1) cpd11825[c] + (1) cpd15328[c] --> (1) cpd11493[c] + (1) cpd15527[c]
rxn08126	Amylomaltase (maltotriose)	2.4.1.25	SYNPCC7942_1019	M744_11590	(1) Maltose[c] + (1) Amylotriose[c] <=> (1) D-Glucose[c] + (1) Maltotetraose[c]	(1) cpd00179[c] + (1) cpd01262[c] <=> (1) cpd00027[c] + (1) cpd01399[c]
rxn08127	Amylomaltase (maltotetraose)	2.4.1.25	SYNPCC7942_1019	M744_11590	(1) Maltose[c] + (1) Maltotetraose[c] <=> (1) D-Glucose[c] + (1) Maltopentaose[c]	(1) cpd00179[c] + (1) cpd01399[c] <=> (1) cpd00027[c] + (1) cpd15495[c]
rxn08128	Amylomaltase (maltopentaose)	2.4.1.25	SYNPCC7942_1019	M744_11590	(1) Maltose[c] + (1) Maltopentaose[c] <=> (1) D-Glucose[c] + (1) Maltohexaose[c]	(1) cpd00179[c] + (1) cpd15495[c] <=> (1) cpd00027[c] + (1) cpd01329[c]
rxn08129	Amylomaltase (maltohexaose)	2.4.1.25	SYNPCC7942_1019	M744_11590	(1) Maltose[c] + (1) Maltohexaose[c] <=> (1) D-Glucose[c] + (1) Maltoheptaose[c]	(1) cpd00179[c] + (1) cpd01329[c] <=> (1) cpd00027[c] + (1) cpd15494[c]
rxn08180	Biotin synthase	2.8.1.6	SYNPCC7942_0419	M744_00875	(1) S-Adenosyl-L-methionine[c] + (1) Sulfur[c] + (1) Dethiobiotin[c] --> (1) L-Methionine[c] + (1) H+[c] + (1) Biotin[c] + (1) 5'-Deoxyadenosine[c]	(1) cpd00017[c] + (1) cpd00074[c] + (1) cpd01311[c] --> (1) cpd00060[c] + (1) cpd00067[c] + (1) cpd00104[c] + (1) cpd03091[c]
rxn08194	cob(I)alamin adenosyltransferase	2.5.1.17	SYNPCC7942_1072 and SYNPCC7942_0957	M744_11315 and M744_11915	(1) ATP[c] + (1) Cbl[c] <=> (1) Calomide[c] + (1) Triphosphate[c]	(1) cpd00002[c] + (1) cpd00635[c] <=> (1) cpd00166[c] + (1) cpd00421[c]
rxn08277	Cyanate aminohydrolase	4.2.1.104	SYNPCC7942_2104	M744_05860	(3) H+[c] + (1) Bicarbonate[c] + (1) Cyanate[c] --> (2) CO2[c] + (1) NH3[c]	(3) cpd00067[c] + (1) cpd00242[c] + (1) cpd01015[c] --> (2) cpd00011[c] + (1) cpd00013[c]
rxn08294	diacylglycerol kinase (n-C12:0)	2.7.1.107	SYNPCC7942_0401	M744_00975	(1) ATP[c] + (1) 1,2-Diacyl-sn-glycerol didodecanoyl[c] <=> (1) ADP[c] + (1) 1,2-didodecanoyl-sn-glycerol 3-phosphate[c]	(1) cpd00002[c] + (1) cpd15306[c] <=> (1) cpd00008[c] + (1) cpd15521[c]
rxn08297	diacylglycerol kinase (n-C16:0)	2.7.1.107	SYNPCC7942_0401	M744_00975	(1) ATP[c] + (1) 1,2-Diacyl-sn-glycerol dihexadecanoyl[c] <=> (1) ADP[c] + (1) 1,2-dihexadecanoyl-sn-glycerol 3-phosphate[c]	(1) cpd00002[c] + (1) cpd15309[c] <=> (1) cpd00008[c] + (1) cpd15524[c]
rxn08298	diacylglycerol kinase (n-C16:1)	2.7.1.107	SYNPCC7942_0401	M744_00975	(1) ATP[c] + (1) 1,2-Diacyl-sn-glycerol dihexadec-9-enoyl[c] <=> (1) ADP[c] + (1) 1,2-dihexadec-9-enoyl-sn-glycerol 3-phosphate[c]	(1) cpd00002[c] + (1) cpd15310[c] <=> (1) cpd00008[c] + (1) cpd15525[c]
rxn08299	diacylglycerol kinase (n-C18:0)	2.7.1.107	SYNPCC7942_0401	M744_00975	(1) ATP[c] + (1) 1,2-Diacyl-sn-glycerol dioctadecanoyl[c] <=> (1) ADP[c] + (1) 1,2-dioctadecanoyl-sn-glycerol 3-phosphate[c]	(1) cpd00002[c] + (1) cpd15311[c] <=> (1) cpd00008[c] + (1) cpd15526[c]
rxn08300	diacylglycerol kinase (n-C18:1)	2.7.1.107	SYNPCC7942_0401	M744_00975	(1) ATP[c] + (1) 1,2-Diacyl-sn-glycerol dioctadec-11-enoyl[c] <=> (1) ADP[c] + (1) 1,2-dioctadec-11-enoyl-sn-glycerol 3-phosphate[c]	(1) cpd00002[c] + (1) cpd15312[c] <=> (1) cpd00008[c] + (1) cpd15527[c]
rxn08306	CDP-diacylglycerol synthetase (n-C12:0)	2.7.7.41	SYNPCC7942_0394	M744_01010	(1) CTP[c] + (1) 1,2-didodecanoyl-sn-glycerol 3-phosphate[c] <=> (1) PPi[c] + (1) CDP-1,2-didodecanoylglycerol[c]	(1) cpd00052[c] + (1) cpd15521[c] <=> (1) cpd00012[c] + (1) cpd15417[c]
rxn08307	CDP-diacylglycerol synthetase (n-C14:0)	2.7.7.41	SYNPCC7942_0394	M744_01010	(1) CTP[c] + (1) 1,2-ditetradecanoyl-sn-glycerol 3-phosphate[c] <=> (1) PPi[c] + (1) CDP-1,2-ditetradecanoylglycerol[c]	(1) cpd00052[c] + (1) cpd15522[c] <=> (1) cpd00012[c] + (1) cpd15423[c]
rxn08308	CDP-diacylglycerol synthetase (n-C14:1)	2.7.7.41	SYNPCC7942_0394	M744_01010	(1) CTP[c] + (1) 1,2-ditetradec-7-enoyl-sn-glycerol 3-phosphate[c] <=> (1) PPi[c] + (1) CDP-1,2-ditetradec-7-enoylglycerol[c]	(1) cpd00052[c] + (1) cpd15523[c] <=> (1) cpd00012[c] + (1) cpd15422[c]
rxn08309	CDP-diacylglycerol synthetase (n-C16:0)	2.7.7.41	SYNPCC7942_0394	M744_01010	(1) CTP[c] + (1) 1,2-dihexadecanoyl-sn-glycerol 3-phosphate[c] --> (1) PPi[c] + (1) CDP-1,2-dihexadecanoylglycerol[c]	(1) cpd00052[c] + (1) cpd15524[c] --> (1) cpd00012[c] + (1) cpd15419[c]
rxn08310	CDP-diacylglycerol synthetase (n-C16:1)	2.7.7.41	SYNPCC7942_0394	M744_01010	(1) CTP[c] + (1) 1,2-dihexadec-9-enoyl-sn-glycerol 3-phosphate[c] --> (1) PPi[c] + (1) CDP-1,2-dihexadec-9-enoylglycerol[c]	(1) cpd00052[c] + (1) cpd15525[c] --> (1) cpd00012[c] + (1) cpd15418[c]
rxn08311	CDP-diacylglycerol synthetase (n-C18:0)	2.7.7.41	SYNPCC7942_0394	M744_01010	(1) CTP[c] + (1) 1,2-dioctadecanoyl-sn-glycerol 3-phosphate[c] --> (1) PPi[c] + (1) CDP-1,2-dioctadecanoylglycerol[c]	(1) cpd00052[c] + (1) cpd15526[c] --> (1) cpd00012[c] + (1) cpd15421[c]
rxn08312	CDP-diacylglycerol synthetase (n-C18:1)	2.7.7.41	SYNPCC7942_0394	M744_01010	(1) CTP[c] + (1) 1,2-dioctadec-11-enoyl-sn-glycerol 3-phosphate[c] --> (1) PPi[c] + (1) CDP-1,2-dioctadec-11-enoylglycerol[c]	(1) cpd00052[c] + (1) cpd15527[c] --> (1) cpd00012[c] + (1) cpd15420[c]
rxn08386	enoyl-[acyl-carrier-protein] reductase (NADH) (n-C12:1)	1.3.1.9	SYNPCC7942_0126	M744_02435	(1) NADH[c] + (1) H+[c] + (1) trans-3-cis-5-dodecenoyl-[acyl-carrier protein][c] --> (1) NAD[c] + (1) cis-dodec-5-enoyl-[acyl-carrier protein][c]	(1) cpd00004[c] + (1) cpd00067[c] + (1) cpd15569[c] --> (1) cpd00003[c] + (1) cpd15415[c]
rxn08387	enoyl-[acyl-carrier-protein] reductase (NADPH) (n-C12:1)	1.3.1.10	SYNPCC7942_0126	M744_02435	(1) NADPH[c] + (1) H+[c] + (1) trans-3-cis-5-dodecenoyl-[acyl-carrier protein][c] --> (1) NADP[c] + (1) cis-dodec-5-enoyl-[acyl-carrier protein][c]	(1) cpd00005[c] + (1) cpd00067[c] + (1) cpd15569[c] --> (1) cpd00006[c] + (1) cpd15415[c]
rxn08390	enoyl-[acyl-carrier-protein] reductase (NADH) (n-C14:1)	1.3.1.9	SYNPCC7942_0126	M744_02435	(1) NADH[c] + (1) H+[c] + (1) trans-3-cis-7-myristoleoyl-[acyl-carrier protein][c] --> (1) NAD[c] + (1) Tetradecenoyl-ACP[c]	(1) cpd00004[c] + (1) cpd00067[c] + (1) cpd15570[c] --> (1) cpd00003[c] + (1) cpd15294[c]
rxn08391	enoyl-[acyl-carrier-protein] reductase (NADPH) (n-C14:1)	1.3.1.10	SYNPCC7942_0126	M744_02435	(1) NADPH[c] + (1) H+[c] + (1) trans-3-cis-7-myristoleoyl-[acyl-carrier protein][c] --> (1) NADP[c] + (1) Tetradecenoyl-ACP[c]	(1) cpd00005[c] + (1) cpd00067[c] + (1) cpd15570[c] --> (1) cpd00006[c] + (1) cpd15294[c]
rxn08392	enoyl-[acyl-carrier-protein] reductase (NADH) (n-C16:0)	1.3.1.9	SYNPCC7942_0126	M744_02435	(1) NADH[c] + (1) H+[c] + (1) (2E)-Hexadecenoyl-[acp][c] --> (1) NAD[c] + (1) hexadecanoyl-acp[c]	(1) cpd00004[c] + (1) cpd00067[c] + (1) cpd11477[c] --> (1) cpd00003[c] + (1) cpd11476[c]
rxn08393_mod	enoyl-[acyl-carrier-protein] reductase (NADPH) (n-C16:0)	1.3.1.10	SYNPCC7942_0126	M744_02435	(1) NADPH[c] + (1) H+[c] + (1) (2E)-Hexadecenoyl-[acp][c] --> (1) NADP[c] + (1) hexadecanoyl-acp[c]	(1) cpd00005[c] + (1) cpd00067[c] + (1) cpd11477[c] --> (1) cpd00006[c] + (1) cpd11476[c]
rxn08394	enoyl-[acyl-carrier-protein] reductase (NADH) (n-C16:1)	1.3.1.9	SYNPCC7942_0126	M744_02435	(1) NADH[c] + (1) H+[c] + (1) trans-3-cis-9-palmitoleoyl-[acyl-carrier protein][c] --> (1) NAD[c] + (1) Hexadecenoyl-ACP[c]	(1) cpd00004[c] + (1) cpd00067[c] + (1) cpd15571[c] --> (1) cpd00003[c] + (1) cpd15239[c]
rxn08395	enoyl-[acyl-carrier-protein] reductase (NADPH) (n-C16:1)	1.3.1.10	SYNPCC7942_0126	M744_02435	(1) NADPH[c] + (1) H+[c] + (1) trans-3-cis-9-palmitoleoyl-[acyl-carrier protein][c] --> (1) NADP[c] + (1) Hexadecenoyl-ACP[c]	(1) cpd00005[c] + (1) cpd00067[c] + (1) cpd15571[c] --> (1) cpd00006[c] + (1) cpd15239[c]
rxn08398	enoyl-[acyl-carrier-protein] reductase (NADH) (n-C18:1)	1.3.1.9	SYNPCC7942_0126	M744_02435	(1) NADH[c] + (1) H+[c] + (1) trans-3-cis-11-vacceoyl-[acyl-carrier protein][c] --> (1) NAD[c] + (1) Octadecenoyl-ACP[c]	(1) cpd00004[c] + (1) cpd00067[c] + (1) cpd15568[c] --> (1) cpd00003[c] + (1) cpd11825[c]
rxn08399	enoyl-[acyl-carrier-protein] reductase (NADPH) (n-C18:1)	1.3.1.10	SYNPCC7942_0126	M744_02435	(1) NADPH[c] + (1) H+[c] + (1) trans-3-cis-11-vacceoyl-[acyl-carrier protein][c] --> (1) NADP[c] + (1) Octadecenoyl-ACP[c]	(1) cpd00005[c] + (1) cpd00067[c] + (1) cpd15568[c] --> (1) cpd00006[c] + (1) cpd11825[c]
rxn08546	glycerol-3-phosphate acyltransferase (C12:0)	2.3.1.15	SYNPCC7942_2057 or SYNPCC7942_1454	M744_06105 or M744_09300	(1) Glycerol-3-phosphate[c] + (1) Dodecanoyl-ACP[c] --> (1) ACP[c] + (1) 1-dodecanoyl-sn-glycerol 3-phosphate[c]	(1) cpd00080[c] + (1) cpd11468[c] --> (1) cpd11493[c] + (1) cpd15325[c]
rxn08547	glycerol-3-phosphate acyltransferase (C14:0)	2.3.1.15	SYNPCC7942_2057 or SYNPCC7942_1454	M744_06105 or M744_09300	(1) Glycerol-3-phosphate[c] + (1) Tetradecanoyl-[acyl-carrier protein][c] --> (1) ACP[c] + (1) 1-tetradecanoyl-sn-glycerol 3-phosphate[c]	(1) cpd00080[c] + (1) cpd11466[c] --> (1) cpd11493[c] + (1) cpd15331[c]
rxn08548	glycerol-3-phosphate acyltransferase (C14:1)	2.3.1.15	SYNPCC7942_2057 or SYNPCC7942_1454	M744_06105 or M744_09300	(1) Glycerol-3-phosphate[c] + (1) Tetradecenoyl-ACP[c] --> (1) ACP[c] + (1) 1-tetradec-7-enoyl-sn-glycerol 3-phosphate[c]	(1) cpd00080[c] + (1) cpd15294[c] --> (1) cpd11493[c] + (1) cpd15330[c]
rxn08549	glycerol-3-phosphate acyltransferase (C16:0)	2.3.1.15	SYNPCC7942_2057 or SYNPCC7942_1454	M744_06105 or M744_09300	(1) Glycerol-3-phosphate[c] + (1) hexadecanoyl-acp[c] --> (1) ACP[c] + (1) 1-hexadecanoyl-sn-glycerol 3-phosphate[c]	(1) cpd00080[c] + (1) cpd11476[c] --> (1) cpd11493[c] + (1) cpd15327[c]
rxn08550	glycerol-3-phosphate acyltransferase (C16:1)	2.3.1.15	SYNPCC7942_2057 or SYNPCC7942_1454	M744_06105 or M744_09300	(1) Glycerol-3-phosphate[c] + (1) Hexadecenoyl-ACP[c] --> (1) ACP[c] + (1) 1-hexadec-9-enoyl-sn-glycerol 3-phosphate[c]	(1) cpd00080[c] + (1) cpd15239[c] --> (1) cpd11493[c] + (1) cpd15326[c]
rxn08551_mod	glycerol-3-phosphate acyltransferase (C18:0)	2.3.1.15	SYNPCC7942_2057 or SYNPCC7942_1454	M744_06105 or M744_09300	(1) Glycerol-3-phosphate[c] + (1) Stearoyl-[acyl-carrier protein][c] --> (1) ACP[c] + (1) 1-octadecanoyl-sn-glycerol 3-phosphate[c]	(1) cpd00080[c] + (1) cpd12458[c] --> (1) cpd11493[c] + (1) cpd15329[c]
rxn08552	glycerol-3-phosphate acyltransferase (C18:1)	2.3.1.15	SYNPCC7942_2057 or SYNPCC7942_1454	M744_06105 or M744_09300	(1) Glycerol-3-phosphate[c] + (1) Octadecenoyl-ACP[c] --> (1) ACP[c] + (1) 1-octadec-11-enoyl-sn-glycerol 3-phosphate[c]	(1) cpd00080[c] + (1) cpd11825[c] --> (1) cpd11493[c] + (1) cpd15328[c]
rxn08605	1,4-alpha-glucan branching enzyme (glycogen -> bglycogen)	2.4.1.18	SYNPCC7942_1085	M744_11240	(1) Glycogen[c] --> (1) branching glycogen[c]	(1) cpd00155[c] --> (1) cpd15413[c]
rxn08764	ketol-acid reductoisomerase (2-Acetolactate)	1.1.1.86	SYNPCC7942_1552	M744_08755	(1) NADPH[c] + (1) H+[c] + (1) 2-Aceto-2-hydroxybutanoate[c] --> (1) NADP[c] + (1) 2,3-Dihydroxy-3-methylvalerate[c]	(1) cpd00005[c] + (1) cpd00067[c] + (1) cpd00498[c] --> (1) cpd00006[c] + (1) cpd02535[c]
rxn08766	beta-ketoacyl-ACP synthase (2)	2.3.1.41	SYNPCC7942_0537	M744_00265	(1) Acetyl-CoA[c] + (1) H+[c] + (1) Malonyl-[acyl-carrier protein][c] --> (1) CoA[c] + (1) CO2[c] + (1) Acetoacetyl-ACP[c]	(1) cpd00022[c] + (1) cpd00067[c] + (1) cpd11492[c] --> (1) cpd00010[c] + (1) cpd00011[c] + (1) cpd11488[c]
rxn08857	Lysyl-tRNA synthetase	6.1.1.6	SYNPCC7942_2415	M744_04170	(1) ATP[c] + (1) L-Lysine[c] + (1) H+[c] + (1) tRNA(Lys)[c] --> (1) PPi[c] + (1) AMP[c] + (1) L-Lysine-tRNA (Lys)[c]	(1) cpd00002[c] + (1) cpd00039[c] + (1) cpd00067[c] + (1) cpd11917[c] --> (1) cpd00012[c] + (1) cpd00018[c] + (1) cpd15249[c]
rxn08892	murein D,D-carboxypeptidase (murein5p5p) (periplasm)	3.4.16.4	SYNPCC7942_1672 or SYNPCC7942_1934	M744_08125 or M744_06755	(1) H2O[c] + (1) two linked disacharide pentapeptide murein units (uncrosslinked, middle of chain)[c] <=> (1) D-Alanine[c] + (1) two linked disacharide pentapeptide and tetrapeptide murein units (uncrosslinked, middle of chain)[c]	(1) cpd00001[c] + (1) cpd15511[c] <=> (1) cpd00117[c] + (1) cpd15510[c]
rxn08893	murein D,D-carboxypeptidase (murein5p4p) (periplasm)	3.4.16.4	SYNPCC7942_1672 or SYNPCC7942_1934	M744_08125 or M744_06755	(1) H2O[c] + (1) two linked disacharide pentapeptide and tetrapeptide murein units (uncrosslinked, middle of chain)[c] <=> (1) D-Alanine[c] + (1) two linked disacharide tetrapeptide murein units (uncrosslinked, middle of chain)[c]	(1) cpd00001[c] + (1) cpd15510[c] <=> (1) cpd00117[c] + (1) cpd15505[c]
rxn08894	murein D,D-carboxypeptidase (murein5p3p) (periplasm)	3.4.16.4	SYNPCC7942_1672 or SYNPCC7942_1934	M744_08125 or M744_06755	(1) H2O[c] + (1) two linked disacharide pentapeptide and tripeptide murein units (uncrosslinked, middle of chain)[c] <=> (1) D-Alanine[c] + (1) two linked disacharide tetrapeptide and tripeptide murein units (uncrosslinked, middle of chain)[c]	(1) cpd00001[c] + (1) cpd15509[c] <=> (1) cpd00117[c] + (1) cpd15504[c]
rxn08927	murein L,D-carboxypeptidase (murein4p4p) (periplasm)	3.4.17.13	SYNPCC7942_1963	M744_06605	(1) H2O[c] + (1) two linked disacharide tetrapeptide murein units (uncrosslinked, middle of chain)[c] <=> (1) D-Alanine[c] + (1) two linked disacharide tetrapeptide and tripeptide murein units (uncrosslinked, middle of chain)[c]	(1) cpd00001[c] + (1) cpd15505[c] <=> (1) cpd00117[c] + (1) cpd15504[c]
rxn09011	nucleoside-triphosphatase (dITP)	3.6.1.15	SYNPCC7942_1266	M744_10305	(1) H2O[c] + (1) dITP[c] --> (1) Phosphate[c] + (1) H+[c] + (1) dIDP[c]	(1) cpd00001[c] + (1) cpd00977[c] --> (1) cpd00009[c] + (1) cpd00067[c] + (1) cpd00976[c]
rxn09072	Pyridoxine 5&#39;-phosphate synthase	1.1.1.262	SYNPCC7942_0804	M744_12730	(1) NAD[c] + (1) 4-(Phosphonooxy)-threonine[c] + (1) 1-deoxy-D-xylulose5-phosphate[c] --> (2) H2O[c] + (1) NADH[c] + (1) Phosphate[c] + (1) CO2[c] + (2) H+[c] + (1) Pyridoxine phosphate[c]	(1) cpd00003[c] + (1) cpd03607[c] + (1) cpd08289[c] --> (2) cpd00001[c] + (1) cpd00004[c] + (1) cpd00009[c] + (1) cpd00011[c] + (2) cpd00067[c] + (1) cpd00478[c]
rxn09108	Phosphatidylglycerol synthase (n-C12:0)	2.7.8.5	SYNPCC7942_1825	M744_07345	(1) Glycerol-3-phosphate[c] + (1) CDP-1,2-didodecanoylglycerol[c] <=> (1) CMP[c] + (1) Phosphatidylglycerophosphate didodecanoyl[c]	(1) cpd00080[c] + (1) cpd15417[c] <=> (1) cpd00046[c] + (1) cpd15542[c]
rxn09109	Phosphatidylglycerol synthase (n-C14:0)	2.7.8.5	SYNPCC7942_1825	M744_07345	(1) Glycerol-3-phosphate[c] + (1) CDP-1,2-ditetradecanoylglycerol[c] <=> (1) CMP[c] + (1) Phosphatidylglycerophosphate ditetradecanoyl[c]	(1) cpd00080[c] + (1) cpd15423[c] <=> (1) cpd00046[c] + (1) cpd15543[c]
rxn09110	Phosphatidylglycerol synthase (n-C14:1)	2.7.8.5	SYNPCC7942_1825	M744_07345	(1) Glycerol-3-phosphate[c] + (1) CDP-1,2-ditetradec-7-enoylglycerol[c] <=> (1) CMP[c] + (1) Phosphatidylglycerophosphate ditetradec-7-enoyl[c]	(1) cpd00080[c] + (1) cpd15422[c] <=> (1) cpd00046[c] + (1) cpd15544[c]
rxn09111	Phosphatidylglycerol synthase (n-C16:0)	2.7.8.5	SYNPCC7942_1825	M744_07345	(1) Glycerol-3-phosphate[c] + (1) CDP-1,2-dihexadecanoylglycerol[c] --> (1) CMP[c] + (1) Phosphatidylglycerophosphate dihexadecanoyl[c]	(1) cpd00080[c] + (1) cpd15419[c] --> (1) cpd00046[c] + (1) cpd15545[c]
rxn09112	Phosphatidylglycerol synthase (n-C16:1)	2.7.8.5	SYNPCC7942_1825	M744_07345	(1) Glycerol-3-phosphate[c] + (1) CDP-1,2-dihexadec-9-enoylglycerol[c] --> (1) CMP[c] + (1) Phosphatidylglycerophosphate dihexadec-9-enoyl[c]	(1) cpd00080[c] + (1) cpd15418[c] --> (1) cpd00046[c] + (1) cpd15546[c]
rxn09113	Phosphatidylglycerol synthase (n-C18:0)	2.7.8.5	SYNPCC7942_1825	M744_07345	(1) Glycerol-3-phosphate[c] + (1) CDP-1,2-dioctadecanoylglycerol[c] --> (1) CMP[c] + (1) Phosphatidylglycerophosphate dioctadecanoyl[c]	(1) cpd00080[c] + (1) cpd15421[c] --> (1) cpd00046[c] + (1) cpd15547[c]
rxn09114	Phosphatidylglycerol synthase (n-C18:1)	2.7.8.5	SYNPCC7942_1825	M744_07345	(1) Glycerol-3-phosphate[c] + (1) CDP-1,2-dioctadec-11-enoylglycerol[c] --> (1) CMP[c] + (1) Phosphatidylglycerophosphate dioctadec-11-enoyl[c]	(1) cpd00080[c] + (1) cpd15420[c] --> (1) cpd00046[c] + (1) cpd15548[c]
rxn09179	protoporphyrinogen oxidase (aerobic)	1.3.3.4	SYNPCC7942_0849	M744_12495	(1.5) O2[c] + (1) ProtoporphyrinogenIX[c] --> (3) H2O[c] + (1) Protoporphyrin[c]	(1.5) cpd00007[c] + (1) cpd00791[c] --> (3) cpd00001[c] + (1) cpd01476[c]
rxn09180	protoporphyrinogen oxidase (anaerobic)	1.3.3.4	SYNPCC7942_0849	M744_12495	(3) Fumarate[c] + (1) ProtoporphyrinogenIX[c] <=> (3) Succinate[c] + (1) Protoporphyrin[c]	(3) cpd00106[c] + (1) cpd00791[c] <=> (3) cpd00036[c] + (1) cpd01476[c]
rxn09399	1,4-alpha-glucan branching enzyme	2.4.1.18	SYNPCC7942_1085	M744_11240	(1) Amylose[c] <=> (1) Glycogen[c]	(1) cpd11735[c] <=> (1) cpd00155[c]
rxn09444	fatty-acid--CoA ligase (octanoate), peroxisomal	6.2.1.3	SYNPCC7942_0918	M744_12130	(1) ATP[c] + (1) CoA[c] + (1) H+[c] + (1) octanoate[c] --> (1) PPi[c] + (1) AMP[c] + (1) Octanoyl-CoA[c]	(1) cpd00002[c] + (1) cpd00010[c] + (1) cpd00067[c] + (1) cpd03846[c] --> (1) cpd00012[c] + (1) cpd00018[c] + (1) cpd01335[c]
rxn09445	fatty-acid--CoA ligase (n-C26:0), peroxisomal	6.2.1.3	SYNPCC7942_0918	M744_12130	(1) ATP[c] + (1) CoA[c] + (1) H+[c] + (1) hexacosanoate[c] --> (1) PPi[c] + (1) AMP[c] + (1) Hexacosanoyl-CoA[c]	(1) cpd00002[c] + (1) cpd00010[c] + (1) cpd00067[c] + (1) cpd15240[c] --> (1) cpd00012[c] + (1) cpd00018[c] + (1) cpd15241[c]
rxn09446	fatty-acid--CoA ligase (n-C24:0), peroxisomal	6.2.1.3	SYNPCC7942_0918	M744_12130	(1) ATP[c] + (1) CoA[c] + (1) H+[c] + (1) tetracosanoate[c] --> (1) PPi[c] + (1) AMP[c] + (1) Lignoceroyl-CoA[c]	(1) cpd00002[c] + (1) cpd00010[c] + (1) cpd00067[c] + (1) cpd05235[c] --> (1) cpd00012[c] + (1) cpd00018[c] + (1) cpd15297[c]
rxn09447	fatty-acid--CoA ligase (octadecynoate)	6.2.1.3	SYNPCC7942_0918	M744_12130	(1) ATP[c] + (1) CoA[c] + (1) H+[c] + (1) octadecynoate[c] --> (1) PPi[c] + (1) AMP[c] + (1) Octadecynoyl-CoA[c]	(1) cpd00002[c] + (1) cpd00010[c] + (1) cpd00067[c] + (1) cpd15270[c] --> (1) cpd00012[c] + (1) cpd00018[c] + (1) cpd15272[c]
rxn09448	fatty-acid--CoA ligase (octadecenoate)	6.2.1.3	SYNPCC7942_0918	M744_12130	(1) ATP[c] + (1) CoA[c] + (1) H+[c] + (1) octadecenoate[c] --> (1) PPi[c] + (1) AMP[c] + (1) Octadecenoyl-CoA[c]	(1) cpd00002[c] + (1) cpd00010[c] + (1) cpd00067[c] + (1) cpd15269[c] --> (1) cpd00012[c] + (1) cpd00018[c] + (1) cpd15274[c]
rxn09449	fatty-acid--CoA ligase (octadecanoate)	6.2.1.3	SYNPCC7942_0918	M744_12130	(1) ATP[c] + (1) CoA[c] + (1) H+[c] + (1) octadecanoate (n-C18:0)[c] --> (1) PPi[c] + (1) AMP[c] + (1) Stearyl-CoA[c]	(1) cpd00002[c] + (1) cpd00010[c] + (1) cpd00067[c] + (1) cpd01080[c] --> (1) cpd00012[c] + (1) cpd00018[c] + (1) cpd00327[c]
rxn09450	fatty-acid--CoA ligase (hexadecenoate), peroxisomal	6.2.1.3	SYNPCC7942_0918	M744_12130	(1) ATP[c] + (1) CoA[c] + (1) H+[c] + (1) hexadecenoate[c] --> (1) PPi[c] + (1) AMP[c] + (1) Hexadecenoyl-CoA[c]	(1) cpd00002[c] + (1) cpd00010[c] + (1) cpd00067[c] + (1) cpd15237[c] --> (1) cpd00012[c] + (1) cpd00018[c] + (1) cpd15238[c]
rxn09451	fatty-acid--CoA ligase (tetradecenoate), peroxisomal	6.2.1.3	SYNPCC7942_0918	M744_12130	(1) ATP[c] + (1) CoA[c] + (1) H+[c] + (1) tetradecenoate[c] <=> (1) PPi[c] + (1) AMP[c] + (1) Tetradecenoyl-CoA[c]	(1) cpd00002[c] + (1) cpd00010[c] + (1) cpd00067[c] + (1) cpd15298[c] <=> (1) cpd00012[c] + (1) cpd00018[c] + (1) cpd15295[c]
rxn09452	fatty-acid--CoA ligase (dodecanoate), peroxisomal	6.2.1.3	SYNPCC7942_0918	M744_12130	(1) ATP[c] + (1) CoA[c] + (1) H+[c] + (1) Dodecanoate (n-C12:0)[c] --> (1) PPi[c] + (1) AMP[c] + (1) Lauroyl-CoA[c]	(1) cpd00002[c] + (1) cpd00010[c] + (1) cpd00067[c] + (1) cpd01741[c] --> (1) cpd00012[c] + (1) cpd00018[c] + (1) cpd01260[c]
rxn09453	fatty-acid--CoA ligase (decanoate), peroxisomal	6.2.1.3	SYNPCC7942_0918	M744_12130	(1) ATP[c] + (1) CoA[c] + (1) H+[c] + (1) Decanoate[c] --> (1) PPi[c] + (1) AMP[c] + (1) Decanoyl-CoA[c]	(1) cpd00002[c] + (1) cpd00010[c] + (1) cpd00067[c] + (1) cpd01107[c] --> (1) cpd00012[c] + (1) cpd00018[c] + (1) cpd03128[c]
rxn09457	Oleoyl-CoA desaturase (n-C18:1CoA -> n-C18:2CoA)	1.14.19.1	SYNPCC7942_2561	M744_03400	(1) NADPH[c] + (1) O2[c] + (1) H+[c] + (1) Octadecenoyl-CoA[c] --> (2) H2O[c] + (1) NADP[c] + (1) Octadecynoyl-CoA[c]	(1) cpd00005[c] + (1) cpd00007[c] + (1) cpd00067[c] + (1) cpd15274[c] --> (2) cpd00001[c] + (1) cpd00006[c] + (1) cpd15272[c]
rxn09458	stearoyl-CoA desaturase (n-C18:0CoA -> n-C18:1CoA)	1.14.19.1	SYNPCC7942_2561	M744_03400	(1) NADPH[c] + (1) O2[c] + (1) H+[c] + (1) Stearyl-CoA[c] --> (2) H2O[c] + (1) NADP[c] + (1) Octadecenoyl-CoA[c]	(1) cpd00005[c] + (1) cpd00007[c] + (1) cpd00067[c] + (1) cpd00327[c] --> (2) cpd00001[c] + (1) cpd00006[c] + (1) cpd15274[c]
rxn09459	Palmitoyl-CoA desaturase (n-C16:0CoA -> n-C16:1CoA)	1.14.19.1	SYNPCC7942_2561	M744_03400	(1) NADPH[c] + (1) O2[c] + (1) H+[c] + (1) Palmitoyl-CoA[c] --> (2) H2O[c] + (1) NADP[c] + (1) Hexadecenoyl-CoA[c]	(1) cpd00005[c] + (1) cpd00007[c] + (1) cpd00067[c] + (1) cpd00134[c] --> (2) cpd00001[c] + (1) cpd00006[c] + (1) cpd15238[c]
rxn09460	Myristicoyl-CoA desaturase (n-C14:0CoA -> n-C14:1CoA)	1.14.19.1	SYNPCC7942_2561	M744_03400	(1) NADPH[c] + (1) O2[c] + (1) H+[c] + (1) Myristoyl-CoA[c] --> (2) H2O[c] + (1) NADP[c] + (1) Tetradecenoyl-CoA[c]	(1) cpd00005[c] + (1) cpd00007[c] + (1) cpd00067[c] + (1) cpd01695[c] --> (2) cpd00001[c] + (1) cpd00006[c] + (1) cpd15295[c]
rxn09486	UDP-N-acetylglucosamine diphosphorylase	2.7.7.23	SYNPCC7942_0288	M744_01580	(1) UTP[c] + (1) N-Acetyl-D-glucosamine1-phosphate[c] <=> (1) PPi[c] + (1) UDP-N-acetyl-D-galactosamine[c]	(1) cpd00062[c] + (1) cpd02611[c] <=> (1) cpd00012[c] + (1) cpd00175[c]
rxn09498	glycine-cleavage system (lipoamide) irreversible, mitochondrial	2.1.2.10	SYNPCC7942_2308	M744_04760	(1) Tetrahydrofolate[c] + (1) S-aminomethyldihydrolipoamide[c] --> (1) NH3[c] + (1) 5-10-Methylenetetrahydrofolate[c] + (1) Dihydrolipoamide[c]	(1) cpd00087[c] + (1) cpd15217[c] --> (1) cpd00013[c] + (1) cpd00125[c] + (1) cpd00449[c]
rxn09499	glycine-cleavage complex (lipoamide), mitochondrial	1.4.4.2	SYNPCC7942_2047	M744_06160	(1) Glycine[c] + (1) H+[c] + (1) Lipoamide[c] <=> (1) CO2[c] + (1) S-aminomethyldihydrolipoamide[c]	(1) cpd00033[c] + (1) cpd00067[c] + (1) cpd00213[c] <=> (1) cpd00011[c] + (1) cpd15217[c]
rxn09502	Glucokinase	2.7.1.2	SYNPCC7942_0221	M744_01930	(1) ATP[c] + (1) D-Glucose[c] --> (1) ADP[c] + (1) beta-D-Glucose 6-phosphate[c]	(1) cpd00002[c] + (1) cpd00027[c] --> (1) cpd00008[c] + (1) cpd00863[c]
rxn09516	nucleoside-triphosphatase (dGTP)	3.6.1.15	SYNPCC7942_1266	M744_10305	(1) H2O[c] + (1) dGTP[c] --> (1) Phosphate[c] + (1) H+[c] + (1) dGDP[c]	(1) cpd00001[c] + (1) cpd00241[c] --> (1) cpd00009[c] + (1) cpd00067[c] + (1) cpd00295[c]
rxn09753	fumarate reductase, cytosolic/mitochondrial	1.3.99.1	SYNPCC7942_0641 and SYNPCC7942_1533	M744_13615 and M744_08670	(1) Fumarate[c] + (1) FADH2[c] --> (1) FAD[c] + (1) Succinate[c]	(1) cpd00106[c] + (1) cpd00982[c] --> (1) cpd00015[c] + (1) cpd00036[c]
rxn09888	cytosine 5-methyltransferase	2.1.1.37	SYNPCC7942_2460	M744_03925	(1) S-Adenosyl-L-methionine[c] + (1) Cytosine[c] --> (1) S-Adenosyl-homocysteine[c] + (1) H+[c] + (1) 5-Methylcytosine[c]	(1) cpd00017[c] + (1) cpd00307[c] --> (1) cpd00019[c] + (1) cpd00067[c] + (1) cpd01587[c]
rxn09944	methylmalonate-semialdehyde dehydrogenase (propanol)	1.2.1.27	SYNPCC7942_0489	M744_00515	(1) NAD[c] + (1) CoA[c] + (1) Propanal[c] <=> (1) NADH[c] + (1) H+[c] + (1) Propionyl-CoA[c]	(1) cpd00003[c] + (1) cpd00010[c] + (1) cpd00371[c] <=> (1) cpd00004[c] + (1) cpd00067[c] + (1) cpd00086[c]
rxn10060	NAD kinase (dTTP)	2.7.1.23	SYNPCC7942_1865 or SYNPCC7942_2304	M744_07115 or M744_04780	(1) NAD[c] + (1) TTP[c] --> (1) NADP[c] + (1) dTDP[c]	(1) cpd00003[c] + (1) cpd00357[c] --> (1) cpd00006[c] + (1) cpd00297[c]
rxn10202	palmitoyl-glycerol-3-phosphate O-acyltransferase	2.3.1.15	SYNPCC7942_2057 or SYNPCC7942_1454	M744_06105 or M744_09300	(1) Glycerol-3-phosphate[c] + (1) Palmitoyl-CoA[c] --> (1) CoA[c] + (1) 1-hexadecanoyl-sn-glycerol 3-phosphate[c]	(1) cpd00080[c] + (1) cpd00134[c] --> (1) cpd00010[c] + (1) cpd15327[c]
rxn10203	myristoyl-glycerol-3-phosphate O-acyltransferase	2.3.1.15	SYNPCC7942_2057 or SYNPCC7942_1454	M744_06105 or M744_09300	(1) Glycerol-3-phosphate[c] + (1) Myristoyl-CoA[c] --> (1) CoA[c] + (1) 1-tetradecanoyl-sn-glycerol 3-phosphate[c]	(1) cpd00080[c] + (1) cpd01695[c] --> (1) cpd00010[c] + (1) cpd15331[c]
rxn10204	stearoyl-glycerol-3-phosphate O-acyltransferase	2.3.1.15	SYNPCC7942_2057 or SYNPCC7942_1454	M744_06105 or M744_09300	(1) Glycerol-3-phosphate[c] + (1) Stearyl-CoA[c] --> (1) CoA[c] + (1) 1-octadecanoyl-sn-glycerol 3-phosphate[c]	(1) cpd00080[c] + (1) cpd00327[c] --> (1) cpd00010[c] + (1) cpd15329[c]
rxn10211	palmitoyl-1-acylglycerol-3-phosphate O-acyltransferase	2.3.1.51	SYNPCC7942_1457	M744_09285	(1) Palmitoyl-CoA[c] + (1) 1-hexadecanoyl-sn-glycerol 3-phosphate[c] --> (1) CoA[c] + (1) 1,2-dihexadecanoyl-sn-glycerol 3-phosphate[c]	(1) cpd00134[c] + (1) cpd15327[c] --> (1) cpd00010[c] + (1) cpd15524[c]
rxn10212	myristoyl-1-acylglycerol-3-phosphate O-acyltransferase	2.3.1.51	SYNPCC7942_1457	M744_09285	(1) Myristoyl-CoA[c] + (1) 1-tetradecanoyl-sn-glycerol 3-phosphate[c] --> (1) CoA[c] + (1) 1,2-ditetradecanoyl-sn-glycerol 3-phosphate[c]	(1) cpd01695[c] + (1) cpd15331[c] --> (1) cpd00010[c] + (1) cpd15522[c]
rxn10213	stearoyl-1-acylglycerol-3-phosphate O-acyltransferase	2.3.1.51	SYNPCC7942_1457	M744_09285	(1) Stearyl-CoA[c] + (1) 1-octadecanoyl-sn-glycerol 3-phosphate[c] --> (1) CoA[c] + (1) 1,2-dioctadecanoyl-sn-glycerol 3-phosphate[c]	(1) cpd00327[c] + (1) cpd15329[c] --> (1) cpd00010[c] + (1) cpd15526[c]
rxn10220	isoheptadecanoyl-phosphatidate cytidylyltransferase	2.7.7.41	SYNPCC7942_0394	M744_01010	(1) CTP[c] + (1) 1,2-diisoheptadecanoyl-sn-glycerol 3-phosphate[c] <=> (1) PPi[c] + (1) CDP-1,2-diisoheptadecanoylglycerol[c]	(1) cpd00052[c] + (1) cpd15677[c] <=> (1) cpd00012[c] + (1) cpd15683[c]
rxn10221	anteisoheptadecanoyl-phosphatidate cytidylyltransferase	2.7.7.41	SYNPCC7942_0394	M744_01010	(1) CTP[c] + (1) 1,2-dianteisoheptadecanoyl-sn-glycerol 3-phosphate[c] <=> (1) PPi[c] + (1) CDP-1,2-dianteisoheptadecanoylglycerol[c]	(1) cpd00052[c] + (1) cpd15678[c] <=> (1) cpd00012[c] + (1) cpd15684[c]
rxn10222	isotetradecanoyl-phosphatidate cytidylyltransferase	2.7.7.41	SYNPCC7942_0394	M744_01010	(1) CTP[c] + (1) 1,2-diisotetradecanoyl-sn-glycerol 3-phosphate[c] <=> (1) PPi[c] + (1) CDP-1,2-diisotetradecanoylglycerol[c]	(1) cpd00052[c] + (1) cpd15679[c] <=> (1) cpd00012[c] + (1) cpd15685[c]
rxn10223	isopentadecanoyl-phosphatidate cytidylyltransferase	2.7.7.41	SYNPCC7942_0394	M744_01010	(1) CTP[c] + (1) 1,2-diisopentadecanoyl-sn-glycerol 3-phosphate[c] <=> (1) PPi[c] + (1) CDP-1,2-diisopentadecanoylglycerol[c]	(1) cpd00052[c] + (1) cpd15680[c] <=> (1) cpd00012[c] + (1) cpd15686[c]
rxn10224	anteisopentadecanoyl-phosphatidate cytidylyltransferase	2.7.7.41	SYNPCC7942_0394	M744_01010	(1) CTP[c] + (1) 1,2-dianteisopentadecanoyl-sn-glycerol 3-phosphate[c] <=> (1) PPi[c] + (1) CDP-1,2-dianteisopentadecanoylglycerol[c]	(1) cpd00052[c] + (1) cpd15681[c] <=> (1) cpd00012[c] + (1) cpd15687[c]
rxn10225	isohexadecanoyl-phosphatidate cytidylyltransferase	2.7.7.41	SYNPCC7942_0394	M744_01010	(1) CTP[c] + (1) 1,2-diisohexadecanoyl-sn-glycerol 3-phosphate[c] <=> (1) PPi[c] + (1) CDP-1,2-diisohexadecanoylglycerol[c]	(1) cpd00052[c] + (1) cpd15682[c] <=> (1) cpd00012[c] + (1) cpd15688[c]
rxn10259	isoheptadecanoyl-CDPdiacylglycerol:sn-glycerol-3-phosphate 3-phosphatidyltransferase	2.7.8.5	SYNPCC7942_1825	M744_07345	(1) Glycerol-3-phosphate[c] + (1) CDP-1,2-diisoheptadecanoylglycerol[c] <=> (1) CMP[c] + (1) Diisoheptadecanoylphosphatidylglycerophosphate[c]	(1) cpd00080[c] + (1) cpd15683[c] <=> (1) cpd00046[c] + (1) cpd15716[c]
rxn10260	anteisoheptadecanoyl-CDPdiacylglycerol:sn-glycerol-3-phosphate 3-phosphatidyltransferase	2.7.8.5	SYNPCC7942_1825	M744_07345	(1) Glycerol-3-phosphate[c] + (1) CDP-1,2-dianteisoheptadecanoylglycerol[c] <=> (1) CMP[c] + (1) Dianteisoheptadecanoylphosphatidylglycerophosphate[c]	(1) cpd00080[c] + (1) cpd15684[c] <=> (1) cpd00046[c] + (1) cpd15717[c]
rxn10261	isotetradecanoyl-CDPdiacylglycerol:sn-glycerol-3-phosphate 3-phosphatidyltransferase	2.7.8.5	SYNPCC7942_1825	M744_07345	(1) Glycerol-3-phosphate[c] + (1) CDP-1,2-diisotetradecanoylglycerol[c] <=> (1) CMP[c] + (1) Diisotetradecanoylphosphatidylglycerophosphate[c]	(1) cpd00080[c] + (1) cpd15685[c] <=> (1) cpd00046[c] + (1) cpd15718[c]
rxn10262	isopentadecanoyl-CDPdiacylglycerol:sn-glycerol-3-phosphate 3-phosphatidyltransferase	2.7.8.5	SYNPCC7942_1825	M744_07345	(1) Glycerol-3-phosphate[c] + (1) CDP-1,2-diisopentadecanoylglycerol[c] <=> (1) CMP[c] + (1) Diisopentadecanoylphosphatidylglycerophosphate[c]	(1) cpd00080[c] + (1) cpd15686[c] <=> (1) cpd00046[c] + (1) cpd15719[c]
rxn10263	anteisopentadecanoyl-CDPdiacylglycerol:sn-glycerol-3-phosphate 3-phosphatidyltransferase	2.7.8.5	SYNPCC7942_1825	M744_07345	(1) Glycerol-3-phosphate[c] + (1) CDP-1,2-dianteisopentadecanoylglycerol[c] <=> (1) CMP[c] + (1) Dianteisopentadecanoylphosphatidylglycerophosphate[c]	(1) cpd00080[c] + (1) cpd15687[c] <=> (1) cpd00046[c] + (1) cpd15720[c]
rxn10264	isohexadecanoyl-CDPdiacylglycerol:sn-glycerol-3-phosphate 3-phosphatidyltransferase	2.7.8.5	SYNPCC7942_1825	M744_07345	(1) Glycerol-3-phosphate[c] + (1) CDP-1,2-diisohexadecanoylglycerol[c] <=> (1) CMP[c] + (1) Diisohexadecanoylphosphatidylglycerophosphate[c]	(1) cpd00080[c] + (1) cpd15688[c] <=> (1) cpd00046[c] + (1) cpd15721[c]
rxn11702	2-succinyl-5-enolpyruvyl-6-hydroxy-3-cyclohexene-1-carboxylate	2.2.1.9	SYNPCC7942_1435	M744_09410	(1) 2-Oxoglutarate[c] + (1) H+[c] + (1) Isochorismate[c] --> (1) CO2[c] + (1) 2-Succinyl-5-enolpyruvyl-6-hydroxy-3-cyclohexene-1-carboxylate[c]	(1) cpd00024[c] + (1) cpd00067[c] + (1) cpd00658[c] --> (1) cpd00011[c] + (1) cpd16335[c]
rxn11933	Glycolate oxidase (nadh)	1.1.99.14	SYNPCC7942_0276 and SYNPCC7942_1718 and SYNPCC7942_1717	M744_01640 and M744_07900 and M744_07905	(1) NAD[c] + (1) Glycolate[c] --> (1) H+[c] + (1) NADH[c] + (1) Glyoxalate[c]	(1) cpd00003[c] + (1) cpd00139[c] --> (1) cpd00067[c] + (1) cpd00004[c] + (1) cpd00040[c]
rxn11934	AMP,sulfite:(FAD) oxidoreductase	1.8.99.2	SYNPCC7942_2506	M744_03705	(1) APS[c] + (1) FADH2[c] --> (1) FAD[c] + (1) AMP[c] + (1) Sulfite[c]	(1) cpd00193[c] + (1) cpd00982[c] --> (1) cpd00015[c] + (1) cpd00018[c] + (1) cpd00081[c]
rxn11951	S-Adenosyl-L-methionine:tRNA (uracil-5-)-methyltransferase	2.1.1.35	SYNPCC7942_1222	M744_10535	(1) S-Adenosyl-L-methionine[c] + (1) tRNA UpsiC[c] --> (1) S-Adenosyl-homocysteine[c] + (1) H+[c] + (1) tRNA TpsiC[c]	(1) cpd00017[c] + (1) cpd11948[c] --> (1) cpd00019[c] + (1) cpd00067[c] + (1) cpd11947[c]
rxn11978	Formate Dehydrogenase (ferrocytochrome c6) (periplasm)	1.2.2.1	SYNPCC7942_2387	M744_04325	(2) Ferricytochrome c6[p] + (1) Formate[c] --> (1) H+[c] + (1) CO2[c] + (2) Ferrocytochrome c6[p]	(2) ficytc_6[p] + (1) cpd00047[c] --> (1) cpd00067[c] + (1) cpd00011[c] + (2) focytc_6[p]
rxn12059	Plastoquinol:oxidized-plastocyanin oxidoreductase	1.10.9.1	SYNPCC7942_1232	M744_10480	(2) Oxidized plastocyanin[c] + (1) Plastoquinol-9[c] <=> (1) Plastoquinone 9[c] + (2) Reduced plastocyanin[c]	(2) cpd12265[c] + (1) cpd16503[c] <=> (1) cpd07274[c] + (2) cpd12239[c]
rxn12510	pantothenate kinase	2.7.1.33	SYNPCC7942_1808	M744_07430	(1) ATP[c] + (1) Pantothenate[c] --> (1) ADP[c] + (1) 4-phosphopantothenate[c]	(1) cpd00002[c] + (1) cpd00644[c] --> (1) cpd00008[c] + (1) cpd02201[c]
rxn12778	adenine phosphoribosyltransferase	2.4.2.7	SYNPCC7942_2454	M744_03965	(1) PPi[c] + (1) AICAR[c] <=> (1) PRPP[c] + (1) 5-Amino-4-imidazolecarboxyamide[c]	(1) cpd00012[c] + (1) cpd02851[c] <=> (1) cpd00103[c] + (1) cpd02506[c]
rxn12822	L-glutamate:ferredoxin oxidoreductase	1.4.7.1	SYNPCC7942_0890	M744_12285	(2) H+[c] + (1) 2-Oxoglutarate[c] + (1) L-Glutamine[c] + (2) Reduced ferredoxin[c] --> (2) L-Glutamate[c] + (2) Oxidized ferredoxin[c]	(2) cpd00067[c] + (1) cpd00024[c] + (1) cpd00053[c] + (2) cpfdxr22[c] --> (2) cpd00023[c] + (2) cpfdxo22[c]
rxn13643	glycogen synthase (ADPGlc)	2.4.1.21	SYNPCC7942_2518	M744_03630	(5) ADP-glucose[c] + (1) H2O[c] --> (5) ADP[c] + (1) Glycogen[c]	(5) cpd00387[c] + (1) cpd00001[c] --> (5) cpd00008[c] + (1) cpd00155[c]
rxn13710	1,4-alpha-glucan branching enzyme	2.4.1.18	SYNPCC7942_1085	M744_11240	(4) ATP[c] + (5) D-Glucose[c] --> (4) ADP[c] + (4) H+[c] + (4) Phosphate[c] + (1) Glycogen[c]	(4) cpd00002[c] + (5) cpd00027[c] --> (4) cpd00008[c] + (4) cpd00067[c] + (4) cpd00009[c] + (1) cpd00155[c]
SDPSYN	all-trans-nonaprenyl-diphosphate synthase [geranyl-diphosphate specific]	2.5.1.84	SYNPCC7942_2362	M744_04455	(1) Geranyl diphosphate[c] + (7) Isopentenyldiphosphate[c] --> (1) Solanesyl diphosphate[c] + (7) PPi[c]	(1) cpd00283[c] + (7) cpd00113[c] --> (1) cpd02172[c] + (7) cpd00012[c]
THRPD	threonine-phosphate decarboxylase	4.1.1.81	SYNPCC7942_1109	M744_11120	(1) H+[c] + (1) L-Threonine phosphate[c] --> (1) CO2[c] + (1) (R)-1-Aminopropan-2-yl phosphate[c]	(1) cpd00067[c] + (1) cpd08928[c] --> (1) cpd00011[c] + (1) cpd02547[c]
BCAROHX	beta-carotene hydroxylase		SYNPCC7942_2439	M744_04045	(1) H+[c] + (1) O2[c] + (1) NADPH[c] + (1) beta-Carotene[c] --> (1) H2O[c] + (1) NADP[c] + (1) beta-Cryptoxanthin[c]	(1) cpd00067[c] + (1) cpd00007[c] + (1) cpd00005[c] + (1) cpd01420[c] --> (1) cpd00001[c] + (1) cpd00006[c] + (1) cpd05498[c]
BCAROHX2	beta-carotene hydroxylase		SYNPCC7942_2439	M744_04045	(1) H+[c] + (1) O2[c] + (1) NADPH[c] + (1) beta-Cryptoxanthin[c] --> (1) H2O[c] + (1) NADP[c] + (1) Zeaxanthin[c]	(1) cpd00067[c] + (1) cpd00007[c] + (1) cpd00005[c] + (1) cpd05498[c] --> (1) cpd00001[c] + (1) cpd00006[c] + (1) cpd03637[c]
CYTBDpp	cytochrome oxidase bd (plastocianine-8: 2 protons) (periplasm)		SYNPCC7942_1767 and SYNPCC7942_1766	M744_07645 and M744_07650	(1) Plastoquinol-9[p] + (0.5) O2[p] --> (1) Plastoquinone 9[p] + (1) H2O[p]	(1) cpd16503[p] + (0.5) cpd00007[p] --> (1) cpd07274[p] + (1) cpd00001[p]
CYTBDu	cytochrome oxidase bd (plastocianine-8: 2 protons) (lumen)		SYNPCC7942_1767 and SYNPCC7942_1766	M744_07645 and M744_07650	(1) Plastoquinol-9[l] + (0.5) O2[l] --> (1) Plastoquinone 9[l] + (1) H2O[l]	(1) cpd16503[l] + (0.5) cpd00007[l] --> (1) cpd07274[l] + (1) cpd00001[l]
FTR	ferredoxin:thioredoxin reductase	1.18.-.-	SYNPCC7942_1734	M744_07810	(2) H+[c] + (2) Reduced ferredoxin[c] + (1) Oxidized thioredoxin[c] --> (2) Oxidized ferredoxin[c] + (1) Reduced thioredoxin[c]	(2) cpd00067[c] + (2) cpfdxr22[c] + (1) cpd11420[c] --> (2) cpfdxo22[c] + (1) cpd11421[c]
H2ASE_syn	Bidirectional [NiFe] Hydrogenase		SYNPCC7942_0278 and SYNPCC7942_0279 and SYNPCC7942_2557 and SYNPCC7942_2556 and SYNPCC7942_2555	M744_01630 and M744_01625 and M744_03420 and M744_03425 and M744_03430	(1) H+[c] + (1) NADPH[c] <=> (1) NADP[c] + (1) H2[c]	(1) cpd00067[c] + (1) cpd00005[c] <=> (1) cpd00006[c] + (1) cpd11640[c]
Ktpp	Potassium transport pp		SYNPCC7942_1081 and SYNPCC7942_1080 and SYNPCC7942_0986	M744_11265 and M744_11270 and M744_11770	(1) H+[p] + (1) K+[p] --> (1) H+[c] + (1) K+[c]	(1) cpd00067[p] + (1) cpd00205[p] --> (1) cpd00067[c] + (1) cpd00205[c]
MSBQMT_p	Methyl solanyl benzoquinone methyl transferase (periplasm)	Undetermined	SYNPCC7942_0596	M744_13870	(1) S-Adenosyl-L-methionine[c] + (1) 2-methyl-6-solanyl-1,4-benzoquinone[c] --> (1) S-Adenosyl-homocysteine[c] + (1) H+[c] + (1) Plastoquinol-9[p]	(1) cpd00017[c] + (1) cpd_msbq[c] --> (1) cpd00019[c] + (1) cpd00067[c] + (1) cpd16503[p]
MSBQMT_l	Methyl solanyl benzoquinone methyl transferase (lumen)	Undetermined	SYNPCC7942_0596	M744_13870	(1) S-Adenosyl-L-methionine[c] + (1) 2-methyl-6-solanyl-1,4-benzoquinone[c] --> (1) S-Adenosyl-homocysteine[c] + (1) H+[c] + (1) Plastoquinol-9[l]	(1) cpd00017[c] + (1) cpd_msbq[c] --> (1) cpd00019[c] + (1) cpd00067[c] + (1) cpd16503[l]
PPTGF_Syn	Flypase		SYNPCC7942_2041	M744_06195	(1) Peptidoglycan subunit of Synechocystis sp. PCC8603[c] --> (1) Peptidoglycan subunit of Synechocystis sp. PCC8603[p]	(1) peptido_syn[c] --> (1) peptido_syn[p]
PPTGS_Syn	Peptidoglycan subunit synthesis Synechocystis sp. PCC6803		SYNPCC7942_0482	M744_00550	(1) Undecaprenyl-diphospho-N-acetylmuramoyl--N-acetylglucosamine-L-ala-D-glu-meso-2-6-diaminopimeloyl-D-ala-D-ala[c] --> (1) Peptidoglycan subunit of Synechocystis sp. PCC8603[c] + (1) Bactoprenyl diphosphate[c]	(1) cpd03495[c] --> (1) peptido_syn[c] + (1) cpd02229[c]
rxn00373	Oxalate carboxy-lyase	4.1.1.2	SYNPCC7942_2388	M744_04320	(1) H+[c] + (1) Oxalate[c] --> (1) CO2[c] + (1) Formate[c]	(1) cpd00067[c] + (1) cpd00180[c] --> (1) cpd00011[c] + (1) cpd00047[c]
rxn00830	rxn00830		SYNPCC7942_1933	M744_06760	(1) Isopentenyldiphosphate[c] <=> (1) DMAPP[c]	(1) cpd00113[c] <=> (1) cpd00202[c]
rxn01216	3-Phospho-D-glyceroyl phosphate 2,3-phosphomutase		SYNPCC7942_0469	M744_00620	(1) 1,3-Bisphospho-D-glycerate[c] <=> (1) H+[c] + (1) DPG[c]	(1) cpd00203[c] <=> (1) cpd00067[c] + (1) cpd00853[c]
rxn01937	Indole-3-acetaldehyde:NAD+ oxidoreductase		SYNPCC7942_0489	M744_00515	(1) H2O[c] + (1) NAD[c] + (1) Indoleacetaldehyde[c] --> (1) NADH[c] + (2) H+[c] + (1) Indoleacetate[c]	(1) cpd00001[c] + (1) cpd00003[c] + (1) cpd00486[c] --> (1) cpd00004[c] + (2) cpd00067[c] + (1) cpd00703[c]
rxn02284	UDP-N-acetylmuramate:NADP+ oxidoreductase	1.1.1.158	SYNPCC7942_1740	M744_07780	(1) NAD[c] + (1) UDP-N-acetylmuramate[c] <=> (1) NADH[c] + (1) H+[c] + (1) UDP-N-acetylglucosamine enolpyruvate[c]	(1) cpd00003[c] + (1) cpd00773[c] <=> (1) cpd00004[c] + (1) cpd00067[c] + (1) cpd02820[c]
rxn02285	UDP-N-acetylmuramate:NADP+ oxidoreductase	1.1.1.158	SYNPCC7942_1740	M744_07780	(1) NADPH[c] + (1) H+[c] + (1) UDP-N-acetylglucosamine enolpyruvate[c] --> (1) NADP[c] + (1) UDP-N-acetylmuramate[c]	(1) cpd00005[c] + (1) cpd00067[c] + (1) cpd02820[c] --> (1) cpd00006[c] + (1) cpd00773[c]
rxn03080	6,7-Dimethyl-8-(1-D-ribityl)lumazine:6,7-dimethyl-8-(1-D-ribityl)	2.5.1.-	SYNPCC7942_1624 and SYNPCC7942_2244	M744_09195 and M744_05115	(1) 4--1-D-Ribitylamino-5-aminouracil[c] + (1) 3-4-dihydroxy-2-butanone4-phosphate[c] --> (2) H2O[c] + (1) Phosphate[c] + (1) H+[c] + (1) 6-7-Dimethyl-8--1-D-ribityllumazine[c]	(1) cpd02882[c] + (1) cpd11225[c] --> (2) cpd00001[c] + (1) cpd00009[c] + (1) cpd00067[c] + (1) cpd02656[c]
rxn03135	Imidazole-glycerol-3-phosphate synthase		SYNPCC7942_2087 and SYNPCC7942_1481	M744_05950 and M744_08395	(1) L-Glutamine[c] + (1) phosphoribulosylformimino-AICAR-phosphate[c] --> (1) L-Glutamate[c] + (1) H+[c] + (1) D-erythro-imidazole-glycerol-phosphate[c] + (1) AICAR[c]	(1) cpd00053[c] + (1) cpd02991[c] --> (1) cpd00023[c] + (1) cpd00067[c] + (1) cpd02843[c] + (1) cpd02851[c]
rxn03146	UDP-3-O-acetylglucosamine deacetylase	3.5.1.-	SYNPCC7942_0929	M744_12070	(1) H2O[c] + (1) UDP-3-O-(beta-hydroxymyristoyl)-N-acetylglucosamine[c] --> (1) Acetate[c] + (1) UDP-3-O-(beta-hydroxymyristoyl)-D-glucosamine[c]	(1) cpd00001[c] + (1) cpd02886[c] --> (1) cpd00029[c] + (1) cpd03584[c]
rxn03393	Octaprenyl-hydroxybenzoate decarboxylase	4.1.1.-	SYNPCC7942_1910	M744_06885	(1) H+[c] + (1) 3-Octaprenyl-4-hydroxybenzoate[c] --> (1) CO2[c] + (1) 2-Octaprenylphenol[c]	(1) cpd00067[c] + (1) cpd03443[c] --> (1) cpd00011[c] + (1) cpd03444[c]
rxn04673	1,4-dihydroxy-2-naphthoate phytyltransferase	2.5.1.-	SYNPCC7942_1366	M744_09780	(2) Oxidized ferredoxin[c] + (1) Phytyl diphosphate[c] + (1) 1-4-Dihydroxy-2-naphthoate[c] --> (1) H+[c] + (1) CO2[c] + (1) PPi[c] + (2) Reduced ferredoxin[c] + (1) Demethylphylloquinone[c]	(2) cpfdxo22[c] + (1) cpd03214[c] + (1) cpd02295[c] --> (1) cpd00067[c] + (1) cpd00011[c] + (1) cpd00012[c] + (2) cpfdxr22[c] + (1) cpd09410[c]
rxn04674	demethylphylloquinone methyltransferase	2.1.1.-	SYNPCC7942_1099	M744_11170	(1) S-Adenosyl-L-methionine[c] + (1) Demethylphylloquinone[c] --> (1) S-Adenosyl-homocysteine[c] + (1) H+[c] + (1) Phylloquinone[c]	(1) cpd00017[c] + (1) cpd09410[c] --> (1) cpd00019[c] + (1) cpd00067[c] + (1) cpd01401[c]
rxn06591	L-glutamate-semialdehyde: NADP+		SYNPCC7942_0504	M744_00440	(1) NADPH[c] + (1) H+[c] + (1) L-Glutamyl-tRNA-Glu[c] --> (1) NADP[c] + (1) L-Glutamate1-semialdehyde[c] + (1) tRNA-Glu[c]	(1) cpd00005[c] + (1) cpd00067[c] + (1) cpd12227[c] --> (1) cpd00006[c] + (1) cpd02345[c] + (1) cpd11912[c]
rxn06723	UDP-3-O-(3-hydroxymyristoyl)glucosamine acyltransferase	2.3.1.-	SYNPCC7942_1449	M744_09325	(1) (R)-3-Hydroxytetradecanoyl-[acyl-carrier protein][c] + (1) UDP-3-O-(beta-hydroxymyristoyl)-D-glucosamine[c] --> (1) H+[c] + (1) ACP[c] + (1) UDP-2,3-bis(3-hydroxytetradecanoyl)glucosamine[c]	(1) cpd11484[c] + (1) cpd03584[c] --> (1) cpd00067[c] + (1) cpd11493[c] + (1) cpd02835[c]
rxn06887	Hydrogenobyrinate <=> Hydrogenobyrinate a,c diamide		SYNPCC7942_1855	M744_07175	(2) H2O[c] + (2) ATP[c] + (2) L-Glutamine[c] + (1) Hydrogenobyrinate[c] --> (2) ADP[c] + (2) Phosphate[c] + (2) L-Glutamate[c] + (2) H+[c] + (1) Hydrogenobyrinate diamide[c]	(2) cpd00001[c] + (2) cpd00002[c] + (2) cpd00053[c] + (1) cpd03832[c] --> (2) cpd00008[c] + (2) cpd00009[c] + (2) cpd00023[c] + (2) cpd00067[c] + (1) cpd03913[c]
rxn07332	rxn07332	2.1.1.-	SYNPCC7942_0596	M744_13870	(1) S-Adenosyl-L-methionine[c] + (1) 2-Methyl-6-phytylquinol[c] <=> (1) S-Adenosyl-homocysteine[c] + (1) H+[c] + (1) 2,3-Dimethyl-5-phytylquinol[c]	(1) cpd00017[c] + (1) cpd14613[c] <=> (1) cpd00019[c] + (1) cpd00067[c] + (1) cpd14614[c]
rxn08185	calcium (Ca+2) transport out via proton antiport (periplasm)		SYNPCC7942_0023	M744_02980	(1) Ca2+[c] + (1) H+[p] <=> (1) Ca2+[p] + (1) H+[c]	(1) cpd00063[c] + (1) cpd00067[p] <=> (1) cpd00063[p] + (1) cpd00067[c]
rxn09997	4-amino-5-hydroxymethyl-2-methylpyrimidine synthetase		SYNPCC7942_1096	M744_11180	(1) H2O[c] + (1) Aminoimidazole ribotide[c] --> (0.5) O2[c] + (1) Phosphate[c] + (2) H+[c] + (1) Glycolaldehyde[c] + (1) Toxopyrimidine[c]	(1) cpd00001[c] + (1) cpd02140[c] --> (0.5) cpd00007[c] + (1) cpd00009[c] + (2) cpd00067[c] + (1) cpd00229[c] + (1) cpd00939[c]
rxn11245	3-isopropylmalate dehydrogenase	Undetermined	SYNPCC7942_1505	M744_08525	(1) NAD[c] + (1) 3-Isopropylmalate[c] --> (1) NADH[c] + (1) CO2[c] + (1) 4MOP[c]	(1) cpd00003[c] + (1) cpd02693[c] --> (1) cpd00004[c] + (1) cpd00011[c] + (1) cpd00200[c]
rxn12825	Heme A synthase		SYNPCC7942_2601	M744_03165	(1) H2O[c] + (1) hemeO[c] --> (4) H+[c] + (1) hemeA[c]	(1) cpd00001[c] + (1) cpd11313[c] --> (4) cpd00067[c] + (1) cpd11312[c]
rxn13840	(3R)-3-Hydroxypalmitoyl-[acyl-carrier-protein] hydro-lyase	Undetermined	SYNPCC7942_1456	M744_09290	(1) R-3-hydroxypalmitoyl-acyl-carrierprotein-[c] <=> (1) H2O[c] + (1) Hexadecenoyl-ACP[c]	(1) cpd11481[c] <=> (1) cpd00001[c] + (1) cpd15239[c]
SQD2_181	sulfoquinovosyltransferase (n-C18:1)	2.4.1.-	SYNPCC7942_0579	M744_00040	(1) 1,2-Diacyl-sn-glycerol (dioctadec-9-enoyl, n-C18:1)[c] + (1) UDP-6-sulfoquinovose[c] --> (1) UDP[c] + (1) Sulfoquinovosyldiacylglycerol (n-C18:1)[c]	(1) 12dgr181:9[c] + (1) cpd08358[c] --> (1) cpd00014[c] + (1) cSQDG181[c]
SQD2_183	sulfoquinovosyltransferase (n-C18:3)	2.4.1.-	SYNPCC7942_0579	M744_00040	(1) 1,2-Diacyl-sn-glycerol (dioctadec-6-9-12-trienoyl, n-C18:3)[c] + (1) UDP-6-sulfoquinovose[c] --> (1) UDP[c] + (1) Sulfoquinovosyldiacylglycerol (n-C18:3)[c]	(1) 12dgr183:6:9:12[c] + (1) cpd08358[c] --> (1) cpd00014[c] + (1) sqdg183:6:9:12[c]
SQD2_184	sulfoquinovosyltransferase (n-C18:4)	2.4.1.-	SYNPCC7942_0579	M744_00040	(1) 1,2-Diacyl-sn-glycerol (dioctadec-6-9-12-15-tetraenoyl, n-C18:4)[c] + (1) UDP-6-sulfoquinovose[c] --> (1) UDP[c] + (1) Sulfoquinovosyldiacylglycerol (n-C18:4)[c]	(1) 12dgr184:6:9:12:15[c] + (1) cpd08358[c] --> (1) cpd00014[c] + (1) sqdg184:6:9:12:15[c]
SQVT_160	Sulfoquinovosyltransferase (n-C16:0)	2.4.1.-	SYNPCC7942_0579	M744_00040	(1) 1,2-Diacyl-sn-glycerol dihexadecanoyl[c] + (1) UDP-6-sulfoquinovose[c] --> (1) UDP[c] + (1) Sulfoquinovosyldiacylglycerol (n-C16:0)[c]	(1) cpd15309[c] + (1) cpd08358[c] --> (1) cpd00014[c] + (1) cSQDG160[c]
SQVT_161	Sulfoquinovosyltransferase (n-C16:1)	2.4.1.-	SYNPCC7942_0579	M744_00040	(1) 1,2-Diacyl-sn-glycerol dihexadec-9-enoyl[c] + (1) UDP-6-sulfoquinovose[c] --> (1) UDP[c] + (1) Sulfoquinovosyldiacylglycerol (n-C16:1)[c]	(1) cpd15310[c] + (1) cpd08358[c] --> (1) cpd00014[c] + (1) cSQDG161[c]
SQVT_180	Sulfoquinovosyltransferase (n-C18:0)	2.4.1.-	SYNPCC7942_0579	M744_00040	(1) 1,2-Diacyl-sn-glycerol dioctadecanoyl[c] + (1) UDP-6-sulfoquinovose[c] --> (1) UDP[c] + (1) Sulfoquinovosyldiacylglycerol (n-C18:0)[c]	(1) cpd15311[c] + (1) cpd08358[c] --> (1) cpd00014[c] + (1) cSQDG180[c]
SQVT_181	Sulfoquinovosyltransferase (n-C18:1)	2.4.1.-	SYNPCC7942_0579	M744_00040	(1) 1,2-Diacyl-sn-glycerol dioctadec-11-enoyl[c] + (1) UDP-6-sulfoquinovose[c] --> (1) UDP[c] + (1) Sulfoquinovosyldiacylglycerol (n-C18:1)[c]	(1) cpd15312[c] + (1) cpd08358[c] --> (1) cpd00014[c] + (1) sqdg181[c]
SQVT_182	Sulfoquinovosyltransferase (n-C18:2)	2.4.1.-	SYNPCC7942_0579	M744_00040	(1) 1,2-Diacyl-sn-glycerol (dioctadec-9-12-dienoyl, n-C18:2)[c] + (1) UDP-6-sulfoquinovose[c] --> (1) UDP[c] + (1) Sulfoquinovosyldiacylglycerol (n-C18:2)[c]	(1) cp_DLiGl[c] + (1) cpd08358[c] --> (1) cpd00014[c] + (1) cSQDG182[c]
SQVT_183	Sulfoquinovosyltransferase (n-C18:3)	2.4.1.-	SYNPCC7942_0579	M744_00040	(1) 1,2-Diacyl-sn-glycerol (dioctadec-9-12-15-trienoyl, n-C18:3)[c] + (1) UDP-6-sulfoquinovose[c] --> (1) UDP[c] + (1) Sulfoquinovosyldiacylglycerol (n-C18:3)[c]	(1) cp_DaLGl[c] + (1) cpd08358[c] --> (1) cpd00014[c] + (1) cSQDG183[c]
H2CO3_NAt_syn	Bicarbonate transport (Na/HCO3 cotransport periplasme)		SYNPCC7942_1475	M744_08365	(1) Na+[p] + (1) Bicarbonate[p] --> (1) Bicarbonate[c] + (1) Na+[c]	(1) cpd00971[p] + (1) cpd00242[p] --> (1) cpd00242[c] + (1) cpd00971[c]
Mgtr1	Magnesium (Mg2+) transport via ABC system (periplasm)		SYNPCC7942_1269	M744_10285	(1) Mg2+[p] + (1) ATP[c] + (1) H2O[c] --> (1) H+[c] + (1) Mg2+[c] + (1) ADP[c] + (1) Phosphate[c]	(1) cpd00254[p] + (1) cpd00002[c] + (1) cpd00001[c] --> (1) cpd00067[c] + (1) cpd00254[c] + (1) cpd00008[c] + (1) cpd00009[c]
rxn00704	rxn00704		SYNPCC7942_1268 or SYNPCC7942_0156	M744_10295 or M744_02280	(1) D-Glucose 1-phosphate[c] <=> (1) D-glucose-6-phosphate[c]	(1) cpd00089[c] <=> (1) cpd00079[c]
rxn01334	Sedoheptulose 1,7-bisphosphate D-glyceraldehyde-3-phosphate-lyase		SYNPCC7942_1443	M744_09355	(1) Sedoheptulose 1,7-bisphosphate[c] <=> (1) Glycerone-phosphate[c] + (1) D-Erythrose4-phosphate[c]	(1) cpd00349[c] <=> (1) cpd00095[c] + (1) cpd00236[c]
rxn08923	Mg transport pp		SYNPCC7942_1269	M744_10285	(1) ATP[c] + (1) H2O[c] + (1) Mg2+[p] --> (1) ADP[c] + (1) H+[c] + (1) Phosphate[c] + (1) Mg2+[c]	(1) cpd00002[c] + (1) cpd00001[c] + (1) cpd00254[p] --> (1) cpd00008[c] + (1) cpd00067[c] + (1) cpd00009[c] + (1) cpd00254[c]
rxn08984	sodium transport out via proton antiport (cytoplasm to periplasm)		(SYNPCC7942_0811 or SYNPCC7942_1264) and SYNPCC7942_2359	(M744_12695 or M744_10315) and M744_04470	(1) H+[p] + (1) Na+[c] <=> (1) H+[c] + (1) Na+[p]	(1) cpd00067[p] + (1) cpd00971[c] <=> (1) cpd00067[c] + (1) cpd00971[p]
rxn09310	thiazole phosphate synthesis		SYNPCC7942_1058	M744_11390	(1) ATP[c] + (1) L-Tyrosine[c] + (1) L-Cysteine[c] + (1) 1-deoxy-D-xylulose5-phosphate[c] --> (1) H2O[c] + (1) CO2[c] + (1) PPi[c] + (1) AMP[c] + (1) L-Alanine[c] + (1) 4-Methyl-5--2-phosphoethyl-thiazole[c] + (1) 4-Hydroxy-benzylalcohol[c]	(1) cpd00002[c] + (1) cpd00069[c] + (1) cpd00084[c] + (1) cpd08289[c] --> (1) cpd00001[c] + (1) cpd00011[c] + (1) cpd00012[c] + (1) cpd00018[c] + (1) cpd00035[c] + (1) cpd02654[c] + (1) cpd15378[c]
rxn03383	O-Succinyl-L-homoserine succinate-lyase (adding cysteine)	2.5.1.48	SYNPCC7942_0370	M744_01135	(1) |Selenocysteine| + (1) |O-Succinylhomoserine| <=> (1) |Succinate| + (1) |H+| + (1) |Selenocystathionine|	(1) cpd03389[c] + (1) cpd03400[c] <=> (1) cpd00036[c] + (1) cpd00067[c] + (1) cpd03398[c]
rxn03382	O-Acetylhomoserine succinate-lyase (adding cysteine)	2.5.1.48	SYNPCC7942_0370	M744_01135	(1) |Selenocysteine| + (1) |O-Acetylhomoserine| <=> (1) |Acetate| + (1) |H+| + (1) |Selenocystathionine|	(1) cpd03389[c] + (1) cpd03399[c] <=> (1) cpd00029[c] + (1) cpd00067[c] + (1) cpd03398[c]
rxn01816	O-Succinyl-L-homoserine succinate-lyase (adding cysteine)	2.5.1.48	SYNPCC7942_0370	M744_01135	(1) |Succinate| + (1) |Cytidine| --> (1) |L-Cysteine| + (1) |O-Succinyl-L-homoserine|	(1) cpd00036[c] + (1) cpd00367[c] --> (1) cpd00084[c] + (1) cpd00822[c]
rxn00740	O-Succinyl-L-homoserine succinate-lyase (adding cysteine)	2.5.1.48	SYNPCC7942_0370	M744_01135	(1) |H2O| + (1) |O-Succinyl-L-homoserine| --> (1) |NH3| + (1) |Succinate| + (1) |H+| + (1) |2-Oxobutyrate|	(1) cpd00001[c] + (1) cpd00822[c] --> (1) cpd00013[c] + (1) cpd00036[c] + (1) cpd00067[c] + (1) cpd00094[c]
rxn05957	O-Succinyl-L-homoserine succinate-lyase (adding cysteine)	2.5.1.48	SYNPCC7942_0370	M744_01135	(1) |H2S| + (1) |O-Succinyl-L-homoserine| --> (1) |Succinate| + (1) |H+| + (1) |Homocysteine|	(1) cpd00239[c] + (1) cpd00822[c] --> (1) cpd00036[c] + (1) cpd00067[c] + (1) cpd00135[c]
rxn06820	O-Phosphorylhomoserine succinate-lyase (adding cysteine)	2.5.1.48	SYNPCC7942_0370	M744_01135	(1) |Selenocysteine| + (1) |O-Phosphorylhomoserine| <=> (1) |Phosphate| + (1) |H+| + (1) |Selenocystathionine|	(1) cpd03389[c] + (1) cpd12751[c] <=> (1) cpd00009[c] + (1) cpd00067[c] + (1) cpd03398[c]
rxn00303	ATP:GTP 3'-pyrophosphotransferase	2.7.6.5	SYNPCC7942_1377 and SYNPCC7942_0831	M744_09715 and M744_12595	(1) |ATP| + (1) |GTP| <=> (1) |AMP| + (1) |Guanosine 5&#39;-triphosphate,3&#39;-diphosphate|	(1) cpd00002[c] + (1) cpd00038[c] <=> (1) cpd00018[c] + (1) cpd02740[c]
rxn00242	Guanosine-3',5'-bis(diphosphate) 3'-pyrophosphohydrolase	3.1.7.2	SYNPCC7942_1377	M744_09715	(1) |H2O| + (1) |Guanosine 3&#39;,5&#39;-bis(diphosphate)| --> (1) |PPi| + (1) |GDP|	(1) cpd00001[c] + (1) cpd00905[c] --> (1) cpd00012[c] + (1) cpd00031[c]
rxn00062	ATP phosphohydrolase (protein-secreting)	3.6.3.3	SYNPCC7942_1570	M744_08895	(1) |H2O| + (1) |ATP| --> (1) |ADP| + (1) |Phosphate| + (1) |H+|	(1) cpd00001[c] + (1) cpd00002[c] --> (1) cpd00008[c] + (1) cpd00009[c] + (1) cpd00067[c]
rxn01187	D-Xylulose 5-phosphate D-glyceraldehyde-3-phosphate-lyase	4.1.2.9	SYNPCC7942_2080	M744_05990	(1) |Phosphate| + (1) |H+| + (1) |D-Xylulose5-phosphate| --> (1) |H2O| + (1) |Glyceraldehyde3-phosphate| + (1) |Acetylphosphate|	(1) cpd00009[c] + (1) cpd00067[c] + (1) cpd00198[c] --> (1) cpd00001[c] + (1) cpd00102[c] + (1) cpd00196[c]
rxn00548	D-Fructose-6-phosphate D-erythrose-4-phosphate-lyase	4.1.2.9	SYNPCC7942_2080	M744_05990	(1) |Phosphate| + (1) |H+| + (1) |Fructose-6-phosphate| --> (1) |H2O| + (1) |Acetylphosphate| + (1) |D-Erythrose4-phosphate|	(1) cpd00009[c] + (1) cpd00067[c] + (1) cpd00072[c] --> (1) cpd00001[c] + (1) cpd00196[c] + (1) cpd00236[c]
rxn00186	5-Oxoproline amidohydrolase (ATP-hydrolysing)	3.5.2.9	SYNPCC7942_2390	M744_04310	(2) |H2O| + (1) |ATP| + (1) |5-Oxoproline| --> (1) |ADP| + (1) |Phosphate| + (1) |L-Glutamate| + (1) |H+|	(2) cpd00001[c] + (1) cpd00002[c] + (1) cpd01293[c] --> (1) cpd00008[c] + (1) cpd00009[c] + (1) cpd00023[c] + (1) cpd00067[c]
rxn02281	N-Methylimidazolidine-2,4-dione amidohydrolase (ATP-hydrolysing)	3.5.2.14	SYNPCC7942_2390	M744_04310	(2) |H2O| + (1) |ATP| + (1) |N-Methylhydantoin| --> (1) |ADP| + (1) |Phosphate| + (2) |H+| + (1) |N-Carbamoylsarcosine|	(2) cpd00001[c] + (1) cpd00002[c] + (1) cpd01679[c] --> (1) cpd00008[c] + (1) cpd00009[c] + (2) cpd00067[c] + (1) cpd00768[c]
rxn05091	1,2-dihydroxy-5-(methylthio)pent-1-en-3-one:oxygen oxidoreductase	1.13.11.53	SYNPCC7942_0608	M744_13800	(1) |O2| + (1) |1,2-dihydroxy-3-keto-5-methylthiopentene| <=> (1) |Formate| + (1) |CO| + (1) |3-Methylthiopropionate|	(1) cpd00007[c] + (1) cpd11255[c] <=> (1) cpd00047[c] + (1) cpd00204[c] + (1) cpd05191[c]
rxn03558	NADPH:p-benzoquinone oxidoreductase	1.6.5.2	SYNPCC7942_1180 and SYNPCC7942_1181 and SYNPCC7942_1345 and SYNPCC7942_1344 and SYNPCC7942_1743 or SYNPCC7942_1180 and SYNPCC7942_1181 and SYNPCC7942_1182 and SYNPCC7942_1344 and SYNPCC7942_1743	M744_10750 and M744_10745 and M744_09890 and M744_09895 and M744_07765 or M744_10750 and M744_10745 and M744_10740 and M744_09895 and M744_07765	(1) |NADPH| + (1) |H+| + (1) |Chinone| --> (1) |NADP| + (1) |Quinol|	(1) cpd00005[c] + (1) cpd00067[c] + (1) cpd00364[c] --> (1) cpd00006[c] + (1) cpd00415[c]
rxn07251	NADH:quinone oxidoreductase	1.6.5.2	SYNPCC7942_1180 and SYNPCC7942_1181 and SYNPCC7942_1345 and SYNPCC7942_1344 and SYNPCC7942_1743 or SYNPCC7942_1180 and SYNPCC7942_1181 and SYNPCC7942_1182 and SYNPCC7942_1344 and SYNPCC7942_1743	M744_10750 and M744_10745 and M744_09890 and M744_09895 and M744_07765 or M744_10750 and M744_10745 and M744_10740 and M744_09895 and M744_07765	(1) |NADH| + (1) |H+| + (1) |Chinone| --> (1) |NAD| + (1) |Quinol|	(1) cpd00004[c] + (1) cpd00067[c] + (1) cpd00364[c] --> (1) cpd00003[c] + (1) cpd00415[c]
rxn06298	tRNA-uridine uracilmutase	5.4.99.12	SYNPCC7942_2207 or SYNPCC7942_1374 or SYNPCC7942_1222	M744_05305 or M744_09735 or M744_10535	(1) |tRNA uridine| --> (1) |tRNA pseudouridine|	(1) cpd11767[c] --> (1) cpd12182[c]
rxn02312	S-Adenosyl-L-methionine:8-amino-7-oxononanoate aminotransferase	2.6.1.62	SYNPCC7942_0031	M744_02940	(1) |S-Adenosyl-L-methionine| + (1) |8-Amino-7-oxononanoate| <=> (1) |7-8-Diaminononanoate| + (1) |S-Adenosyl-4-methylthio-2-oxobutanoate|	(1) cpd00017[c] + (1) cpd00800[c] <=> (1) cpd00764[c] + (1) cpd02701[c]
rxn01750	CDPglucose 4,6-hydro-lyase	4.2.1.45	SYNPCC7942_0061	M744_02795	(1) |CDP-glucose| --> (1) |H2O| + (1) |CDP-4-dehydro-6-deoxy-D-glucose|	(1) cpd00390[c] --> (1) cpd00001[c] + (1) cpd00897[c]
rxn14210	deoxyribocyclobutadithymine thymine-lyase	4.1.99.3	SYNPCC7942_0112 and SYNPCC7942_1867	M744_02515 and M744_07105	(1) |T-T dimer| <=> (1) |Two thymine residues (in DNA)|	(1) cpd17635[c] <=> (1) cpd17636[c]
rxn05918	GDPmannose:dolichyl-phosphate O-beta-D-mannosyltransferase	2.4.1.83	SYNPCC7942_0150	M744_02310	(1) |GDP-mannose| + (1) |Dolichyl phosphate| <=> (1) |GDP| + (1) |Dolichyl phosphate D-mannose|	(1) cpd00083[c] + (1) cpd11619[c] <=> (1) cpd00031[c] + (1) cpd12407[c]
rxn00792	Biotin:CoA ligase (AMP-forming)	6.3.4.15	SYNPCC7942_0345	M744_01285	(1) |ATP| + (1) |H+| + (1) |BIOT| <-- (1) |PPi| + (1) |Biotinyl-5-AMP|	(1) cpd00002[c] + (1) cpd00067[c] + (1) cpd00104[c] <-- (1) cpd00012[c] + (1) cpd03517[c]
rxn06726	Biotin:apo-[acetyl-CoA:carbondioxide ligase (ADP-forming)] ligase	6.3.4.15	SYNPCC7942_0345	M744_01285	(1) |ATP| + (1) |H+| + (1) |BIOT| + (1) |Apo-[acetyl-CoA carboxylase]| --> (1) |PPi| + (1) |AMP| + (1) |Holo-[acetyl-CoA carboxylase]|	(1) cpd00002[c] + (1) cpd00067[c] + (1) cpd00104[c] + (1) cpd12600[c] --> (1) cpd00012[c] + (1) cpd00018[c] + (1) cpd12590[c]
rxn06864	Biotinyl-5'-AMP:apo-[carboxylase] ligase (AMP-forming)	6.3.4.15	SYNPCC7942_0345	M744_01285	(1) |Biotinyl-5-AMP| + (1) |Apo-[carboxylase]| --> (1) |AMP| + (1) |Holo-[carboxylase]|	(1) cpd03517[c] + (1) cpd12847[c] --> (1) cpd00018[c] + (1) cpd12848[c]
rxn02922	Trihexosylceramide N-acetylhexosaminohydrolase	3.2.1.52	SYNPCC7942_0354	M744_01240	(1) |N-Acetyl-D-chondrosamine| + (1) |Trihexosylceramide| <-- (1) |H2O| + (1) |Globoside|	(1) cpd00832[c] + (1) cpd02885[c] <-- (1) cpd00001[c] + (1) cpd02088[c]
rxn02495	beta-D-Galactosyl-1,4-beta-D-glucosylceramide	3.2.1.52	SYNPCC7942_0354	M744_01240	(1) |H2O| + (1) |GA2| --> (1) |N-Acetyl-D-chondrosamine| + (1) |LacCer|	(1) cpd00001[c] + (1) cpd03656[c] --> (1) cpd00832[c] + (1) cpd00947[c]
rxn00016	Hexosaminidase	3.2.1.52	SYNPCC7942_0354	M744_01240	(1) |H2O| + (1) |Chitobiose| --> (2) |N-Acetyl-D-glucosamine|	(1) cpd00001[c] + (1) cpd01157[c] --> (2) cpd00122[c]
rxn06737	N-Acetyl-D-galactosaminyl-(N-acetylneuraminyl)-D-galactosyl-D-	3.2.1.52	SYNPCC7942_0354	M744_01240	(1) |H2O| + (1) |GM2| --> (1) |N-Acetyl-D-chondrosamine| + (1) |GM3|	(1) cpd00001[c] + (1) cpd02996[c] --> (1) cpd00832[c] + (1) cpd12599[c]
rxn03359	5-Hydroxykynurenamine:oxygen	1.4.3.4	SYNPCC7942_0946	M744_11970	(1) |O2| + (1) |5-Hydroxykynurenamine| --> (1) |NH3| + (1) |H2O2| + (1) |Quinoline-4,6-diol|	(1) cpd00007[c] + (1) cpd03349[c] --> (1) cpd00013[c] + (1) cpd00025[c] + (1) cpd03350[c]
rxn03358	3-Hydroxykynurenamine:oxygen	1.4.3.4	SYNPCC7942_0946	M744_11970	(1) |O2| + (1) |3-Hydroxykynurenamine| --> (1) |NH3| + (1) |H2O2| + (1) |Quinoline-4,8-diol|	(1) cpd00007[c] + (1) cpd03347[c] --> (1) cpd00013[c] + (1) cpd00025[c] + (1) cpd03348[c]
rxn03346	L-Metanephrine:oxygen oxidoreductase (deaminating)	1.4.3.4	SYNPCC7942_0946	M744_11970	(1) |H2O| + (1) |O2| + (1) |L-Metanephrine| --> (1) |H2O2| + (1) |Methanamine| + (1) |3-Methoxy-4-hydroxyphenylglycolaldehyde|	(1) cpd00001[c] + (1) cpd00007[c] + (1) cpd03317[c] --> (1) cpd00025[c] + (1) cpd00187[c] + (1) cpd03313[c]
rxn03345	L-Normetanephrine:oxygen oxidoreductase (deaminating)	1.4.3.4	SYNPCC7942_0946	M744_11970	(1) |H2O| + (1) |O2| + (1) |L-Normetanephrine| --> (1) |NH3| + (1) |H2O2| + (1) |3-Methoxy-4-hydroxyphenylglycolaldehyde|	(1) cpd00001[c] + (1) cpd00007[c] + (1) cpd03318[c] --> (1) cpd00013[c] + (1) cpd00025[c] + (1) cpd03313[c]
rxn03342	3-Methoxytyramine:oxygen oxidoreductase (deaminating)	1.4.3.4	SYNPCC7942_0946	M744_11970	(1) |H2O| + (1) |O2| + (1) |3-Methoxytyramine| --> (1) |NH3| + (1) |H2O2| + (1) |3-Methoxy-4-hydroxyphenylacetaldehyde|	(1) cpd00001[c] + (1) cpd00007[c] + (1) cpd03316[c] --> (1) cpd00013[c] + (1) cpd00025[c] + (1) cpd03311[c]
rxn03195	N-Methylhistamine:oxygen oxidoreductase (deaminating)	1.4.3.4	SYNPCC7942_0946	M744_11970	(1) |H2O| + (1) |O2| + (1) |3-Methylhistamine| --> (1) |NH3| + (1) |H2O2| + (1) |Methylimidazoleacetaldehyde|	(1) cpd00001[c] + (1) cpd00007[c] + (1) cpd03051[c] --> (1) cpd00013[c] + (1) cpd00025[c] + (1) cpd03458[c]
rxn02993	4-(2-Aminoethyl)-1,2-benzenediol:oxygen	1.4.3.4	SYNPCC7942_0946	M744_11970	(1) |H2O| + (1) |O2| + (1) |Dopamine| --> (1) |NH3| + (1) |H2O2| + (1) |Protocatechuatealdehyde|	(1) cpd00001[c] + (1) cpd00007[c] + (1) cpd02357[c] --> (1) cpd00013[c] + (1) cpd00025[c] + (1) cpd02500[c]
rxn02826	N-Acetylputrescine:oxygen	1.4.3.4	SYNPCC7942_0946	M744_11970	(1) |H2O| + (1) |O2| + (1) |N-Acetylputrescine| --> (1) |NH3| + (1) |H2O2| + (1) |N4-Acetylaminobutanal|	(1) cpd00001[c] + (1) cpd00007[c] + (1) cpd01758[c] --> (1) cpd00013[c] + (1) cpd00025[c] + (1) cpd03529[c]
rxn02087	4-[(1R)-1-Hydroxy-2-(methylamino)ethyl]-1,2-benzenediol:oxygen	1.4.3.4	SYNPCC7942_0946	M744_11970	(1) |H2O| + (1) |O2| + (1) |L-Adrenaline| --> (1) |H2O2| + (1) |Methanamine| + (1) |3,4-Dihydroxymandelaldehyde|	(1) cpd00001[c] + (1) cpd00007[c] + (1) cpd00583[c] --> (1) cpd00025[c] + (1) cpd00187[c] + (1) cpd03307[c]
rxn02081	5-Hydroxytryptamine:oxygen	1.4.3.4	SYNPCC7942_0946	M744_11970	(1) |H2O| + (1) |O2| + (1) |Serotonin| --> (1) |NH3| + (1) |H2O2| + (1) |5-Hydroxyindoleacetaldehyde|	(1) cpd00001[c] + (1) cpd00007[c] + (1) cpd00579[c] --> (1) cpd00013[c] + (1) cpd00025[c] + (1) cpd03345[c]
rxn01903	Phenethylamine:oxygen oxidoreductase (deaminating)	1.4.3.4	SYNPCC7942_0946	M744_11970	(1) |H2O| + (1) |O2| + (1) |Phenethylamine| --> (1) |NH3| + (1) |H2O2| + (1) |alpha-Tolualdehyde|	(1) cpd00001[c] + (1) cpd00007[c] + (1) cpd03161[c] --> (1) cpd00013[c] + (1) cpd00025[c] + (1) cpd00464[c]
rxn01836	4-[(1R)-2-Amino-1-hydroxyethyl]-1,2-benzenediol:oxygen	1.4.3.4	SYNPCC7942_0946	M744_11970	(1) |H2O| + (1) |O2| + (1) |Arterenol| --> (1) |NH3| + (1) |H2O2| + (1) |3,4-Dihydroxymandelaldehyde|	(1) cpd00001[c] + (1) cpd00007[c] + (1) cpd00429[c] --> (1) cpd00013[c] + (1) cpd00025[c] + (1) cpd03307[c]
rxn01833	Aminoacetone:oxygen oxidoreductase(deaminating)(flavin-containing)	1.4.3.4	SYNPCC7942_0946	M744_11970	(1) |H2O| + (1) |O2| + (1) |Aminoacetone| --> (1) |NH3| + (1) |H2O2| + (1) |2-Oxopropanal|	(1) cpd00001[c] + (1) cpd00007[c] + (1) cpd01298[c] --> (1) cpd00013[c] + (1) cpd00025[c] + (1) cpd00428[c]
rxn01715	Tyramine:oxygen oxidoreductase(deaminating)(flavin-containing)	1.4.3.4	SYNPCC7942_0946	M744_11970	(1) |H2O| + (1) |O2| + (1) |Tyramine| --> (1) |NH3| + (1) |H2O2| + (1) |4-Hydroxyphenylacetaldehyde|	(1) cpd00001[c] + (1) cpd00007[c] + (1) cpd00374[c] --> (1) cpd00013[c] + (1) cpd00025[c] + (1) cpd02361[c]
rxn01564	Tryptamine:oxygen oxidoreductase(deaminating)(flavin-containing)	1.4.3.4	SYNPCC7942_0946	M744_11970	(1) |H2O| + (1) |O2| + (1) |Tryptamine| --> (1) |NH3| + (1) |H2O2| + (1) |Indoleacetaldehyde|	(1) cpd00001[c] + (1) cpd00007[c] + (1) cpd00318[c] --> (1) cpd00013[c] + (1) cpd00025[c] + (1) cpd00486[c]
rxn06056	RCH2NH2:oxygen oxidoreductase(deaminating)(flavin-containing)	1.4.3.4	SYNPCC7942_0946	M744_11970	(1) |H2O| + (1) |O2| + (1) |H+| + (1) |RCH2NH2| --> (1) |NH3| + (1) |H2O2| + (1) |RCHO|	(1) cpd00001[c] + (1) cpd00007[c] + (1) cpd00067[c] + (1) cpd11660[c] --> (1) cpd00013[c] + (1) cpd00025[c] + (1) cpd11616[c]
rxn11875	didemethylcitalopram:oxygen	1.4.3.4	SYNPCC7942_0946	M744_11970	(1) |H2O| + (1) |O2| + (1) |Didemethylcitalopram| --> (1) |NH3| + (1) |H2O2| + (1) |Citalopram aldehyde|	(1) cpd00001[c] + (1) cpd00007[c] + (1) cpd16413[c] --> (1) cpd00013[c] + (1) cpd00025[c] + (1) cpd16416[c]
rxn12038	Citalopram:oxygen oxidoreductase(deaminating)(flavin-containing)	1.4.3.4	SYNPCC7942_0946	M744_11970	(1) |H2O| + (1) |O2| + (1) |Citalopram| --> (1) |H2O2| + (1) |(CH3)2NH| + (1) |Citalopram aldehyde|	(1) cpd00001[c] + (1) cpd00007[c] + (1) cpd04740[c] --> (1) cpd00025[c] + (1) cpd00425[c] + (1) cpd16416[c]
rxn12039	Demethylcitalopram:oxygen	1.4.3.4	SYNPCC7942_0946	M744_11970	(1) |H2O| + (1) |O2| + (1) |Demethylcitalopram| --> (1) |H2O2| + (1) |Methanamine| + (1) |Citalopram aldehyde|	(1) cpd00001[c] + (1) cpd00007[c] + (1) cpd16412[c] --> (1) cpd00025[c] + (1) cpd00187[c] + (1) cpd16416[c]
rxn03504	N-Acetyl-D-galactosamine 6-phosphate amidohydrolase	3.5.1.25	SYNPCC7942_0440	M744_00765	(1) |H2O| + (1) |N-Acetyl-D-galactosamine 6-phosphate| <=> (1) |Acetate| + (1) |D-Galactosamine 6-phosphate|	(1) cpd00001[c] + (1) cpd03812[c] <=> (1) cpd00029[c] + (1) cpd03813[c]
rxn01484	N-Acetyl-D-glucosamine-6-phosphate amidohydrolase	3.5.1.25	SYNPCC7942_0440	M744_00765	(1) |H2O| + (1) |N-Acetyl-D-glucosamine 6-phosphate| <=> (1) |Acetate| + (1) |D-Glucosamine phosphate|	(1) cpd00001[c] + (1) cpd00293[c] <=> (1) cpd00029[c] + (1) cpd00288[c]
rxn00377	S-Formylglutathione hydrolase	3.1.2.12	SYNPCC7942_0458	M744_00675	(1) |H2O| + (1) |S-Formylglutathione| --> (1) |GSH| + (1) |Formate| + (1) |H+|	(1) cpd00001[c] + (1) cpd00759[c] --> (1) cpd00042[c] + (1) cpd00047[c] + (1) cpd00067[c]
rxn03946	rxn03946	2.1.1.38	SYNPCC7942_0499	M744_00465	(1) |S-Adenosyl-L-methionine| + (1) |N-Acetyl-O-demethylpuromycin| <=> (1) |S-Adenosyl-homocysteine| + (1) |H+| + (1) |N-Acetylpuromycin|	(1) cpd00017[c] + (1) cpd04329[c] <=> (1) cpd00019[c] + (1) cpd00067[c] + (1) cpd04330[c]
rxn02595	S-Adenosyl-L-methionine:O-demethylpuromycin O-methyltransferase	2.1.1.38	SYNPCC7942_0499	M744_00465	(1) |S-Adenosyl-L-methionine| + (1) |O-Demethylpuromycin| <=> (1) |S-Adenosyl-homocysteine| + (1) |H+| + (1) |Puromycin|	(1) cpd00017[c] + (1) cpd01841[c] <=> (1) cpd00019[c] + (1) cpd00067[c] + (1) cpd01132[c]
rxn02334	3',5'-Cyclic-nucleotide 5'-nucleotidohydrolase	3.1.4.17	SYNPCC7942_0586	M744_00005	(1) |H2O| + (1) |3&#39;,5&#39;-Cyclic nucleotide| --> (1) |Nucleoside 5&#39;-phosphate|	(1) cpd00001[c] + (1) cpd02589[c] --> (1) cpd00821[c]
rxn00920	Guanosine 3',5'-cyclic phosphate 5'-nucleotidohydrolase	3.1.4.17	SYNPCC7942_0586	M744_00005	(1) |H2O| + (1) |cGMP| --> (1) |GMP|	(1) cpd00001[c] + (1) cpd00697[c] --> (1) cpd00126[c]
rxn00140	Adenosine 3',5'-phosphate 5'-nucleotidohydrolase	3.1.4.17	SYNPCC7942_0586	M744_00005	(1) |H2O| + (1) |cAMP| --> (1) |AMP|	(1) cpd00001[c] + (1) cpd00446[c] --> (1) cpd00018[c]
rxn09559	3',5'-cyclic-nucleotide phosphodiesterase	3.1.4.17	SYNPCC7942_0586	M744_00005	(1) |H2O| + (1) |3&#39;,5&#39;-Cyclic CMP| --> (1) |CMP|	(1) cpd00001[c] + (1) cpd00696[c] --> (1) cpd00046[c]
rxn09560	3',5'-cyclic-nucleotide phosphodiesterase	3.1.4.17	SYNPCC7942_0586	M744_00005	(1) |H2O| + (1) |3&#39;,5&#39;-Cyclic IMP| --> (1) |IMP|	(1) cpd00001[c] + (1) cpd00698[c] --> (1) cpd00114[c]
rxn09561	3',5'-cyclic-nucleotide phosphodiesterase	3.1.4.17	SYNPCC7942_0586	M744_00005	(1) |H2O| + (1) |3&#39;,5&#39;-Cyclic dAMP| --> (1) |dAMP|	(1) cpd00001[c] + (1) cpd00713[c] --> (1) cpd00294[c]
rxn06633	Peptidylproline cis-trans-isomerase	5.2.1.8	SYNPCC7942_2354 or SYNPCC7942_0653 or SYNPCC7942_1431 or SYNPCC7942_2566	M744_04495 or M744_13545 or M744_09435 or M744_03375	(1) |Peptidylproline (omega=180)| <=> (1) |Peptidylproline (omega=0)|	(1) cpd12390[c] <=> (1) cpd12358[c]
rxn01374	Creatinine amidohydrolase	3.5.2.10	SYNPCC7942_0665 or SYNPCC7942_1592	M744_13485 or M744_09015	(1) |H2O| + (1) |Creatinine| <=> (1) |Creatine|	(1) cpd00001[c] + (1) cpd00585[c] <=> (1) cpd00250[c]
rxn02199	Acetyl-CoA:chloramphenicol O3-acetyltransferase	2.3.1.28	SYNPCC7942_0704	M744_RS12650	(1) |Acetyl-CoA| + (1) |Chloramphenicol| --> (1) |CoA| + (1) |Chloramphenicol 3-acetate|	(1) cpd00022[c] + (1) cpd00680[c] --> (1) cpd00010[c] + (1) cpd02267[c]
rxn05334	(3R)-3-Hydroxybutanoyl-[acyl-carrier-protein] hydro-lyase	4.2.1.59	SYNPCC7942_0930	M744_12065	(1) |(R)-3-Hydroxyoctanoyl-[acyl-carrier protein]| --> (1) |H2O| + (1) |(2E)-Octenoyl-[acp]|	(1) cpd11483[c] --> (1) cpd00001[c] + (1) cpd11471[c]
rxn00211	UDPglucose:NAD+ oxidoreductase	1.1.1.22	SYNPCC7942_0973 or SYNPCC7942_0974	M744_11840	(1) |H2O| + (2) |NAD| + (1) |UDP-glucose| <=> (2) |NADH| + (3) |H+| + (1) |UDPglucuronate|	(1) cpd00001[c] + (2) cpd00003[c] + (1) cpd00026[c] <=> (2) cpd00004[c] + (3) cpd00067[c] + (1) cpd00144[c]
rxn00776	Uracil hydro-lyase (adding D-ribose 5-phosphate)	4.2.1.70	SYNPCC7942_1514 or SYNPCC7942_1010 or SYNPCC7942_1112 or SYNPCC7942_1374	M744_08575 or M744_11645 or M744_11105 or M744_09735	(1) |Uracil| + (1) |ribose-5-phosphate| --> (1) |H2O| + (1) |Pseudouridine 5&#39;-phosphate|	(1) cpd00092[c] + (1) cpd00101[c] --> (1) cpd00001[c] + (1) cpd00859[c]
rxn06285	rxn06285	2.1.1.72	SYNPCC7942_1060 and SYNPCC7942_1790	M744_11380 and M744_07525	(1) |S-Adenosyl-L-methionine| + (1) |DNA adenine| --> (1) |S-Adenosyl-homocysteine| + (1) |H+| + (1) |DNA 6-methylaminopurine|	(1) cpd00017[c] + (1) cpd11755[c] --> (1) cpd00019[c] + (1) cpd00067[c] + (1) cpd12308[c]
rxn01537	Thiamin hydrolase	3.5.99.2	SYNPCC7942_1094	M744_11190	(1) |H2O| + (1) |THI| --> (1) |H+| + (1) |Toxopyrimidine| + (1) |4-Methyl-5--2-hydroxyethyl-thiazole|	(1) cpd00001[c] + (1) cpd00305[c] --> (1) cpd00067[c] + (1) cpd00939[c] + (1) cpd02636[c]
rxn00552	D-Glucosamine-6-phosphate ketol-isomerase(deaminating)	3.5.99.6	SYNPCC7942_1103	M744_11150	(1) |H2O| + (1) |D-Glucosamine phosphate| --> (1) |NH3| + (1) |Fructose-6-phosphate|	(1) cpd00001[c] + (1) cpd00288[c] --> (1) cpd00013[c] + (1) cpd00072[c]
rxn10194	Teichoic acid (unsubstituted) export	3.6.3.40	SYNPCC7942_1244	M744_10415	(1) |Prenol-45n teichoic acid| + (1) |Peptidoglycan polymer (n-1 subunits)| <=> (1) |Undecaprenylphosphate| + (1) |glycerol teichoic acid (n=45), linked, unsubstituted|	(1) cpd15661[c] + (1) cpd15666[c] <=> (1) cpd00286[c] + (1) cpd15667[c]
rxn10195	Teichoic acid (glucose substituted) export	3.6.3.40	SYNPCC7942_1244	M744_10415	(1) |Prenol-45n teichoic acid-glucose substituted| + (1) |Peptidoglycan polymer (n-1 subunits)| <=> (1) |Undecaprenylphosphate| + (1) |glycerol teichoic acid (n=45), linked, glucose substituted|	(1) cpd15662[c] + (1) cpd15666[c] <=> (1) cpd00286[c] + (1) cpd15669[c]
rxn10196	Teichoic acid (D-alanine substituted) export	3.6.3.40	SYNPCC7942_1244	M744_10415	(1) |Prenol-45n teichoic acid-alanine substituted| + (1) |Peptidoglycan polymer (n-1 subunits)| <=> (1) |Undecaprenylphosphate| + (1) |glycerol teichoic acid (n=45), linked, D-ala substituted|	(1) cpd15663[c] + (1) cpd15666[c] <=> (1) cpd00286[c] + (1) cpd15668[c]
rxn07292	L-cysteine:[ThiI] sulfurtransferase	2.8.1.7	SYNPCC7942_1738 or SYNPCC7942_2558 or SYNPCC7942_B2661 or SYNPCC7942_1929 or SYNPCC7942_1255	M744_07790 or M744_03415 or M744_14080 or M744_06780 or M744_10360	(1) |L-Cysteine| + (1) |C15811| <=> (1) |L-Alanine| + (1) |C15812|	(1) cpd00084[c] + (1) cpd14547[c] <=> (1) cpd00035[c] + (1) cpd14548[c]
rxn04919	2-Bromoacetaldehyde:glutathione R-transferase	2.5.1.18	SYNPCC7942_1256 and SYNPCC7942_2139	M744_10355 and M744_05665	(1) |GSH| + (1) |2-Bromoacetaldehyde| <=> (1) |H+| + (1) |HBr| + (1) |S-(Formylmethyl)glutathione|	(1) cpd00042[c] + (1) cpd10567[c] <=> (1) cpd00067[c] + (1) cpd00966[c] + (1) cpd10568[c]
rxn04916	1,2-Dibromoethane:glutathione R-transferase	2.5.1.18	SYNPCC7942_1256 and SYNPCC7942_2139	M744_10355 and M744_05665	(1) |GSH| + (1) |1,2-Dibromoethane| <=> (1) |H+| + (2) |HBr| + (1) |Glutathione episulfonium ion|	(1) cpd00042[c] + (1) cpd07971[c] <=> (1) cpd00067[c] + (2) cpd00966[c] + (1) cpd10571[c]
rxn04903	Trichloroethene:glutathione R-transferase	2.5.1.18	SYNPCC7942_1256 and SYNPCC7942_2139	M744_10355 and M744_05665	(1) |GSH| + (1) |TCE| <=> (1) |H+| + (1) |Cl-| + (1) |DCVG|	(1) cpd00042[c] + (1) cpd04167[c] <=> (1) cpd00067[c] + (1) cpd00099[c] + (1) cpd10565[c]
rxn04896	Chloroacetyl chloride:glutathione R-transferase	2.5.1.18	SYNPCC7942_1256 and SYNPCC7942_2139	M744_10355 and M744_05665	(1) |GSH| + (1) |Chloroacetyl chloride| <=> (1) |H+| + (1) |Cl-| + (1) |S-(2-Chloroacetyl)glutathione|	(1) cpd00042[c] + (1) cpd10556[c] <=> (1) cpd00067[c] + (1) cpd00099[c] + (1) cpd10561[c]
rxn04895	1,1-Dichloroethylene epoxide:glutathione R-transferase	2.5.1.18	SYNPCC7942_1256 and SYNPCC7942_2139	M744_10355 and M744_05665	(1) |GSH| + (1) |2,2-Dichlorooxirane| <=> (1) |H+| + (1) |Cl-| + (1) |2-(S-Glutathionyl)acetyl chloride|	(1) cpd00042[c] + (1) cpd10554[c] <=> (1) cpd00067[c] + (1) cpd00099[c] + (1) cpd10562[c]
rxn04894	2,2-Dichloroacetaldehyde:glutathione R-transferase	2.5.1.18	SYNPCC7942_1256 and SYNPCC7942_2139	M744_10355 and M744_05665	(1) |GSH| + (1) |2,2-Dichloroacetaldehyde| <-- (1) |S-(2,2-Dichloro-1-hydroxy)ethyl glutathione|	(1) cpd00042[c] + (1) cpd10555[c] <-- (1) cpd10558[c]
rxn04887	Benzo[a]pyrene-7,8-diol:glutathione R-transferase	2.5.1.18	SYNPCC7942_1256 and SYNPCC7942_2139	M744_10355 and M744_05665	(1) |GSH| + (1) |Benzo[a]pyrene-7,8-diol| <=> (1) |H2O| + (1) |7,8-Dihydro-7-hydroxy-8-S-glutathionyl-benzo[a]pyrene|	(1) cpd00042[c] + (1) cpd10549[c] <=> (1) cpd00001[c] + (1) cpd10553[c]
rxn04886	Benzo[a]pyrene-4,5-oxide:glutathione R-transferase	2.5.1.18	SYNPCC7942_1256 and SYNPCC7942_2139	M744_10355 and M744_05665	(1) |GSH| + (1) |Benzo[a]pyrene-4,5-oxide| <=> (1) |4,5-Dihydro-4-hydroxy-5-S-glutathionyl-benzo[a]pyrene|	(1) cpd00042[c] + (1) cpd10548[c] <=> (1) cpd10552[c]
rxn04873	Bromobenzene-2,3-oxide:glutathione R-transferase	2.5.1.18	SYNPCC7942_1256 and SYNPCC7942_2139	M744_10355 and M744_05665	(1) |GSH| + (1) |Bromobenzene-2,3-oxide| <=> (1) |2,3-Dihydro-2-S-glutathionyl-3-hydroxy bromobenzene|	(1) cpd00042[c] + (1) cpd10537[c] <=> (1) cpd10545[c]
rxn04872	Bromobenzene-3,4-oxide:glutathione R-transferase	2.5.1.18	SYNPCC7942_1256 and SYNPCC7942_2139	M744_10355 and M744_05665	(1) |GSH| + (1) |Bromobenzene-3,4-oxide| <=> (1) |3,4-Dihydro-3-hydroxy-4-S-glutathionyl bromobenzene|	(1) cpd00042[c] + (1) cpd10536[c] <=> (1) cpd10544[c]
rxn04833	1-Nitronaphthalene-5,6-oxide:glutathione R-transferase	2.5.1.18	SYNPCC7942_1256 and SYNPCC7942_2139	M744_10355 and M744_05665	(1) |GSH| + (1) |1-Nitronaphthalene-5,6-oxide| <=> (1) |1-Nitro-5-glutathionyl-6-hydroxy-5,6-dihydronaphthalene|	(1) cpd00042[c] + (1) cpd10497[c] <=> (1) cpd10503[c]
rxn04832	1-Nitronaphthalene-5,6-oxide:glutathione R-transferase	2.5.1.18	SYNPCC7942_1256 and SYNPCC7942_2139	M744_10355 and M744_05665	(1) |GSH| + (1) |1-Nitronaphthalene-5,6-oxide| <=> (1) |1-Nitro-5-hydroxy-6-glutathionyl-5,6-dihydronaphthalene|	(1) cpd00042[c] + (1) cpd10497[c] <=> (1) cpd10502[c]
rxn04831	1-Nitronaphthalene-7,8-oxide:glutathione R-transferase	2.5.1.18	SYNPCC7942_1256 and SYNPCC7942_2139	M744_10355 and M744_05665	(1) |GSH| + (1) |1-Nitronaphthalene-7,8-oxide| <=> (1) |1-Nitro-7-glutathionyl-8-hydroxy-7,8-dihydronaphthalene|	(1) cpd00042[c] + (1) cpd10499[c] <=> (1) cpd10501[c]
rxn04830	1-Nitronaphthalene-7,8-oxide:glutathione R-transferase	2.5.1.18	SYNPCC7942_1256 and SYNPCC7942_2139	M744_10355 and M744_05665	(1) |GSH| + (1) |1-Nitronaphthalene-7,8-oxide| <=> (1) |1-Nitro-7-hydroxy-8-glutathionyl-7,8-dihydronaphthalene|	(1) cpd00042[c] + (1) cpd10499[c] <=> (1) cpd10500[c]
rxn04811	RX:glutathione R-transferase	2.5.1.18	SYNPCC7942_1256 and SYNPCC7942_2139	M744_10355 and M744_05665	(1) |GSH| + (1) |(1S,2R)-Naphthalene epoxide| <=> (1) |(1S)-Hydroxy-(2S)-glutathionyl-1,2-dihydronaphthalene|	(1) cpd00042[c] + (1) cpd10484[c] <=> (1) cpd10489[c]
rxn04810	RX:glutathione R-transferase	2.5.1.18	SYNPCC7942_1256 and SYNPCC7942_2139	M744_10355 and M744_05665	(1) |GSH| + (1) |(1S,2R)-Naphthalene epoxide| <=> (1) |(1R)-Glutathionyl-(2R)-hydroxy-1,2-dihydronaphthalene|	(1) cpd00042[c] + (1) cpd10484[c] <=> (1) cpd10490[c]
rxn04809	RX:glutathione R-transferase	2.5.1.18	SYNPCC7942_1256 and SYNPCC7942_2139	M744_10355 and M744_05665	(1) |GSH| + (1) |(1R,2S)-Naphthalene epoxide| <=> (1) |(1R)-Hydroxy-(2R)-glutathionyl-1,2-dihydronaphthalene|	(1) cpd00042[c] + (1) cpd10483[c] <=> (1) cpd10488[c]
rxn07181	2-(S-Glutathionyl)acetyl chloride:glutathione R-transferase	2.5.1.18	SYNPCC7942_1256 and SYNPCC7942_2139	M744_10355 and M744_05665	(1) |GSH| + (1) |2-(S-Glutathionyl)acetyl chloride| <=> (1) |H+| + (1) |Cl-| + (1) |2-(S-Glutathionyl)acetyl glutathione|	(1) cpd00042[c] + (1) cpd10562[c] <=> (1) cpd00067[c] + (1) cpd00099[c] + (1) cpd10560[c]
rxn11808	aldophosphamide:glutathione R-transferase	2.5.1.18	SYNPCC7942_1256 and SYNPCC7942_2139	M744_10355 and M744_05665	(1) |GSH| + (1) |Aldophosphamide| <=> (1) |H2O| + (1) |4-Glutathionyl cyclophosphamide|	(1) cpd00042[c] + (1) cpd04806[c] <=> (1) cpd00001[c] + (1) cpd08400[c]
rxn12154	Glutathione S-transferase	2.5.1.18	SYNPCC7942_1256 and SYNPCC7942_2139	M744_10355 and M744_05665	(1) |GSH| + (1) |R-CN| <=> (1) |H+| + (1) |HCN| + (1) |R-S-Glutathione|	(1) cpd00042[c] + (1) cpd00542[c] <=> (1) cpd00067[c] + (1) cpd00150[c] + (1) cpd12076[c]
rxn07099	Penicillin hydrolase	3.5.2.6	SYNPCC7942_1603	M744_09075	(1) |H2O| + (1) |Penam| --> (1) |H+| + (1) |Penicilloic acid|	(1) cpd00001[c] + (1) cpd11668[c] --> (1) cpd00067[c] + (1) cpd12884[c]
rxn11599	rxn11599	3.5.2.6	SYNPCC7942_1603	M744_09075	(1) |H+| + (1) |Benzylpenicilloic acid| <-- (1) |H2O| + (1) |Penicillin G|	(1) cpd00067[c] + (1) cpd16471[c] <-- (1) cpd00001[c] + (1) cpd03292[c]
rxn02985	6-Lactoyl-5,6,7,8-tetrahydropterin:NADP+ 2'-oxidoreductase	1.1.1.153	SYNPCC7942_1596	M744_09035	(1) |NADP| + (1) |6-Lactoyl-5,6,7,8-tetrahydropterin| <-- (1) |NADPH| + (1) |H+| + (1) |6-Pyruvoyltetrahydropterin|	(1) cpd00006[c] + (1) cpd02608[c] <-- (1) cpd00005[c] + (1) cpd00067[c] + (1) cpd02315[c]
rxn02132	7,8-Dihydrobiopterin:NADP+ oxidoreductase	1.1.1.153	SYNPCC7942_1596	M744_09035	(1) |NADP| + (1) |7,8-Dihydrobiopterin| <=> (1) |NADPH| + (1) |H+| + (1) |Sepiapterin|	(1) cpd00006[c] + (1) cpd01895[c] <=> (1) cpd00005[c] + (1) cpd00067[c] + (1) cpd00622[c]
rxn01324	Tetrahydrobiopterin:NADP+ oxidoreductase	1.1.1.153	SYNPCC7942_1596	M744_09035	(1) |NADP| + (1) |Tetrahydrobiopterin| <=> (1) |NADPH| + (1) |H+| + (1) |6-Lactoyl-5,6,7,8-tetrahydropterin|	(1) cpd00006[c] + (1) cpd00233[c] <=> (1) cpd00005[c] + (1) cpd00067[c] + (1) cpd02608[c]
rxn11742	rxn11742	1.1.1.153	SYNPCC7942_1596	M744_09035	(2) |NADP| + (1) |Tetrahydrobiopterin| <-- (2) |NADPH| + (2) |H+| + (1) |6-Pyruvoyltetrahydropterin|	(2) cpd00006[c] + (1) cpd00233[c] <-- (2) cpd00005[c] + (2) cpd00067[c] + (1) cpd02315[c]
rxn02647	Octadecanal alkane-lyase	4.1.99.5	SYNPCC7942_1593	M744_09020	(1) |H+| + (1) |Octadecanal| <=> (1) |CO| + (1) |Heptadecane|	(1) cpd00067[c] + (1) cpd01264[c] <=> (1) cpd00204[c] + (1) cpd01250[c]
rxn07199	thiol-containing-reductant:hydroperoxide oxidoreductase	1.11.1.15	SYNPCC7942_1806 or SYNPCC7942_1942	M744_07440 or M744_06715	(2) |RSH| + (1) |ROOH| <=> (1) |H2O| + (1) |ROH| + (1) |R-S-S-R|	(2) cpd11849[c] + (1) cpd14475[c] <=> (1) cpd00001[c] + (1) cpd11848[c] + (1) cpd14474[c]
rxn12013	thiol-containing-reductant:hydroperoxide oxidoreductase	1.11.1.15	SYNPCC7942_0642 or SYNPCC7942_2180 or SYNPCC7942_2449 or SYNPCC7942_1806 or SYNPCC7942_1942 or SYNPCC7942_2309	M744_RS12975 or M744_05445 or M744_03995 or M744_07440 or M744_06715 or M744_04755	(2) |RSH| + (1) |ROOH| <=> (1) |H2O| + (1) |Alcohol| + (1) |R-S-S-R|	(2) cpd11849[c] + (1) cpd14475[c] <=> (1) cpd00001[c] + (1) cpd00057[c] + (1) cpd14474[c]
rxn12052	trypanothione:hydroperoxide oxidoreductase	1.11.1.15	SYNPCC7942_1806 or SYNPCC7942_1942	M744_07440 or M744_06715	(1) |TSH| + (1) |ROOH| --> (1) |H2O| + (1) |TSST| + (1) |ROH|	(1) cpd01418[c] + (1) cpd14475[c] --> (1) cpd00001[c] + (1) cpd02026[c] + (1) cpd11848[c]
rxn06595	peptide-L-methionine:thioredoxin-disulfide S-oxidoreductase	1.8.4.11	SYNPCC7942_1937 or SYNPCC7942_2436 or SYNPCC7942_0352 or SYNPCC7942_2190	M744_06740 or M744_04065 or M744_01250 or M744_05395	(1) |H2O| + (1) |trdox| + (1) |Peptide-L-methionine| <=> (1) |trdrd| + (1) |Peptide-L-methionine (S)-S-oxide|	(1) cpd00001[c] + (1) cpd11420[c] + (1) cpd12237[c] <=> (1) cpd11421[c] + (1) cpd12420[c]
rxn07437	L-methionine:thioredoxin-disulfide S-oxidoreductase	1.8.4.11	SYNPCC7942_2436 or SYNPCC7942_2190 or SYNPCC7942_1937 or SYNPCC7942_0352	M744_04065 or M744_05395 or M744_06740 or M744_01250	(1) |H2O| + (1) |L-Methionine| + (1) |trdox| <=> (1) |trdrd| + (1) |L-Methionine (S)-S-oxide|	(1) cpd00001[c] + (1) cpd00060[c] + (1) cpd11420[c] <=> (1) cpd11421[c] + (1) cpd14721[c]
rxn02449	Guanosine 3'-diphosphate 5'-triphosphate 5'-phosphohydrolase	3.6.1.11	SYNPCC7942_1965	M744_06595	(1) |H2O| + (1) |Guanosine 5&#39;-triphosphate,3&#39;-diphosphate| --> (1) |Phosphate| + (1) |H+| + (1) |Guanosine 3&#39;,5&#39;-bis(diphosphate)|	(1) cpd00001[c] + (1) cpd02740[c] --> (1) cpd00009[c] + (1) cpd00067[c] + (1) cpd00905[c]
rxn05104	S-Methyl-5-thio-D-ribulose-1-phosphate hydro-lyase	4.2.1.109	SYNPCC7942_1993	M744_06450	(1) |methylthioribulose-1-phosphate| --> (1) |H2O| + (1) |2,3-diketo5-methylthio-1-phosphopentane|	(1) cpd02791[c] --> (1) cpd00001[c] + (1) cpd11295[c]
rxn03150	3.1.3.73	3.1.3.73	SYNPCC7942_2078	M744_06000	(1) |H2O| + (1) |alpha-Ribazole 5&#39;-phosphate| --> (1) |Phosphate| + (1) |H+| + (1) |alpha-Ribazole|	(1) cpd00001[c] + (1) cpd02904[c] --> (1) cpd00009[c] + (1) cpd00067[c] + (1) cpd03423[c]
rxn02875	N-Acetylmuramoyl-Ala amidohydrolase	3.5.1.28	SYNPCC7942_2337 or SYNPCC7942_1585 or SYNPCC7942_2360 or SYNPCC7942_0714 or SYNPCC7942_2134	M744_04590 or M744_08975 or M744_04465 or M744_13215 or M744_05700	(1) |H2O| + (1) |N-Acetylmuramoyl-Ala| <=> (1) |L-Alanine| + (1) |N-Acetyl-D-muramoate|	(1) cpd00001[c] + (1) cpd01923[c] <=> (1) cpd00035[c] + (1) cpd03485[c]
rxn14346	N-Acetylmuramoyl-Ala amidohydrolase	3.5.1.28	SYNPCC7942_2337 or SYNPCC7942_1585 or SYNPCC7942_2360 or SYNPCC7942_0714 or SYNPCC7942_2134	M744_04590 or M744_08975 or M744_04465 or M744_13215 or M744_05700	(1) |H2O| + (1) |N-Acetylmuramoyl-Ala| <=> (1) |L-Alanine| + (1) |N-Acetylmuramate|	(1) cpd00001[c] + (1) cpd01923[c] <=> (1) cpd00035[c] + (1) cpd01757[c]
rxn01800	Deoxycytidine aminohydrolase	3.5.4.5	SYNPCC7942_1856 or SYNPCC7942_2140	M744_07170 or M744_05660	(1) |H2O| + (1) |H+| + (1) |Deoxycytidine| --> (1) |NH3| + (1) |Deoxyuridine|	(1) cpd00001[c] + (1) cpd00067[c] + (1) cpd00654[c] --> (1) cpd00013[c] + (1) cpd00412[c]
rxn01368	Cytidine aminohydrolase	3.5.4.5	SYNPCC7942_2140	M744_05660	(1) |H2O| + (1) |H+| + (1) |Cytidine| --> (1) |NH3| + (1) |Uridine|	(1) cpd00001[c] + (1) cpd00067[c] + (1) cpd00367[c] --> (1) cpd00013[c] + (1) cpd00249[c]
rxn11749	5'-deoxy-5-fluorocytidine aminohydrolase	3.5.4.5	SYNPCC7942_2140	M744_05660	(1) |H2O| + (1) |H+| + (1) |5&#39;-Deoxy-5-fluorocytidine| <-- (1) |NH3| + (1) |Doxifluridine|	(1) cpd00001[c] + (1) cpd00067[c] + (1) cpd16439[c] <-- (1) cpd00013[c] + (1) cpd16329[c]
rxn04068	Glycocholate amidohydrolase	3.5.1.24	SYNPCC7942_2150	M744_05605	(1) |H2O| + (1) |Glycocholate| <=> (1) |Glycine| + (1) |Cholate|	(1) cpd00001[c] + (1) cpd01318[c] <=> (1) cpd00033[c] + (1) cpd00526[c]
rxn03095	Taurodeoxycholate amidohydrolase	3.5.1.24	SYNPCC7942_2150	M744_05605	(1) |H2O| + (1) |Taurodeoxycholate| <=> (1) |Taurine| + (1) |Deoxycholate|	(1) cpd00001[c] + (1) cpd03244[c] <=> (1) cpd00210[c] + (1) cpd02733[c]
rxn03094	Glycodeoxycholate amidohydrolase	3.5.1.24	SYNPCC7942_2150	M744_05605	(1) |H2O| + (1) |Glycodeoxycholate| <=> (1) |Glycine| + (1) |Deoxycholate|	(1) cpd00001[c] + (1) cpd03245[c] <=> (1) cpd00033[c] + (1) cpd02733[c]
rxn02796	chenodeoxycholoyltaurine amidohydrolase	3.5.1.24	SYNPCC7942_2150	M744_05605	(1) |H2O| + (1) |Taurochenodeoxycholate| <=> (1) |Taurine| + (1) |Chenodiol|	(1) cpd00001[c] + (1) cpd03246[c] <=> (1) cpd00210[c] + (1) cpd01663[c]
rxn02795	Glycochenodeoxycholate amidohydrolase	3.5.1.24	SYNPCC7942_2150	M744_05605	(1) |H2O| + (1) |Glycochenodeoxycholate| <=> (1) |Glycine| + (1) |Chenodiol|	(1) cpd00001[c] + (1) cpd03247[c] <=> (1) cpd00033[c] + (1) cpd01663[c]
rxn02015	Taurocholate amidohydrolase	3.5.1.24	SYNPCC7942_2150	M744_05605	(1) |H2O| + (1) |Taurocholate| <=> (1) |Taurine| + (1) |Cholate|	(1) cpd00001[c] + (1) cpd03047[c] <=> (1) cpd00210[c] + (1) cpd00526[c]
rxn07438	peptide-methionine:thioredoxin-disulfide S-oxidoreductase	1.8.4.12	SYNPCC7942_2190 or SYNPCC7942_0352 or SYNPCC7942_2436 or SYNPCC7942_1937	M744_05395 or M744_01250 or M744_04065 or M744_06740	(1) |H2O| + (1) |trdox| + (1) |Peptide-L-methionine| <=> (1) |trdrd| + (1) |Peptide-L-methionine (R)-S-oxide|	(1) cpd00001[c] + (1) cpd11420[c] + (1) cpd12237[c] <=> (1) cpd11421[c] + (1) cpd14507[c]
rxn00904	L-Valine:pyruvate aminotransferase	2.6.1.66	SYNPCC7942_2258	M744_05030	(1) |Pyruvate| + (1) |L-Valine| <=> (1) |L-Alanine| + (1) |3-Methyl-2-oxobutanoate|	(1) cpd00020[c] + (1) cpd00156[c] <=> (1) cpd00035[c] + (1) cpd00123[c]
rxn02897	2.4.2.21	2.4.2.21	SYNPCC7942_2268	M744_04975	(1) |Nicotinate ribonucleotide| + (1) |Dimethylbenzimidazole| <=> (1) |H+| + (1) |Niacin| + (1) |alpha-Ribazole 5&#39;-phosphate|	(1) cpd00873[c] + (1) cpd01997[c] <=> (1) cpd00067[c] + (1) cpd00218[c] + (1) cpd02904[c]
rxn02404	3-Deoxy-D-manno-octulosonate-8-phosphate 8-phosphohydrolase	3.1.3.45	SYNPCC7942_2288	M744_04860	(1) |H2O| + (1) |3-Deoxy-D-manno-octulosonate8-phosphate| --> (1) |Phosphate| + (1) |H+| + (1) |KDO|	(1) cpd00001[c] + (1) cpd02730[c] --> (1) cpd00009[c] + (1) cpd00067[c] + (1) cpd00875[c]
rxn01117	D-Arabinose-5-phosphate ketol-isomerase	5.3.1.13	SYNPCC7942_2291	M744_04845	(1) |D-Arabinose5-phosphate| <=> (1) |D-Ribulose5-phosphate|	(1) cpd00817[c] <=> (1) cpd00171[c]
rxn07580	octanoyl-[acp]:protein N6-octanoyltransferase	2.3.1.181	SYNPCC7942_2353	M744_04500	(1) |Octanoyl-ACP| + (1) |Apoprotein| --> (1) |H+| + (1) |ACP| + (1) |Protein N6-(octanoyl)lysine|	(1) cpd11470[c] + (1) cpd14957[c] --> (1) cpd00067[c] + (1) cpd11493[c] + (1) cpd14953[c]
rxn01029	Agmatine iminohydrolase	3.5.3.12	SYNPCC7942_2402	M744_04250	(1) |H2O| + (1) |Agmatine| --> (1) |NH3| + (1) |N-Carbamoylputrescine|	(1) cpd00001[c] + (1) cpd00152[c] --> (1) cpd00013[c] + (1) cpd00341[c]
rxn07059	rxn07059	3.5.3.12	SYNPCC7942_2402	M744_04250	(1) |H2O| + (1) |H+| + (1) |Amidines| <-- (1) |NH3| + (1) |Amide|	(1) cpd00001[c] + (1) cpd00067[c] + (1) cpd03611[c] <-- (1) cpd00013[c] + (1) cpd11636[c]
rxn04094	N-ethylglycine:oxygen oxidoreductase (deaminating)	1.4.3.19	SYNPCC7942_2406	M744_04215	(1) |H2O| + (1) |O2| + (1) |N-Ethylglycine| --> (1) |H2O2| + (1) |Glyoxalate| + (1) |Ethylamine|	(1) cpd00001[c] + (1) cpd00007[c] + (1) cpd08544[c] --> (1) cpd00025[c] + (1) cpd00040[c] + (1) cpd00591[c]
rxn04093	sarcosine:oxygen oxidoreductase (deaminating)	1.4.3.19	SYNPCC7942_2406	M744_04215	(1) |H2O| + (1) |O2| + (1) |Sarcosine| --> (1) |H2O2| + (1) |Glyoxalate| + (1) |Methanamine|	(1) cpd00001[c] + (1) cpd00007[c] + (1) cpd00183[c] --> (1) cpd00025[c] + (1) cpd00040[c] + (1) cpd00187[c]
rxn04092	D-alanine:oxygen oxidoreductase (deaminating)	1.4.3.19	SYNPCC7942_2406	M744_04215	(1) |H2O| + (1) |O2| + (1) |D-Alanine| --> (1) |NH3| + (1) |Pyruvate| + (1) |H2O2|	(1) cpd00001[c] + (1) cpd00007[c] + (1) cpd00117[c] --> (1) cpd00013[c] + (1) cpd00020[c] + (1) cpd00025[c]
rxn00269	Aminoacetic acid:oxygen oxidoreductase (deaminating)	1.4.3.19	SYNPCC7942_2406	M744_04215	(1) |H2O| + (1) |O2| + (1) |Glycine| --> (1) |NH3| + (1) |H2O2| + (1) |Glyoxalate|	(1) cpd00001[c] + (1) cpd00007[c] + (1) cpd00033[c] --> (1) cpd00013[c] + (1) cpd00025[c] + (1) cpd00040[c]
rxn01858	Deoxyadenosine aminohydrolase	3.5.4.4	SYNPCC7942_2410	M744_04195	(1) |H2O| + (1) |H+| + (1) |Deoxyadenosine| --> (1) |NH3| + (1) |Deoxyinosine|	(1) cpd00001[c] + (1) cpd00067[c] + (1) cpd00438[c] --> (1) cpd00013[c] + (1) cpd03279[c]
rxn01137	Adenosine aminohydrolase	3.5.4.4	SYNPCC7942_2410	M744_04195	(1) |H2O| + (1) |H+| + (1) |Adenosine| --> (1) |NH3| + (1) |Inosine|	(1) cpd00001[c] + (1) cpd00067[c] + (1) cpd00182[c] --> (1) cpd00013[c] + (1) cpd00246[c]
rxn11549	S-Adenosyl-L-methionine:tRNA (guanine-N2-)-methyltransferase	2.1.1.32	SYNPCC7942_2430	M744_04095	(1) |S-Adenosyl-L-methionine| + (1) |tRNA guanine| --> (1) |S-Adenosyl-homocysteine| + (1) |H+| + (1) |tRNA containing N2-methylguanine|	(1) cpd00017[c] + (1) cpd11985[c] --> (1) cpd00019[c] + (1) cpd00067[c] + (1) cpd12484[c]
rxn04036	(R)-2-phospho-3-sulfolactate phosphohydrolase	3.1.3.71	SYNPCC7942_2589	M744_03230	(1) |H2O| + (1) |(2R)-Phosphosulfolactate| --> (1) |Phosphate| + (1) |H+| + (1) |(2R)-3-Sulfolactate|	(1) cpd00001[c] + (1) cpd08366[c] --> (1) cpd00009[c] + (1) cpd00067[c] + (1) cpd08367[c]
rxn02379	alpha-D-Hexose 1-phosphate 1,6-phosphomutase	5.4.2.2	SYNPCC7942_0156	M744_02280	(1) |alpha-D-Hexose 1-phosphate| <=> (1) |alpha-D-Hexose 6-phosphate|	(1) cpd00862[c] <=> (1) cpd02340[c]
rxn06624	Aminoacyl-tRNA aminoacylhydrolase	3.1.1.29	SYNPCC7942_0227	M744_01900	(1) |H2O| + (1) |N-Substituted aminoacyl-tRNA| <=> (1) |H+| + (1) |tRNA| + (1) |N-Substituted amino acid|	(1) cpd00001[c] + (1) cpd12414[c] <=> (1) cpd00067[c] + (1) cpd11615[c] + (1) cpd12338[c]
rxn01304	Succinyl-CoA:L-homoserine O-succinyltransferase	2.3.1.46	SYNPCC7942_0371	M744_01130	(1) |Succinyl-CoA| + (1) |L-Homoserine| --> (1) |CoA| + (1) |O-Succinyl-L-homoserine|	(1) cpd00078[c] + (1) cpd00227[c] --> (1) cpd00010[c] + (1) cpd00822[c]
rxn06485	tRNA-guanine:queuine tRNA-ribosyltransferase	2.4.2.29	SYNPCC7942_0455	M744_00690	(1) |Base Q| + (1) |tRNA guanine| <=> (1) |H+| + (1) |GNN| + (1) |tRNA queuine|	(1) cpd01029[c] + (1) cpd11985[c] <=> (1) cpd00067[c] + (1) cpd00207[c] + (1) cpd11986[c]
rxn00206	Superoxide:superoxide oxidoreductase	1.15.1.1	SYNPCC7942_0801	M744_12745	(2) |O2-| --> (1) |O2| + (1) |H2O2|	(2) cpd00532[c] --> (1) cpd00007[c] + (1) cpd00025[c]
rxn00086	glutathione:NADP+ oxidoreductase	1.8.1.7	SYNPCC7942_0842	M744_12525	(1) |NADP| + (2) |GSH| <-- (1) |NADPH| + (1) |H+| + (1) |Oxidized glutathione|	(1) cpd00006[c] + (2) cpd00042[c] <-- (1) cpd00005[c] + (1) cpd00067[c] + (1) cpd00111[c]
rxn02021	Hg:NADP+ oxidoreductase	1.16.1.1	SYNPCC7942_1118	M744_11075	(1) |NADP| + (1) |Hg| <=> (1) |NADPH| + (1) |H+| + (1) |Hg2+|	(1) cpd00006[c] + (1) cpd00965[c] <=> (1) cpd00005[c] + (1) cpd00067[c] + (1) cpd00531[c]
rxn04070	pyridoxine 5'-phosphate synthase	2.6.99.2	SYNPCC7942_1194	M744_10680	(1) |1-deoxy-D-xylulose5-phosphate| + (1) |3-Amino-2-oxopropyl phosphate| --> (2) |H2O| + (1) |Phosphate| + (2) |H+| + (1) |Pyridoxine phosphate|	(1) cpd08289[c] + (1) cpd08449[c] --> (2) cpd00001[c] + (1) cpd00009[c] + (2) cpd00067[c] + (1) cpd00478[c]
rxn06947	Formyl-L-methionyl peptide amidohydrolase	3.5.1.88	SYNPCC7942_1340	M744_09915	(1) |H2O| + (1) |Formyl-L-methionyl peptide| <=> (1) |Formate| + (1) |H+| + (1) |Methionyl peptide|	(1) cpd00001[c] + (1) cpd13364[c] <=> (1) cpd00047[c] + (1) cpd00067[c] + (1) cpd13365[c]
rxn05107	5-(Methylthio)-2,3-dioxopentyl-phosphate phosphohydrolase	3.1.3.77	SYNPCC7942_1994	M744_06445	(1) |H2O| + (1) |2,3-diketo5-methylthio-1-phosphopentane| <=> (1) |Phosphate| + (2) |H+| + (1) |1,2-dihydroxy-3-keto-5-methylthiopentene|	(1) cpd00001[c] + (1) cpd11295[c] <=> (1) cpd00009[c] + (2) cpd00067[c] + (1) cpd11255[c]
rxn05106	2-hydroxy-3-keto-5-methylthiopentenyl-1-phosphate phophatase	3.1.3.77	SYNPCC7942_0510 or SYNPCC7942_1994	M744_00410 or M744_06445	(1) |H2O| + (1) |2-Hydroxy-3-keto-5-methylthiopentenyl-1-phosphate| --> (1) |Phosphate| + (1) |H+| + (1) |1,2-dihydroxy-3-keto-5-methylthiopentene|	(1) cpd00001[c] + (1) cpd11296[c] --> (1) cpd00009[c] + (1) cpd00067[c] + (1) cpd11255[c]
rxn05105	2,3-diketo-5-methylthiopentyl-1-phosphate enolase	3.1.3.77	SYNPCC7942_1994	M744_06445	(1) |2,3-diketo5-methylthio-1-phosphopentane| <-- (1) |H+| + (1) |2-Hydroxy-3-keto-5-methylthiopentenyl-1-phosphate|	(1) cpd11295[c] <-- (1) cpd00067[c] + (1) cpd11296[c]
rxn02331	2-Dehydro-3-deoxy-D-octonate-8-phosphate	2.5.1.55	SYNPCC7942_2289	M744_04855	(1) |Phosphate| + (1) |H+| + (1) |3-Deoxy-D-manno-octulosonate8-phosphate| <-- (1) |H2O| + (1) |PEP| + (1) |D-Arabinose5-phosphate|	(1) cpd00009[c] + (1) cpd00067[c] + (1) cpd02730[c] <-- (1) cpd00001[c] + (1) cpd00061[c] + (1) cpd00817[c]
rxn02405	CTP:3-deoxy-D-manno-octulosonate cytidylyltransferase	2.7.7.38	SYNPCC7942_2290	M744_04850	(1) |CTP| + (1) |KDO| --> (1) |PPi| + (1) |CMP-KDO|	(1) cpd00052[c] + (1) cpd00875[c] --> (1) cpd00012[c] + (1) cpd02546[c]
rxn01506	N-Acetyl-D-glucosamine 6-phosphate 2-epimerase	5.1.3.9	SYNPCC7942_2464	M744_03905	(1) |N-Acetyl-D-glucosamine 6-phosphate| <=> (1) |N-Acetylmannosamine 6-phosphate|	(1) cpd00293[c] <=> (1) cpd02612[c]
rxn06240	N-Acyl-D-glucosamine 6-phosphate 2-epimerase	5.1.3.9	SYNPCC7942_2464	M744_03905	(1) |N-Acyl-D-mannosamine 6-phosphate| <=> (1) |N-Acyl-D-glucosamine 6-phosphate|	(1) cpd11727[c] <=> (1) cpd12473[c]
rxn01332	Phosphoenolpyruvate:D-erythrose-4-phosphate	2.5.1.54	SYNPCC7942_2501	M744_03730	(1) |H2O| + (1) |PEP| + (1) |D-Erythrose4-phosphate| --> (1) |Phosphate| + (1) |H+| + (1) |DAHP|	(1) cpd00001[c] + (1) cpd00061[c] + (1) cpd00236[c] --> (1) cpd00009[c] + (1) cpd00067[c] + (1) cpd02857[c]
rxn11550	S-Adenosyl-L-methionine:tRNA (guanine-N7-)-methyltransferase	2.1.1.33	SYNPCC7942_0358	M744_01210	(1) |S-Adenosyl-L-methionine| + (1) |tRNA guanine| <=> (1) |S-Adenosyl-homocysteine| + (1) |tRNA containing N7-methylguanine|	(1) cpd00017[c] + (1) cpd11985[c] <=> (1) cpd00019[c] + (1) cpd12486[c]
rxn03108	ATP:4-amino-2-methyl-5-phosphomethylpyrimidine phosphotransferase	2.7.4.7	SYNPCC7942_2379	M744_04365	(1) |ATP| + (1) |4-Amino-5-phosphomethyl-2-methylpyrimidine| <=> (1) |ADP| + (1) |4-Amino-2-methyl-5-diphosphomethylpyrimidine|	(1) cpd00002[c] + (1) cpd02775[c] <=> (1) cpd00008[c] + (1) cpd02894[c]
Biomass_Auto_2973	Synechococcus 2973 Biomass				(53.4862) ATP[c] + (3.07629317115e-05) NADH[c] + (0.00123053104281) NAD[c] + (48.7499) H2O[c] + (0.000230720266043) NADPH[c] + (7.69090510719e-05) NADP[c] + (0.0913170151484) GTP[c] + (0.000192152102168) Acetyl-CoA[c] + (2.15341210698e-05) Malonyl-CoA[c] + (0.314736961) L-Glutamate[c] + (0.000115360133022) CoA[c] + (0.000153811214972) Riboflavin[c] + (0.288763039) L-Glutamine[c] + (0.000153583938…	(53.4862) cpd00002[c] + (3.07629317115e-05) cpd00004[c] + (0.00123053104281) cpd00003[c] + (48.7499) cpd00001[c] + (0.000230720266043) cpd00005[c] + (7.69090510719e-05) cpd00006[c] + (0.0913170151484) cpd00038[c] + (0.000192152102168) cpd00022[c] + (2.15341210698e-05) cpd00070[c] + (0.314736961) cpd00023[c] + (0.000115360133022) cpd00010[c] + (0.000153811214972) cpd00220[c] + (0.288763039) cpd000…
Biomass_Auto_7942	Synechococcus 7942 Biomass				(53.4862) ATP[c] + (2.97769368898e-05) NADH[c] + (0.00119109080845) NAD[c] + (48.7499) H2O[c] + (0.000223325360066) NADPH[c] + (7.44440088317e-05) NADP[c] + (0.0883901775857) GTP[c] + (0.000185993359578) Acetyl-CoA[c] + (2.08439224872e-05) Malonyl-CoA[c] + (0.211215) L-Glutamate[c] + (0.000111662680033) CoA[c] + (0.000148881351235) Riboflavin[c] + (0.193785) L-Glutamine[c] + (0.000148661359089) C…	(53.4862) cpd00002[c] + (2.97769368898e-05) cpd00004[c] + (0.00119109080845) cpd00003[c] + (48.7499) cpd00001[c] + (0.000223325360066) cpd00005[c] + (7.44440088317e-05) cpd00006[c] + (0.0883901775857) cpd00038[c] + (0.000185993359578) cpd00022[c] + (2.08439224872e-05) cpd00070[c] + (0.211215) cpd00023[c] + (0.000111662680033) cpd00010[c] + (0.000148881351235) cpd00220[c] + (0.193785) cpd00053[c] …
Ec_biomass_SynAuto	Autotrophic Biomas				(53.4862) ATP[c] + (4.4667e-005) NADH[c] + (0.0017867) NAD[c] + (48.7499) H2O[c] + (0.000335) NADPH[c] + (0.00011167) NADP[c] + (0.13259) GTP[c] + (0.000279) Acetyl-CoA[c] + (3.1267e-005) Malonyl-CoA[c] + (0.147770023) L-Glutamate[c] + (0.0001675) CoA[c] + (0.00022333) Riboflavin[c] + (0.135574722) L-Glutamine[c] + (0.000223) Calomide[c] + (0.135448041) L-Aspartate[c] + (0.03327) Putrescine[c] + …	(53.4862) cpd00002[c] + (4.4667e-005) cpd00004[c] + (0.0017867) cpd00003[c] + (48.7499) cpd00001[c] + (0.000335) cpd00005[c] + (0.00011167) cpd00006[c] + (0.13259) cpd00038[c] + (0.000279) cpd00022[c] + (3.1267e-005) cpd00070[c] + (0.147770023) cpd00023[c] + (0.0001675) cpd00010[c] + (0.00022333) cpd00220[c] + (0.135574722) cpd00053[c] + (0.000223) cpd00166[c] + (0.135448041) cpd00041[c] + (0.033…
Ec_biomass_SynHetero	Heterotrophic Biomass				(39.3462) ATP[c] + (4.4667e-005) NADH[c] + (0.0017867) NAD[c] + (34.6099) H2O[c] + (0.000335) NADPH[c] + (0.00011167) NADP[c] + (0.13259) GTP[c] + (0.000279) Acetyl-CoA[c] + (3.1267e-005) Malonyl-CoA[c] + (0.147770023) L-Glutamate[c] + (0.0001675) CoA[c] + (0.00022333) Riboflavin[c] + (0.135574722) L-Glutamine[c] + (0.000223) Calomide[c] + (0.135448041) L-Aspartate[c] + (0.03327) Putrescine[c] + …	(39.3462) cpd00002[c] + (4.4667e-005) cpd00004[c] + (0.0017867) cpd00003[c] + (34.6099) cpd00001[c] + (0.000335) cpd00005[c] + (0.00011167) cpd00006[c] + (0.13259) cpd00038[c] + (0.000279) cpd00022[c] + (3.1267e-005) cpd00070[c] + (0.147770023) cpd00023[c] + (0.0001675) cpd00010[c] + (0.00022333) cpd00220[c] + (0.135574722) cpd00053[c] + (0.000223) cpd00166[c] + (0.135448041) cpd00041[c] + (0.033…
Ec_biomass_SynMixo	Mixotrophic Biomass				(38.5262) ATP[c] + (4.4667e-005) NADH[c] + (0.0017867) NAD[c] + (33.7899) H2O[c] + (0.000335) NADPH[c] + (0.00011167) NADP[c] + (0.13259) GTP[c] + (0.000279) Acetyl-CoA[c] + (3.1267e-005) Malonyl-CoA[c] + (0.147770023) L-Glutamate[c] + (0.0001675) CoA[c] + (0.00022333) Riboflavin[c] + (0.135574722) L-Glutamine[c] + (0.000223) Calomide[c] + (0.135448041) L-Aspartate[c] + (0.03327) Putrescine[c] + …	(38.5262) cpd00002[c] + (4.4667e-005) cpd00004[c] + (0.0017867) cpd00003[c] + (33.7899) cpd00001[c] + (0.000335) cpd00005[c] + (0.00011167) cpd00006[c] + (0.13259) cpd00038[c] + (0.000279) cpd00022[c] + (3.1267e-005) cpd00070[c] + (0.147770023) cpd00023[c] + (0.0001675) cpd00010[c] + (0.00022333) cpd00220[c] + (0.135574722) cpd00053[c] + (0.000223) cpd00166[c] + (0.135448041) cpd00041[c] + (0.033…
EX_CO2	CO2 exchange				(1) CO2[e] -->	(1) cpd00011[e] -->
EX_H+	Proton exchange				(1) H+[e] -->	(1) cpd00067[e] -->
EX_H2O	Water exchange				(1) H2O[e] -->	(1) cpd00001[e] -->
EX_H2CO3	Bicarbonate exchange				(1) Bicarbonate[e] -->	(1) cpd00242[e] -->
EX_Mg	Magnesium exchange				(1) Mg2+[e] -->	(1) cpd00254[e] -->
EX_NH3	Ammonia exchange				(1) NH3[e] -->	(1) cpd00013[e] -->
EX_PHO1	Photon exchange				(1) Photosystem 1 photon[e] -->	(1) hvphoton1[e] -->
EX_PHO2	Photon exchange				(1) Photosystem 2 photon[e] -->	(1) hvphoton2[e] -->
EX_Phosphate	Phosphate exchange				(1) Phosphate[e] -->	(1) cpd00009[e] -->
EX_Sulfate	Sulfate exchange				(1) Sulfate[e] -->	(1) cpd00048[e] -->
EX_Sodium	Sodium exchange				(1) Na+[e] -->	(1) cpd00971[e] -->
EX_Nitrate	Nitrate exchange				(1) Nitrate[e] -->	(1) cpd00209[e] -->
EX_Calcium	Calcium exchange				(1) Ca2+[e] -->	(1) cpd00063[e] -->
EX_Co2+	Co2+ exchange				(1) Co2+[e] -->	(1) cpd00149[e] -->
EX_Cu2+	Cu2+ exchange				(1) Cu2+[e] -->	(1) cpd00058[e] -->
EX_Fe2+	Fe2+ exchange				(1) Fe2+[e] -->	(1) cpd10515[e] -->
EX_Fe3+	Fe3+ exchange				(1) Fe3+[e] -->	(1) cpd10516[e] -->
EX_Potassium	Potassium exchange				(1) K+[e] -->	(1) cpd00205[e] -->
EX_Mn2+	Mn2+ exchange				(1) Mn2+[e] -->	(1) cpd00030[e] -->
EX_Molybdate	Molybdate exchange				(1) Molybdate[e] -->	(1) cpd11574[e] -->
EX_Nickel	Nickel exchange				(1) Ni2+[e] -->	(1) cpd00244[e] -->
EX_Zinc	Zinc exchange				(1) Zn2+[e] -->	(1) cpd00034[e] -->
NDH1_1p	NAD(P)H dehydrogenase (plastoquinone-8 & 3 protons) (periplasm)	1.6.5.3	SYNPCC7942_1976 and SYNPCC7942_1977 and SYNPCC7942_1343 and SYNPCC7942_1415 and SYNPCC7942_1180 and SYNPCC7942_1346 and SYNPCC7942_1345 and SYNPCC7942_1743 and SYNPCC7942_1344 and SYNPCC7942_1182 and SYNPCC7942_1181 and SYNPCC7942_1982 and SYNPCC7942_2234 and SYNPCC7942_0278 and SYNPCC7942_0279 and SYNPCC7942_2557 or SYNPCC7942_1439 and SYNPCC7942_1977 and SYNPCC7942_1343 and SYNPCC7942_1415 and …	M744_06540 and M744_06535 and M744_09900 and M744_09515 and M744_10750 and M744_09885 and M744_09890 and M744_07765 and M744_09895 and M744_10740 and M744_10745 and M744_06510 and M744_05170 and M744_01630 and M744_01625 and M744_03420 or M744_09385 and M744_06535 and M744_09900 and M744_09515 and M744_10750 and M744_09885 and M744_09890 and M744_07765 and M744_09895 and M744_10740 and M744_10745…	(4) H+[c] + (1) NADPH[c] + (1) Plastoquinone 9[p] --> (1) NADP[c] + (3) H+[p] + (1) Plastoquinol-9[p]	(4) cpd00067[c] + (1) cpd00005[c] + (1) cpd07274[p] --> (1) cpd00006[c] + (3) cpd00067[p] + (1) cpd16503[p]
NDH1_1u	NAD(P)H dehydrogenase (plastoquinone-8 & 3 protons) (tilacoide)	1.6.5.3	SYNPCC7942_1976 and SYNPCC7942_1977 and SYNPCC7942_1343 and SYNPCC7942_1415 and SYNPCC7942_1180 and SYNPCC7942_1346 and SYNPCC7942_1345 and SYNPCC7942_1743 and SYNPCC7942_1344 and SYNPCC7942_1182 and SYNPCC7942_1181 and SYNPCC7942_1982 and SYNPCC7942_2234 and SYNPCC7942_0278 and SYNPCC7942_0279 and SYNPCC7942_2557 or SYNPCC7942_1439 and SYNPCC7942_1977 and SYNPCC7942_1343 and SYNPCC7942_1415 and …	M744_06540 and M744_06535 and M744_09900 and M744_09515 and M744_10750 and M744_09885 and M744_09890 and M744_07765 and M744_09895 and M744_10740 and M744_10745 and M744_06510 and M744_05170 and M744_01630 and M744_01625 and M744_03420 or M744_09385 and M744_06535 and M744_09900 and M744_09515 and M744_10750 and M744_09885 and M744_09890 and M744_07765 and M744_09895 and M744_10740 and M744_10745…	(4) H+[c] + (1) NADPH[c] + (1) Plastoquinone 9[l] --> (1) NADP[c] + (3) H+[l] + (1) Plastoquinol-9[l]	(4) cpd00067[c] + (1) cpd00005[c] + (1) cpd07274[l] --> (1) cpd00006[c] + (3) cpd00067[l] + (1) cpd16503[l]
NDH1_2p	NAD(P)H dehydrogenase (plastoquinone-8 & 3 protons) (periplasm)	1.6.5.3	SYNPCC7942_1976 and SYNPCC7942_1977 and SYNPCC7942_1343 and SYNPCC7942_1415 and SYNPCC7942_1180 and SYNPCC7942_1346 and SYNPCC7942_1345 and SYNPCC7942_1743 and SYNPCC7942_1344 and SYNPCC7942_1182 and SYNPCC7942_1181 and SYNPCC7942_1982 and SYNPCC7942_2234 and SYNPCC7942_0278 and SYNPCC7942_0279 and SYNPCC7942_2557 or SYNPCC7942_1439 and SYNPCC7942_1977 and SYNPCC7942_1343 and SYNPCC7942_1415 and …	M744_06540 and M744_06535 and M744_09900 and M744_09515 and M744_10750 and M744_09885 and M744_09890 and M744_07765 and M744_09895 and M744_10740 and M744_10745 and M744_06510 and M744_05170 and M744_01630 and M744_01625 and M744_03420 or M744_09385 and M744_06535 and M744_09900 and M744_09515 and M744_10750 and M744_09885 and M744_09890 and M744_07765 and M744_09895 and M744_10740 and M744_10745…	(4) H+[c] + (1) NADH[c] + (1) Plastoquinone 9[p] --> (1) NAD[c] + (3) H+[p] + (1) Plastoquinol-9[p]	(4) cpd00067[c] + (1) cpd00004[c] + (1) cpd07274[p] --> (1) cpd00003[c] + (3) cpd00067[p] + (1) cpd16503[p]
NDH1_2u	NAD(P)H dehydrogenase (plastoquinone-8 & 3 protons) (tilacoide)	1.6.5.3	SYNPCC7942_1976 and SYNPCC7942_1977 and SYNPCC7942_1343 and SYNPCC7942_1415 and SYNPCC7942_1180 and SYNPCC7942_1346 and SYNPCC7942_1345 and SYNPCC7942_1743 and SYNPCC7942_1344 and SYNPCC7942_1182 and SYNPCC7942_1181 and SYNPCC7942_1982 and SYNPCC7942_2234 and SYNPCC7942_0278 and SYNPCC7942_0279 and SYNPCC7942_2557 or SYNPCC7942_1439 and SYNPCC7942_1977 and SYNPCC7942_1343 and SYNPCC7942_1415 and …	M744_06540 and M744_06535 and M744_09900 and M744_09515 and M744_10750 and M744_09885 and M744_09890 and M744_07765 and M744_09895 and M744_10740 and M744_10745 and M744_06510 and M744_05170 and M744_01630 and M744_01625 and M744_03420 or M744_09385 and M744_06535 and M744_09900 and M744_09515 and M744_10750 and M744_09885 and M744_09890 and M744_07765 and M744_09895 and M744_10740 and M744_10745…	(4) H+[c] + (1) NADH[c] + (1) Plastoquinone 9[l] --> (1) NAD[c] + (3) H+[l] + (1) Plastoquinol-9[l]	(4) cpd00067[c] + (1) cpd00004[c] + (1) cpd07274[l] --> (1) cpd00003[c] + (3) cpd00067[l] + (1) cpd16503[l]
MEHLER	Mehler reaction		SYNPCC7942_1809 or SYNPCC7942_1810	M744_07425 or M744_07420	(1) H+[c] + (0.5) O2[c] + (1) NADPH[c] --> (1) H2O[c] + (1) NADP[c]	(1) cpd00067[c] + (0.5) cpd00007[c] + (1) cpd00005[c] --> (1) cpd00001[c] + (1) cpd00006[c]
PSI	photosystem I (plastocyanin)		SYNPCC7942_2049 and SYNPCC7942_2048 and SYNPCC7942_0535 and SYNPCC7942_1002 and SYNPCC7942_2343 and SYNPCC7942_1250 and SYNPCC7942_1249 and (SYNPCC7942_0407 or SYNPCC7942_0920) and SYNPCC7942_2342 and SYNPCC7942_1912a and SYNPCC7942_1322	M744_06150 and M744_06155 and M744_00275 and M744_11690 and M744_04555 and M744_10385 and M744_10390 and (M744_00945 or M744_12120) and M744_04560 and M744_06870a and M744_10010	(2) Reduced plastocyanin[l] + (2) Oxidized ferredoxin[c] + (2) Photosystem 1 photon[c] --> (2) Oxidized plastocyanin[l] + (2) Reduced ferredoxin[c]	(2) cpd12239[l] + (2) cpfdxo22[c] + (2) hvphoton1[c] --> (2) cpd12265[l] + (2) cpfdxr22[c]
PSI_2	photosystem I (ferrocytochrome)		SYNPCC7942_2049 and SYNPCC7942_2048 and SYNPCC7942_0535 and SYNPCC7942_1002 and SYNPCC7942_2343 and SYNPCC7942_1250 and SYNPCC7942_1249 and (SYNPCC7942_0407 or SYNPCC7942_0920) and SYNPCC7942_2342 and SYNPCC7942_1912a and SYNPCC7942_1322	M744_06150 and M744_06155 and M744_00275 and M744_11690 and M744_04555 and M744_10385 and M744_10390 and (M744_00945 or M744_12120) and M744_04560 and M744_06870a and M744_10010	(2) Ferrocytochrome c6[l] + (2) Oxidized ferredoxin[c] + (2) Photosystem 1 photon[c] --> (2) Ferricytochrome c6[l] + (2) Reduced ferredoxin[c]	(2) focytc_6[l] + (2) cpfdxo22[c] + (2) hvphoton1[c] --> (2) ficytc_6[l] + (2) cpfdxr22[c]
PSII	photosystem II		(SYNPCC7942_1389 or SYNPCC7942_0893 or SYNPCC7942_0424) and SYNPCC7942_0697 and SYNPCC7942_0656 and SYNPCC7942_1177 and SYNPCC7942_1176 and SYNPCC7942_0225 and SYNPCC7942_1705 and SYNPCC7942_1174 and SYNPCC7942_0456 and SYNPCC7942_1175 and SYNPCC7942_0699 and SYNPCC7942_0224 and SYNPCC7942_1038 and (SYNPCC7942_2478 or SYNPCC7942_1679) and SYNPCC7942_1962 and (SYNPCC7942_0655 or SYNPCC7942_1637) a…	(M744_12270 or M744_09650 or M744_00850) and M744_13305 and M744_13530 and M744_10765 and M744_10770 and M744_01910 and M744_predicted_psbI and M744_predicted_psbj and M744_00685 and M744_10775 and M744_13295 and M744_01915 and M744_11490 and (M744_03830 or M744_08090) and M744_06610 and (M744_08300 or M744_13535) and M744_01545 and M744_07025 and M744_06360 and M744_06330 and M744_01295	(2) H+[c] + (1) Plastoquinone 9[l] + (1) H2O[l] + (2) Photosystem 2 photon[c] --> (2) H+[l] + (1) Plastoquinol-9[l] + (0.5) O2[l]	(2) cpd00067[c] + (1) cpd07274[l] + (1) cpd00001[l] + (2) hvphoton2[c] --> (2) cpd00067[l] + (1) cpd16503[l] + (0.5) cpd00007[l]
2pgctr	Diffusion transport				(1) 2-Phosphoglycolate[ca] --> (1) 2-Phosphoglycolate[c]	(1) cpd00727[ca] --> (1) cpd00727[c]
3pgctr	Diffusion transport				(1) 3-Phosphoglycerate[ca] --> (1) 3-Phosphoglycerate[c]	(1) cpd00169[ca] --> (1) cpd00169[c]
AKGtpp	2-Oxoglutarate transport pp				(1) H+[p] + (1) 2-Oxoglutarate[p] <=> (1) H+[c] + (1) 2-Oxoglutarate[c]	(1) cpd00067[p] + (1) cpd00024[p] <=> (1) cpd00067[c] + (1) cpd00024[c]
HCO3tabc	Bicarbonate transport via ABC system (periplasm)		SYNPCC7942_1488 and SYNPCC7942_1489 and SYNPCC7942_1490 and SYNPCC7942_1491	M744_08435 and M744_08440 and M744_08445 and M744_08450	(1) ATP[c] + (1) H2O[c] + (1) Bicarbonate[p] --> (1) ADP[c] + (1) H+[c] + (1) Bicarbonate[c] + (1) Phosphate[c]	(1) cpd00002[c] + (1) cpd00001[c] + (1) cpd00242[p] --> (1) cpd00008[c] + (1) cpd00067[c] + (1) cpd00242[c] + (1) cpd00009[c]
BIOMASStex	Biomass transport ext				(1) Biomass[p] --> (1) Biomass[e]	(1) cpd11416[p] --> (1) cpd11416[e]
Biomasstpp	Biomass transport pp				(1) Biomass[c] --> (1) Biomass[p]	(1) cpd11416[c] --> (1) cpd11416[p]
CITtpp	Citrate transport pp				(1) H+[p] + (1) Citrate[p] <=> (1) H+[c] + (1) Citrate[c]	(1) cpd00067[p] + (1) cpd00137[p] <=> (1) cpd00067[c] + (1) cpd00137[c]
COBALT2abcpp_syn	Cobalt (Co+2) ABC transporter (periplasm)		SYNPCC7942_1639	M744_08290	(1) ATP[c] + (1) H2O[c] + (1) Co2+[p] --> (1) ADP[c] + (1) H+[c] + (1) Phosphate[c] + (1) Co2+[c]	(1) cpd00002[c] + (1) cpd00001[c] + (1) cpd00149[p] --> (1) cpd00008[c] + (1) cpd00067[c] + (1) cpd00009[c] + (1) cpd00149[c]
COtex	co transport via diffusion (extracellular to periplasm)				(1) CO[e] <=> (1) CO[p]	(1) cpd00204[e] <=> (1) cpd00204[p]
Cotpp	Cobalt transport pp				(1) Co2+[p] <=> (1) Co2+[c]	(1) cpd00149[p] <=> (1) cpd00149[c]
CU2tex	copper (Cu+2) transport via diffusion (extracellular to periplasm)				(1) Cu2+[e] <=> (1) Cu2+[p]	(1) cpd00058[e] <=> (1) cpd00058[p]
FRUt3	D-fructose transport in via proton symport (periplasm)		SYNPCC7942_2238	M744_05150	(1) H+[p] + (1) D-Fructose[p] --> (1) H+[c] + (1) D-Fructose[c]	(1) cpd00067[p] + (1) cpd00082[p] --> (1) cpd00067[c] + (1) cpd00082[c]
FUMtpp	Fumarate transport pp				(1) H+[p] + (1) Fumarate[p] <=> (1) H+[c] + (1) Fumarate[c]	(1) cpd00067[p] + (1) cpd00106[p] <=> (1) cpd00067[c] + (1) cpd00106[c]
GLCGLYCabcpp_syn	Glucosylglycerol ABC transporter (periplasm)		SYNPCC7942_0960 and SYNPCC7942_0526 and SYNPCC7942_0471	M744_11900 and M744_00325 and M744_00605	(1) ATP[c] + (1) H2O[c] + (1) 2-(beta-D-Glucosyl)-sn-glycerol[p] --> (1) ADP[c] + (1) H+[c] + (1) Phosphate[c] + (1) 2-(beta-D-Glucosyl)-sn-glycerol[c]	(1) cpd00002[c] + (1) cpd00001[c] + (1) cpd08376[p] --> (1) cpd00008[c] + (1) cpd00067[c] + (1) cpd00009[c] + (1) cpd08376[c]
GLCGLYCtex	2-(beta-D-Glucosyl)-sn-glycerol transport ext				(1) 2-(beta-D-Glucosyl)-sn-glycerol[e] <=> (1) 2-(beta-D-Glucosyl)-sn-glycerol[p]	(1) cpd08376[e] <=> (1) cpd08376[p]
GLCtex	Glucose transport ext				(1) D-Glucose[e] <=> (1) D-Glucose[p]	(1) cpd00027[e] <=> (1) cpd00027[p]
GLYabcpp	glycine transport via ABC system		SYNPCC7942_1861 and SYNPCC7942_1894 and SYNPCC7942_2177 and SYNPCC7942_1893 and SYNPCC7942_0815	M744_07140 and M744_06965 and M744_05460 and M744_06970 and M744_12675	(1) ATP[c] + (1) H2O[c] + (1) Glycine[p] --> (1) ADP[c] + (1) H+[c] + (1) Phosphate[c] + (1) Glycine[c]	(1) cpd00002[c] + (1) cpd00001[c] + (1) cpd00033[p] --> (1) cpd00008[c] + (1) cpd00067[c] + (1) cpd00009[c] + (1) cpd00033[c]
H+ctr	Diffusion transport				(1) H+[c] <=> (1) H+[ca]	(1) cpd00067[c] <=> (1) cpd00067[ca]
H+tex	Proton transport ext				(1) H+[e] <=> (1) H+[p]	(1) cpd00067[e] <=> (1) cpd00067[p]
H2Octr	Diffusion transport				(1) H2O[c] <=> (1) H2O[ca]	(1) cpd00001[c] <=> (1) cpd00001[ca]
H2Oltr	Water transport ltr		SYNPCC7942_1571	M744_08900	(1) H2O[c] <=> (1) H2O[l]	(1) cpd00001[c] <=> (1) cpd00001[l]
HCO3ctr	Diffusion transport				(1) Bicarbonate[c] --> (1) Bicarbonate[ca]	(1) cpd00242[c] --> (1) cpd00242[ca]
HCO3tex	Bicarbonate transport ext				(1) Bicarbonate[e] <=> (1) Bicarbonate[p]	(1) cpd00242[e] <=> (1) cpd00242[p]
Iptr	Isoprene transport via diffusion (cytoplasm to extracellular)				(1) Isoprene[c] --> (1) Isoprene[e]	(1) cpd16336[c] --> (1) cpd16336[e]
Kex	Potasium transport via diffusion (extracellular to periplasm)				(1) K+[e] <=> (1) K+[p]	(1) cpd00205[e] <=> (1) cpd00205[p]
MALtpp	Malate transport pp				(1) H+[p] + (1) L-Malate[p] <=> (1) H+[c] + (1) L-Malate[c]	(1) cpd00067[p] + (1) cpd00130[p] <=> (1) cpd00067[c] + (1) cpd00130[c]
NDH1_3u	Active co2 transporter facilitator (tilacoide)		SYNPCC7942_1343 and SYNPCC7942_1415 and SYNPCC7942_1180 and SYNPCC7942_1346 and SYNPCC7942_1345 and SYNPCC7942_1743 and SYNPCC7942_1344 and SYNPCC7942_1182 and SYNPCC7942_1181 and SYNPCC7942_1982 and SYNPCC7942_2234 and SYNPCC7942_0278 and SYNPCC7942_0279 and SYNPCC7942_2557 and SYNPCC7942_2092 and SYNPCC7942_2091 and SYNPCC7942_2093 and SYNPCC7942_2094	M744_09900 and M744_09515 and M744_10750 and M744_09885 and M744_09890 and M744_07765 and M744_09895 and M744_10740 and M744_10745 and M744_06510 and M744_05170 and M744_01630 and M744_01625 and M744_03420 and M744_05920 and M744_05925 and M744_05915 and M744_05910	(3) H+[c] + (1) H2O[c] + (1) NADPH[c] + (1) Plastoquinone 9[l] + (1) CO2[p] --> (1) NADP[c] + (1) Bicarbonate[c] + (3) H+[l] + (1) Plastoquinol-9[l]	(3) cpd00067[c] + (1) cpd00001[c] + (1) cpd00005[c] + (1) cpd07274[l] + (1) cpd00011[p] --> (1) cpd00006[c] + (1) cpd00242[c] + (3) cpd00067[l] + (1) cpd16503[l]
NDH1_4pp	Active co2 transporter facilitator (periplasm)		SYNPCC7942_1343 and SYNPCC7942_1415 and SYNPCC7942_1180 and SYNPCC7942_1346 and SYNPCC7942_1345 and SYNPCC7942_1743 and SYNPCC7942_1344 and SYNPCC7942_1182 and SYNPCC7942_1181 and SYNPCC7942_1982 and SYNPCC7942_2234 and SYNPCC7942_0278 and SYNPCC7942_0279 and SYNPCC7942_2557 and SYNPCC7942_0609 and SYNPCC7942_0309 and SYNPCC7942_0308	M744_09900 and M744_09515 and M744_10750 and M744_09885 and M744_09890 and M744_07765 and M744_09895 and M744_10740 and M744_10745 and M744_06510 and M744_05170 and M744_01630 and M744_01625 and M744_03420 and M744_13795 and M744_01470 and M744_01475	(3) H+[c] + (1) H2O[c] + (1) NADPH[c] + (1) Plastoquinone 9[p] + (1) CO2[p] --> (1) NADP[c] + (1) Bicarbonate[c] + (3) H+[p] + (1) Plastoquinol-9[p]	(3) cpd00067[c] + (1) cpd00001[c] + (1) cpd00005[c] + (1) cpd07274[p] + (1) cpd00011[p] --> (1) cpd00006[c] + (1) cpd00242[c] + (3) cpd00067[p] + (1) cpd16503[p]
NH3tpp	Ammonia (ireversible) transport pp		SYNPCC7942_0442 or SYNPCC7942_2279	M744_00755 or M744_04905	(1) H+[p] + (1) NH3[p] --> (1) H+[c] + (1) NH3[c]	(1) cpd00067[p] + (1) cpd00013[p] --> (1) cpd00067[c] + (1) cpd00013[c]
NIabc	Nickle (Ni+2) ABC transporter (periplasm)		SYNPCC7942_1639	M744_08290	(1) ATP[c] + (1) H2O[c] + (1) Ni2+[p] --> (1) ADP[c] + (1) H+[c] + (1) Phosphate[c] + (1) Ni2+[c]	(1) cpd00002[c] + (1) cpd00001[c] + (1) cpd00244[p] --> (1) cpd00008[c] + (1) cpd00067[c] + (1) cpd00009[c] + (1) cpd00244[c]
NO3abcpp	Nitrate transport via ABC system (periplasm)		SYNPCC7942_1488 and SYNPCC7942_1490 and SYNPCC7942_1491	M744_08435 and M744_08445 and M744_08450	(1) ATP[c] + (1) H2O[c] + (1) Nitrate[p] --> (1) ADP[c] + (1) H+[c] + (1) Phosphate[c] + (1) Nitrate[c]	(1) cpd00002[c] + (1) cpd00001[c] + (1) cpd00209[p] --> (1) cpd00008[c] + (1) cpd00067[c] + (1) cpd00009[c] + (1) cpd00209[c]
O2ctr	Diffusion transport				(1) O2[c] <=> (1) O2[ca]	(1) cpd00007[c] <=> (1) cpd00007[ca]
O2ltr	Oxygen transport ltr				(1) O2[c] <=> (1) O2[l]	(1) cpd00007[c] <=> (1) cpd00007[l]
O2tpp	Oxygen transport pp				(1) O2[p] <=> (1) O2[c]	(1) cpd00007[p] <=> (1) cpd00007[c]
PHOtex1	Photon transport ext				(1) Photosystem 1 photon[e] <=> (1) Photosystem 1 photon[p]	(1) hvphoton1[e] <=> (1) hvphoton1[p]
PHOtex2	Photon transport ext				(1) Photosystem 2 photon[e] <=> (1) Photosystem 2 photon[p]	(1) hvphoton2[e] <=> (1) hvphoton2[p]
PHOtpp1	Photon transport pp				(1) Photosystem 1 photon[p] <=> (1) Photosystem 1 photon[c]	(1) hvphoton1[p] <=> (1) hvphoton1[c]
PHOtpp2	Photon transport pp				(1) Photosystem 2 photon[p] <=> (1) Photosystem 2 photon[c]	(1) hvphoton2[p] <=> (1) hvphoton2[c]
PYRtpp	Pyruvate transport pp				(1) H+[p] + (1) Pyruvate[p] <=> (1) H+[c] + (1) Pyruvate[c]	(1) cpd00067[p] + (1) cpd00020[p] <=> (1) cpd00067[c] + (1) cpd00020[c]
Rubpctr	Diffusion transport				(1) D-Ribulose 1,5-bisphosphate[c] --> (1) D-Ribulose 1,5-bisphosphate[ca]	(1) cpd00871[c] --> (1) cpd00871[ca]
rxn05195	Fe3+-ABC transport		SYNPCC7942_1409 and SYNPCC7942_1407 and SYNPCC7942_1406	M744_09545 and M744_09555 and M744_09560	(1) H2O[c] + (1) ATP[c] + (1) Fe3+[e] --> (1) ADP[c] + (1) Phosphate[c] + (1) H+[c] + (1) Fe3+[c]	(1) cpd00001[c] + (1) cpd00002[c] + (1) cpd10516[e] --> (1) cpd00008[c] + (1) cpd00009[c] + (1) cpd00067[c] + (1) cpd10516[c]
rxn08061	acetate reversible transport via proton symport (periplasm)				(1) Acetate[p] + (1) H+[p] <=> (1) Acetate[c] + (1) H+[c]	(1) cpd00029[p] + (1) cpd00067[p] <=> (1) cpd00029[c] + (1) cpd00067[c]
rxn08063	Acetate transport via diffusion (extracellular to periplasm)				(1) Acetate[e] <=> (1) Acetate[p]	(1) cpd00029[e] <=> (1) cpd00029[p]
rxn08096	alpha-ketoglutarate transport via diffusion (extracellular to periplasm)				(1) 2-Oxoglutarate[e] <=> (1) 2-Oxoglutarate[p]	(1) cpd00024[e] <=> (1) cpd00024[p]
rxn08097	L-alanine transport via ABC system (periplasm)		SYNPCC7942_1861 and SYNPCC7942_1894 and SYNPCC7942_2177 and SYNPCC7942_1893 and SYNPCC7942_0815	M744_07140 and M744_06965 and M744_05460 and M744_06970 and M744_12675	(1) H2O[c] + (1) ATP[c] + (1) L-Alanine[p] --> (1) ADP[c] + (1) Phosphate[c] + (1) L-Alanine[c] + (1) H+[c]	(1) cpd00001[c] + (1) cpd00002[c] + (1) cpd00035[p] --> (1) cpd00008[c] + (1) cpd00009[c] + (1) cpd00035[c] + (1) cpd00067[c]
rxn08104	L-alanine transport via diffusion (extracellular to periplasm)				(1) L-Alanine[e] <=> (1) L-Alanine[p]	(1) cpd00035[e] <=> (1) cpd00035[p]
rxn08151	L-arginine transport via ABC system (periplasm)		SYNPCC7942_0249 and SYNPCC7942_0248	M744_01780 and M744_01785	(1) H2O[c] + (1) ATP[c] + (1) L-Arginine[p] --> (1) ADP[c] + (1) Phosphate[c] + (1) L-Arginine[c] + (1) H+[c]	(1) cpd00001[c] + (1) cpd00002[c] + (1) cpd00051[p] --> (1) cpd00008[c] + (1) cpd00009[c] + (1) cpd00051[c] + (1) cpd00067[c]
rxn08155	L-arginine transport via diffusion (extracellular to periplasm)				(1) L-Arginine[e] <=> (1) L-Arginine[p]	(1) cpd00051[e] <=> (1) cpd00051[p]
rxn08186	calcium (Ca+2) transport via diffusion (extracellular to periplasm)				(1) Ca2+[e] <=> (1) Ca2+[p]	(1) cpd00063[e] <=> (1) cpd00063[p]
rxn08217	citrate transport via diffusion (extracellular to periplasm)				(1) Citrate[e] <=> (1) Citrate[p]	(1) cpd00137[e] <=> (1) cpd00137[p]
rxn08237	CO2 transport ext				(1) CO2[e] <=> (1) CO2[c]	(1) cpd00011[e] <=> (1) cpd00011[c]
rxn08238	CO2 transporter via diffusion (periplasm)				(1) CO2[c] --> (1) CO2[p]	(1) cpd00011[c] --> (1) cpd00011[p]
rxn08239	Cobalt (Co+2) ABC transporter (periplasm)		SYNPCC7942_1570	M744_08895	(1) H2O[c] + (1) ATP[c] + (1) Co2+[c] --> (1) ADP[c] + (1) Phosphate[c] + (1) H+[c] + (1) Co2+[p]	(1) cpd00001[c] + (1) cpd00002[c] + (1) cpd00149[c] --> (1) cpd00008[c] + (1) cpd00009[c] + (1) cpd00067[c] + (1) cpd00149[p]
rxn08241	cobalt (Co+2) transport via diffusion (extracellular to periplasm)				(1) Co2+[e] <=> (1) Co2+[p]	(1) cpd00149[e] <=> (1) cpd00149[p]
rxn08278	Cyanate transport via proton symport (periplasm)				(1) H+[p] + (1) Cyanate[p] <=> (1) H+[c] + (1) Cyanate[c]	(1) cpd00067[p] + (1) cpd01015[p] <=> (1) cpd00067[c] + (1) cpd01015[c]
rxn08279	Cyanate transport via diffusion (extracellular to periplasm)				(1) Cyanate[e] <=> (1) Cyanate[p]	(1) cpd01015[e] <=> (1) cpd01015[p]
rxn08472	iron (II) transport via ABC system (periplasm)		SYNPCC7942_0599	M744_13845	(1) H2O[c] + (1) ATP[c] + (1) Fe2+[p] --> (1) ADP[c] + (1) Phosphate[c] + (1) H+[c] + (1) Fe2+[c]	(1) cpd00001[c] + (1) cpd00002[c] + (1) cpd10515[p] --> (1) cpd00008[c] + (1) cpd00009[c] + (1) cpd00067[c] + (1) cpd10515[c]
rxn08475	iron (II) transport via diffusion (extracellular to periplasm)				(1) Fe2+[e] <=> (1) Fe2+[p]	(1) cpd10515[e] <=> (1) cpd10515[p]
rxn08492	iron (III) transport via diffusion (extracellular to periplasm)				(1) Fe3+[e] <=> (1) Fe3+[p]	(1) cpd10516[e] <=> (1) cpd10516[p]
rxn08537	D-fructose transport via diffusion (extracellular to periplasm)				(1) D-Fructose[e] <=> (1) D-Fructose[p]	(1) cpd00082[e] <=> (1) cpd00082[p]
rxn08544	Fumarate transport via diffusion (extracellular to periplasm)				(1) Fumarate[e] <=> (1) Fumarate[p]	(1) cpd00106[e] <=> (1) cpd00106[p]
rxn08624	L-glutamine transport via ABC system (periplasm)		SYNPCC7942_1861 and SYNPCC7942_1894 and SYNPCC7942_2177 and SYNPCC7942_1893 and SYNPCC7942_0815 or SYNPCC7942_0249 and SYNPCC7942_0248	M744_07140 and M744_06965 and M744_05460 and M744_06970 and M744_12675 or M744_01780 and M744_01785	(1) H2O[c] + (1) ATP[c] + (1) L-Glutamine[p] --> (1) ADP[c] + (1) Phosphate[c] + (1) L-Glutamine[c] + (1) H+[c]	(1) cpd00001[c] + (1) cpd00002[c] + (1) cpd00053[p] --> (1) cpd00008[c] + (1) cpd00009[c] + (1) cpd00053[c] + (1) cpd00067[c]
rxn08625	L-glutamine transport via diffusion (extracellular to periplasm)				(1) L-Glutamine[e] <=> (1) L-Glutamine[p]	(1) cpd00053[e] <=> (1) cpd00053[p]
rxn08632	Na+/glutamate symport (periplasm)				(1) L-Glutamate[p] + (1) Na+[p] <=> (1) L-Glutamate[c] + (1) Na+[c]	(1) cpd00023[p] + (1) cpd00971[p] <=> (1) cpd00023[c] + (1) cpd00971[c]
rxn08633	L-glutamate transport via diffusion (extracellular to periplasm)				(1) L-Glutamate[e] <=> (1) L-Glutamate[p]	(1) cpd00023[e] <=> (1) cpd00023[p]
rxn08662	Glycine transport via diffusion (extracellular to periplasm)				(1) Glycine[e] <=> (1) Glycine[p]	(1) cpd00033[e] <=> (1) cpd00033[p]
rxn08686	Water transport ext				(1) H2O[e] <=> (1) H2O[p]	(1) cpd00001[e] <=> (1) cpd00001[p]
rxn08687	Water transport pp		SYNPCC7942_1571	M744_08900	(1) H2O[p] <=> (1) H2O[c]	(1) cpd00001[p] <=> (1) cpd00001[c]
rxn08691	Hydrogen transport ext				(1) H2[e] <=> (1) H2[p]	(1) cpd11640[e] <=> (1) cpd11640[p]
rxn08692	Hydrogen transport pp				(1) H2[p] <=> (1) H2[c]	(1) cpd11640[p] <=> (1) cpd11640[c]
rxn08718	L-histidine transport via ABC system (periplasm)		SYNPCC7942_1861 and SYNPCC7942_1894 and SYNPCC7942_2177 and SYNPCC7942_1893 and SYNPCC7942_0815 or SYNPCC7942_0249 and SYNPCC7942_0248	M744_07140 and M744_06965 and M744_05460 and M744_06970 and M744_12675 or M744_01780 and M744_01785	(1) H2O[c] + (1) ATP[c] + (1) L-Histidine[p] --> (1) ADP[c] + (1) Phosphate[c] + (1) H+[c] + (1) L-Histidine[c]	(1) cpd00001[c] + (1) cpd00002[c] + (1) cpd00119[p] --> (1) cpd00008[c] + (1) cpd00009[c] + (1) cpd00067[c] + (1) cpd00119[c]
rxn08721	L-histidine transport via diffusion (extracellular to periplasm)				(1) L-Histidine[e] <=> (1) L-Histidine[p]	(1) cpd00119[e] <=> (1) cpd00119[p]
rxn08784	L-leucine transport via ABC system (periplasm)		SYNPCC7942_1861 and SYNPCC7942_1894 and SYNPCC7942_2177 and SYNPCC7942_1893 and SYNPCC7942_0815	M744_07140 and M744_06965 and M744_05460 and M744_06970 and M744_12675	(1) H2O[c] + (1) ATP[c] + (1) L-Leucine[p] --> (1) ADP[c] + (1) Phosphate[c] + (1) H+[c] + (1) L-Leucine[c]	(1) cpd00001[c] + (1) cpd00002[c] + (1) cpd00107[p] --> (1) cpd00008[c] + (1) cpd00009[c] + (1) cpd00067[c] + (1) cpd00107[c]
rxn08786	L-leucine transport via diffusion (extracellular to periplasm)				(1) L-Leucine[e] <=> (1) L-Leucine[p]	(1) cpd00107[e] <=> (1) cpd00107[p]
rxn08853	L-lysine transport via ABC system (periplasm)		SYNPCC7942_0249 and SYNPCC7942_0248	M744_01780 and M744_01785	(1) H2O[c] + (1) ATP[c] + (1) L-Lysine[p] --> (1) ADP[c] + (1) Phosphate[c] + (1) L-Lysine[c] + (1) H+[c]	(1) cpd00001[c] + (1) cpd00002[c] + (1) cpd00039[p] --> (1) cpd00008[c] + (1) cpd00009[c] + (1) cpd00039[c] + (1) cpd00067[c]
rxn08856	L-lysine transport via diffusion (extracellular to periplasm)				(1) L-Lysine[e] <=> (1) L-Lysine[p]	(1) cpd00039[e] <=> (1) cpd00039[p]
rxn08868	Malate transport via diffusion (extracellular to periplasm)				(1) L-Malate[e] <=> (1) L-Malate[p]	(1) cpd00130[e] <=> (1) cpd00130[p]
rxn08922	magnesium (Mg+2) transport via diffusion (extracellular to periplasm)				(1) Mg2+[e] <=> (1) Mg2+[p]	(1) cpd00254[e] <=> (1) cpd00254[p]
rxn08951	manganese (Mn+2) transport in via proton symport (periplasm)		(SYNPCC7942_1318 and SYNPCC7942_1317 and SYNPCC7942_1316) or (SYNPCC7942_2574 and SYNPCC7942_2575 and SYNPCC7942_2573)	(M744_10030 and M744_10035 and M744_10040) or (M744_03335 and M744_03330 and M744_03340)	(1) Mn2+[p] + (1) H+[p] --> (1) Mn2+[c] + (1) H+[c]	(1) cpd00030[p] + (1) cpd00067[p] --> (1) cpd00030[c] + (1) cpd00067[c]
rxn08952	Manganese (Mn+2) transport via diffusion (extracellular to periplasm)				(1) Mn2+[e] <=> (1) Mn2+[p]	(1) cpd00030[e] <=> (1) cpd00030[p]
rxn08955	molybdate transport via ABC system (periplasm)		SYNPCC7942_1531 and SYNPCC7942_1532	M744_08660 and M744_08665	(1) H2O[c] + (1) ATP[c] + (1) Molybdate[p] --> (1) ADP[c] + (1) Phosphate[c] + (1) H+[c] + (1) Molybdate[c]	(1) cpd00001[c] + (1) cpd00002[c] + (1) cpd11574[p] --> (1) cpd00008[c] + (1) cpd00009[c] + (1) cpd00067[c] + (1) cpd11574[c]
rxn08956	molybdate transport via diffusion (extracellular to periplasm)				(1) Molybdate[e] <=> (1) Molybdate[p]	(1) cpd11574[e] <=> (1) cpd11574[p]
rxn08985	sodium transport via diffusion (extracellular to periplasm)				(1) Na+[e] <=> (1) Na+[p]	(1) cpd00971[e] <=> (1) cpd00971[p]
rxn08986	ammonia transport via diffusion (extracellular to periplasm)				(1) NH3[e] <=> (1) NH3[p]	(1) cpd00013[e] <=> (1) cpd00013[p]
rxn08987	ammonia ireversible transport (periplasm)		SYNPCC7942_0442 or SYNPCC7942_2279	M744_00755 or M744_04905	(1) H+[p] + (1) NH3[p] --> (1) H+[c] + (1) NH3[c]	(1) cpd00067[p] + (1) cpd00013[p] --> (1) cpd00067[c] + (1) cpd00013[c]
rxn08991	nickel transport via diffusion (extracellular to periplasm)				(1) Ni2+[e] <=> (1) Ni2+[p]	(1) cpd00244[e] <=> (1) cpd00244[p]
rxn09005	nitrate transport via diffusion (extracellular to periplasm)				(1) Nitrate[e] <=> (1) Nitrate[p]	(1) cpd00209[e] <=> (1) cpd00209[p]
rxn09031	Oxygen transport ext				(1) O2[e] <=> (1) O2[p]	(1) cpd00007[e] <=> (1) cpd00007[p]
rxn09121	phosphate transport via diffusion (extracellular to periplasm)				(1) Phosphate[e] <=> (1) Phosphate[p]	(1) cpd00009[e] <=> (1) cpd00009[p]
rxn09187	L-proline transport via ABC system (periplasm)		SYNPCC7942_1861 and SYNPCC7942_1894 and SYNPCC7942_2177 and SYNPCC7942_1893 and SYNPCC7942_0815	M744_07140 and M744_06965 and M744_05460 and M744_06970 and M744_12675	(1) H2O[c] + (1) ATP[c] + (1) L-Proline[p] --> (1) ADP[c] + (1) Phosphate[c] + (1) H+[c] + (1) L-Proline[c]	(1) cpd00001[c] + (1) cpd00002[c] + (1) cpd00129[p] --> (1) cpd00008[c] + (1) cpd00009[c] + (1) cpd00067[c] + (1) cpd00129[c]
rxn09193	L-proline transport via diffusion (extracellular to periplasm)				(1) L-Proline[e] <=> (1) L-Proline[p]	(1) cpd00129[e] <=> (1) cpd00129[p]
rxn09213	putrescine transport via ABC system (periplasm)				(1) H2O[c] + (1) ATP[c] + (1) Putrescine[p] --> (1) ADP[c] + (1) Phosphate[c] + (1) H+[c] + (1) Putrescine[c]	(1) cpd00001[c] + (1) cpd00002[c] + (1) cpd00118[p] --> (1) cpd00008[c] + (1) cpd00009[c] + (1) cpd00067[c] + (1) cpd00118[c]
rxn09215	putrescine transport in via proton symport				(1) H+[p] + (1) Putrescine[p] --> (1) H+[c] + (1) Putrescine[c]	(1) cpd00067[p] + (1) cpd00118[p] --> (1) cpd00067[c] + (1) cpd00118[c]
rxn09216	putrescine transport via diffusion (extracellular to periplasm)				(1) Putrescine[e] <=> (1) Putrescine[p]	(1) cpd00118[e] <=> (1) cpd00118[p]
rxn09218	pyruvate transport via diffusion (extracellular to periplasm)				(1) Pyruvate[e] <=> (1) Pyruvate[p]	(1) cpd00020[e] <=> (1) cpd00020[p]
rxn09248	L-serine transport via diffusion (extracellular to periplasm)				(1) L-Serine[e] <=> (1) L-Serine[p]	(1) cpd00054[e] <=> (1) cpd00054[p]
rxn09261	sulfate transport via diffusion (extracellular to periplasm)				(1) Sulfate[e] <=> (1) Sulfate[p]	(1) cpd00048[e] <=> (1) cpd00048[p]
rxn09263	spermidine transport via ABC system (periplasm)				(1) H2O[c] + (1) ATP[c] + (1) Spermidine[p] --> (1) ADP[c] + (1) Phosphate[c] + (1) H+[c] + (1) Spermidine[c]	(1) cpd00001[c] + (1) cpd00002[c] + (1) cpd00264[p] --> (1) cpd00008[c] + (1) cpd00009[c] + (1) cpd00067[c] + (1) cpd00264[c]
rxn09266	spermidine transport via diffusion (extracellular to periplasm)				(1) Spermidine[e] <=> (1) Spermidine[p]	(1) cpd00264[e] <=> (1) cpd00264[p]
rxn09271	succinate transport via diffusion (extracellular to periplasm)				(1) Succinate[e] <=> (1) Succinate[p]	(1) cpd00036[e] <=> (1) cpd00036[p]
rxn09275	sucrose transport transport via diffusion (extracellular to periplasm)				(1) Sucrose[e] <=> (1) Sucrose[p]	(1) cpd00076[e] <=> (1) cpd00076[p]
rxn09368	Urea transport via diffusion (extracellular to periplasm)				(1) Urea[e] <=> (1) Urea[p]	(1) cpd00073[e] <=> (1) cpd00073[p]
rxn09388	Zinc (Zn+2) ABC transporter (periplasm)		SYNPCC7942_1570	M744_08895	(1) H2O[c] + (1) ATP[c] + (1) Zn2+[c] --> (1) ADP[c] + (1) Phosphate[c] + (1) Zn2+[p] + (1) H+[c]	(1) cpd00001[c] + (1) cpd00002[c] + (1) cpd00034[c] --> (1) cpd00008[c] + (1) cpd00009[c] + (1) cpd00034[p] + (1) cpd00067[c]
rxn09390	zinc (Zn+2) transport via diffusion (extracellular to periplasm)				(1) Zn2+[e] <=> (1) Zn2+[p]	(1) cpd00034[e] <=> (1) cpd00034[p]
rxn09392	zinc (Zn+2) transport via ABC system (periplasm)		(SYNPCC7942_1318 and SYNPCC7942_1317 and SYNPCC7942_1316) or (SYNPCC7942_2574 and SYNPCC7942_2575 and SYNPCC7942_2573)	(M744_10030 and M744_10035 and M744_10040) or (M744_03335 and M744_03330 and M744_03340)	(1) H2O[c] + (1) ATP[c] + (1) Zn2+[p] --> (1) ADP[c] + (1) Phosphate[c] + (1) Zn2+[c] + (1) H+[c]	(1) cpd00001[c] + (1) cpd00002[c] + (1) cpd00034[p] --> (1) cpd00008[c] + (1) cpd00009[c] + (1) cpd00034[c] + (1) cpd00067[c]
rxn10447	calcium transport via ABC system		SYNPCC7942_1082	M744_11255	(1) H2O[c] + (1) ATP[c] + (1) Ca2+[e] --> (1) ADP[c] + (1) Phosphate[c] + (1) Ca2+[c] + (1) H+[c]	(1) cpd00001[c] + (1) cpd00002[c] + (1) cpd00063[e] --> (1) cpd00008[c] + (1) cpd00009[c] + (1) cpd00063[c] + (1) cpd00067[c]
rxn10481	Copper transport via ABC system		SYNPCC7942_2317	M744_04705	(1) H2O[c] + (1) ATP[c] + (1) Cu2+[e] --> (1) ADP[c] + (1) Phosphate[c] + (1) Cu2+[c] + (1) H+[c]	(1) cpd00001[c] + (1) cpd00002[c] + (1) cpd00058[e] --> (1) cpd00008[c] + (1) cpd00009[c] + (1) cpd00058[c] + (1) cpd00067[c]
rxn10481_l	Copper (Cu+2) ABC transporter (periplasm)		SYNPCC7942_1570	M744_08895	(1) H2O[c] + (1) ATP[c] + (1) Cu2+[c] --> (1) ADP[c] + (1) Phosphate[c] + (1) Cu2+[l] + (1) H+[c]	(1) cpd00001[c] + (1) cpd00002[c] + (1) cpd00058[c] --> (1) cpd00008[c] + (1) cpd00009[c] + (1) cpd00058[l] + (1) cpd00067[c]
rxn10883	L-serine transport via ABC system		SYNPCC7942_1861 and SYNPCC7942_1894 and SYNPCC7942_2177 and SYNPCC7942_1893 and SYNPCC7942_0815	M744_07140 and M744_06965 and M744_05460 and M744_06970 and M744_12675	(1) H2O[c] + (1) ATP[c] + (1) L-Serine[e] --> (1) ADP[c] + (1) Phosphate[c] + (1) L-Serine[c] + (1) H+[c]	(1) cpd00001[c] + (1) cpd00002[c] + (1) cpd00054[e] --> (1) cpd00008[c] + (1) cpd00009[c] + (1) cpd00054[c] + (1) cpd00067[c]
SPMDt2pp	spermidine transport in via proton symport				(1) H+[p] + (1) Spermidine[p] --> (1) H+[c] + (1) Spermidine[c]	(1) cpd00067[p] + (1) cpd00264[p] --> (1) cpd00067[c] + (1) cpd00264[c]
SUCCtpp	Succinate transport pp				(1) H+[p] + (1) Succinate[p] <=> (1) H+[c] + (1) Succinate[c]	(1) cpd00067[p] + (1) cpd00036[p] <=> (1) cpd00067[c] + (1) cpd00036[c]
SUCRabcpp_syn	sucrose ABC transporter (periplasm)		SYNPCC7942_0960 and SYNPCC7942_0526 and SYNPCC7942_0471	M744_11900 and M744_00325 and M744_00605	(1) ATP[c] + (1) H2O[c] + (1) Sucrose[p] --> (1) ADP[c] + (1) H+[c] + (1) Phosphate[c] + (1) Sucrose[c]	(1) cpd00002[c] + (1) cpd00001[c] + (1) cpd00076[p] --> (1) cpd00008[c] + (1) cpd00067[c] + (1) cpd00009[c] + (1) cpd00076[c]
UREAabcpp	Urea transport via ABC system (periplasm)		SYNPCC7942_1861 and SYNPCC7942_2495 and SYNPCC7942_2493 and SYNPCC7942_2492	M744_07140 and M744_03760 and M744_03770 and M744_03775	(1) ATP[c] + (1) H2O[c] + (1) Urea[p] --> (1) ADP[c] + (1) H+[c] + (1) Phosphate[c] + (1) Urea[c]	(1) cpd00002[c] + (1) cpd00001[c] + (1) cpd00073[p] --> (1) cpd00008[c] + (1) cpd00067[c] + (1) cpd00009[c] + (1) cpd00073[c]
molybtr	Inducible molybdate transport system	Undetermined	SYNPCC7942_1681 and SYNPCC7942_1682 and SYNPCC7942_1685 and SYNPCC7942_1680	M744_08080 and M744_08075 and M744_08060 and M744_08085	(1) H2O[c] + (1) ATP[c] + (1) Glyceollin[p] --> (1) ADP[c] + (1) Phosphate[c] + (1) Glyceollin[c] + (1) H+[c]	(1) cpd00001[c] + (1) cpd00002[c] + (1) cpd01174[p] --> (1) cpd00008[c] + (1) cpd00009[c] + (1) cpd01174[c] + (1) cpd00067[c]
ATPm	ATP maintenance				(1) ATP[c] + (1) H2O[c] --> (1) ADP[c] + (1) Phosphate[c] + (1) H+[c]	(1) cpd00002[c] + (1) cpd00001[c] --> (1) cpd00008[c] + (1) cpd00009[c] + (1) cpd00067[c]
CYRDAR	cob(II)yrinic acid a,c-diamide reductase				(1) NADH[c] + (2) Cob(II)yrinate diamide[c] --> (1) H+[c] + (1) NAD[c] + (2) Cob(I)yrinate diamide[c]	(1) cpd00004[c] + (2) cpd03914[c] --> (1) cpd00067[c] + (1) cpd00003[c] + (2) cpd03915[c]
DES_6	stearoyl-CoA desaturase (delta-6 desaturase)	1.14.19.3	SYNPCC7942_1713	M744_07925	(2) H+[c] + (1) O2[c] + (2) Reduced ferredoxin[c] + (1) alpha-Linolenoyl-ACP[c] --> (2) H2O[c] + (1) OctadecatetraenoilACP[c] + (2) Oxidized ferredoxin[c]	(2) cpd00067[c] + (1) cpd00007[c] + (2) cpfdxr22[c] + (1) cpd14882[c] --> (2) cpd00001[c] + (1) octe691215ACP[c] + (2) cpfdxo22[c]
DES_6B	stearoyl-CoA desaturase (delta-6 desaturase)	1.14.19.3	SYNPCC7942_1713	M744_07925	(2) H+[c] + (1) O2[c] + (1) Linoleoyl-ACP[c] + (2) Reduced ferredoxin[c] --> (2) H2O[c] + (1) gamma-linolenoilACP[c] + (2) Oxidized ferredoxin[c]	(2) cpd00067[c] + (1) cpd00007[c] + (1) cpd14881[c] + (2) cpfdxr22[c] --> (2) cpd00001[c] + (1) octe6912ACP[c] + (2) cpfdxo22[c]
Desat12	Fatty acid (n-18:2ACP) desaturase (delta 12)	1.14.19.-	SYNPCC7942_2439	M744_04045	(2) H+[c] + (1) O2[c] + (1) Octadecenoyl-ACP[c] + (2) Reduced ferredoxin[c] --> (2) H2O[c] + (1) Linoleoyl-ACP[c] + (2) Oxidized ferredoxin[c]	(2) cpd00067[c] + (1) cpd00007[c] + (1) cpd11825[c] + (2) cpfdxr22[c] --> (2) cpd00001[c] + (1) cpd14881[c] + (2) cpfdxo22[c]
Desat15	Fatty acid (n-18:3ACP) desaturase (delta 15)	1.14.19.-	SYNPCC7942_2439	M744_04045	(2) H+[c] + (1) O2[c] + (1) Linoleoyl-ACP[c] + (2) Reduced ferredoxin[c] --> (2) H2O[c] + (1) alpha-Linolenoyl-ACP[c] + (2) Oxidized ferredoxin[c]	(2) cpd00067[c] + (1) cpd00007[c] + (1) cpd14881[c] + (2) cpfdxr22[c] --> (2) cpd00001[c] + (1) cpd14882[c] + (2) cpfdxo22[c]
EX_2-Oxoglutarate	2-Oxoglutarate exchange				(1) 2-Oxoglutarate[e] -->	(1) cpd00024[e] -->
EX_Acetate	Acetate exchange				(1) Acetate[e] -->	(1) cpd00029[e] -->
EX_Biomass	Biomass exchange				(1) Biomass[e] -->	(1) cpd11416[e] -->
EX_CarbonMonoxide	Carbon monoxide exchange				(1) CO[e] -->	(1) cpd00204[e] -->
EX_Citrate	Citrate exchange				(1) Citrate[e] -->	(1) cpd00137[e] -->
EX_Cyanate	Cyanate exchange				(1) Cyanate[e] -->	(1) cpd01015[e] -->
EX_D-Fructose	D-Fructose exchange				(1) D-Fructose[e] -->	(1) cpd00082[e] -->
EX_Fumarate	Fumarate exchange				(1) Fumarate[e] -->	(1) cpd00106[e] -->
EX_Glcglyc	2-(beta-D-Glucosyl)-sn-glycerol exchange				(1) 2-(beta-D-Glucosyl)-sn-glycerol[e] -->	(1) cpd08376[e] -->
EX_Glucose	Glucose exchange				(1) D-Glucose[e] -->	(1) cpd00027[e] -->
EX_Glycogen	Glycogen exchange				(1) Glycogen[e] -->	(1) cpd00155[e] -->
Glycogentr	Glycogen transport				(1) Glycogen[e] --> (1) Glycogen[c]	(1) cpd00155[e] --> (1) cpd00155[c]
EX_H2	Hydrogen exchange				(1) H2[e] -->	(1) cpd11640[e] -->
EX_Isoprene	Isoprene exchange				(1) Isoprene[e] -->	(1) cpd16336[e] -->
EX_L-Alanine	L-Alanine exchange				(1) L-Alanine[e] -->	(1) cpd00035[e] -->
EX_L-Arginine	L-Arginine exchange				(1) L-Arginine[e] -->	(1) cpd00051[e] -->
EX_L-Glutamate	L-Glutamate exchange				(1) L-Glutamate[e] -->	(1) cpd00023[e] -->
EX_L-Glutamine	L-Glutamine exchange				(1) L-Glutamine[e] -->	(1) cpd00053[e] -->
EX_L-Histidine	L-Histidine exchange				(1) L-Histidine[e] -->	(1) cpd00119[e] -->
EX_L-Leucine	L-Leucine exchange				(1) L-Leucine[e] -->	(1) cpd00107[e] -->
EX_L-Lysine	L-Lysine exchange				(1) L-Lysine[e] -->	(1) cpd00039[e] -->
EX_L-Malate	L-Malate exchange				(1) L-Malate[e] -->	(1) cpd00130[e] -->
EX_L-Proline	L-Proline exchange				(1) L-Proline[e] -->	(1) cpd00129[e] -->
EX_L-Serine	L-Serine exchange				(1) L-Serine[e] -->	(1) cpd00054[e] -->
EX_O2	Oxygen exchange				(1) O2[e] -->	(1) cpd00007[e] -->
EX_Putrescine	Putrescine exchange				(1) Putrescine[e] -->	(1) cpd00118[e] -->
EX_Pyruvate	Pyruvate exchange				(1) Pyruvate[e] -->	(1) cpd00020[e] -->
EX_Spermidine	Spermidine exchange				(1) Spermidine[e] -->	(1) cpd00264[e] -->
EX_Succinate	Succinate exchange				(1) Succinate[e] -->	(1) cpd00036[e] -->
EX_Sucrose	Sucrose exchange				(1) Sucrose[e] -->	(1) cpd00076[e] -->
EX_Urea	Urea exchange				(1) Urea[e] -->	(1) cpd00073[e] -->
P_Phos182	Phosphatidate phosphatase (n-C18:2)	3.1.3.4			(1) H2O[c] + (1) 1,2-dioctadec-9-12-dienoyl-sn-glycerol 3-phosphate[c] + (1) H+[c] --> (1) Phosphate[c] + (1) 1,2-Diacyl-sn-glycerol (dioctadec-9-12-dienoyl, n-C18:2)[c]	(1) cpd00001[c] + (1) c_DLiG3P[c] + (1) cpd00067[c] --> (1) cpd00009[c] + (1) cp_DLiGl[c]
P_Phos183	Phosphatidate phosphatase (n-C18:3)	3.1.3.4			(1) H2O[c] + (1) 1,2-dioctadec-9-12-15-trienoyl-sn-glycerol 3-phosphate[c] + (1) H+[c] --> (1) Phosphate[c] + (1) 1,2-Diacyl-sn-glycerol (dioctadec-9-12-15-trienoyl, n-C18:3)[c]	(1) cpd00001[c] + (1) c_DaLG3P[c] + (1) cpd00067[c] --> (1) cpd00009[c] + (1) cp_DaLGl[c]
PAPA181	Phosphatidate phosphatase (n-C18:1)	3.1.3.4			(1) H2O[c] + (1) 1,2-dioctadec-9-enoyl-sn-glycerol 3-phosphate[c] --> (1) Phosphate[c] + (1) 1,2-Diacyl-sn-glycerol (dioctadec-9-enoyl, n-C18:1)[c]	(1) cpd00001[c] + (1) pa181:9[c] --> (1) cpd00009[c] + (1) 12dgr181:9[c]
PAPA1836912	Phosphatidate phosphatase (n-C18:3)	3.1.3.4			(1) H2O[c] + (1) 1,2-dioctadec-6-9-12-trienoyl-sn-glycerol 3-phosphate[c] --> (1) Phosphate[c] + (1) 1,2-Diacyl-sn-glycerol (dioctadec-6-9-12-trienoyl, n-C18:3)[c]	(1) cpd00001[c] + (1) pa183:6:9:12[c] --> (1) cpd00009[c] + (1) 12dgr183:6:9:12[c]
PAPA184691215	Phosphatidate phosphatase (n-C18:4)	3.1.3.4			(1) H2O[c] + (1) 1,2-dioctadec-6-9-12-15-tetraenoyl-sn-glycerol 3-phosphate[c] --> (1) Phosphate[c] + (1) 1,2-Diacyl-sn-glycerol (dioctadec-6-9-12-15-tetraenoyl, n-C18:4)[c]	(1) cpd00001[c] + (1) pa184:6:9:12:15[c] --> (1) cpd00009[c] + (1) 12dgr184:6:9:12:15[c]
PGP_Phos182	phosphatidylglycerol phosphate phosphatase (n-C18:2)	3.1.3.27			(1) H2O[c] + (1) Phosphatidylglycerophosphate (dioctadec-9-12-dienoyl, n-C18:2)[c] + (1) H+[c] --> (1) Phosphate[c] + (1) Phosphatidylglycerol (dioctadec-9-12-dienoyl, n-C18:2)[c]	(1) cpd00001[c] + (1) cpPGP182[c] + (1) cpd00067[c] --> (1) cpd00009[c] + (1) cpdPG182[c]
PGP_Phos183	phosphatidylglycerol phosphate phosphatase (n-C18:3)	3.1.3.27			(1) H2O[c] + (1) Phosphatidylglycerophosphate (dioctadec-9-12-15-trienoyl, n-C18:3)[c] + (1) H+[c] --> (1) Phosphate[c] + (1) Phosphatidylglycerol (dioctadec-9-12-15-trienoyl, n-C18:3)[c]	(1) cpd00001[c] + (1) cpPGP183[c] + (1) cpd00067[c] --> (1) cpd00009[c] + (1) cpdPG183[c]
PGPP181	phosphatidylglycerol phosphate phosphatase (n-C18:1)	3.1.3.27			(1) H2O[c] + (1) Phosphatidylglycerophosphate (dioctadec-9-enoyl, n-C18:1)[c] --> (1) Phosphate[c] + (1) Phosphatidylglycerol (dioctadec-9-enoyl, n-C18:1)[c]	(1) cpd00001[c] + (1) cpdPGP181:9[c] --> (1) cpd00009[c] + (1) cpdPG181[c]
PGPP1836912	phosphatidylglycerol phosphate phosphatase (n-C18:3)	3.1.3.27			(1) H2O[c] + (1) Phosphatidylglycerophosphate (dioctadec-6-9-12-trienoyl, n-C18:3)[c] --> (1) Phosphate[c] + (1) Phosphatidylglycerol (dioctadec-6-9-12-trienoyl, n-C18:3)[c]	(1) cpd00001[c] + (1) pgp183:6:9:12[c] --> (1) cpd00009[c] + (1) pg183:6:9:12[c]
PGPP184691215	phosphatidylglycerol phosphate phosphatase (n-C18:4)	3.1.3.27			(1) H2O[c] + (1) Phosphatidylglycerophosphate (dioctadec-6-9-12-15-tetraenoyl, n-C18:4)[c] --> (1) Phosphate[c] + (1) Phosphatidylglycerol (dioctadec-6-9-12-15-tetraenoyl, n-C18:4)[c]	(1) cpd00001[c] + (1) pgp184:6:9:12:15[c] --> (1) cpd00009[c] + (1) pg184:6:9:12:15[c]
PHYTEDH1	Phytoene dehydrogenase	1.14.99.-	SYNPCC7942_1983	M744_06505	(1) NAD[c] + (1) Phytoene[c] --> (1) H+[c] + (1) NADH[c] + (1) Phytofluene[c]	(1) cpd00003[c] + (1) cpd03205[c] --> (1) cpd00067[c] + (1) cpd00004[c] + (1) cpd03206[c]
PHYTEDH2	Phytoene dehydrogenase(2)	1.14.99.-	SYNPCC7942_1983	M744_06505	(1) NADP[c] + (1) Phytoene[c] --> (1) H+[c] + (1) NADPH[c] + (1) Phytofluene[c]	(1) cpd00006[c] + (1) cpd03205[c] --> (1) cpd00067[c] + (1) cpd00005[c] + (1) cpd03206[c]
PHYTFDH1	Phytofluene dehydrogenase	1.14.99.-	SYNPCC7942_1983	M744_06505	(1) NAD[c] + (1) Phytofluene[c] --> (1) H+[c] + (1) NADH[c] + (1) zeta-Carotene[c]	(1) cpd00003[c] + (1) cpd03206[c] --> (1) cpd00067[c] + (1) cpd00004[c] + (1) cpd03215[c]
PHYTFDH2	Phytofluene dehydrogenase(2)	1.14.99.-	SYNPCC7942_1983	M744_06505	(1) NADP[c] + (1) Phytofluene[c] --> (1) H+[c] + (1) NADPH[c] + (1) zeta-Carotene[c]	(1) cpd00006[c] + (1) cpd03206[c] --> (1) cpd00067[c] + (1) cpd00005[c] + (1) cpd03215[c]
R05217	Precorrin 3A + Oxygen <=> Precorrin 3B				(0.5) O2[c] + (1) Precorrin 3A[c] --> (1) Precorrin 3B[c]	(0.5) cpd00007[c] + (1) cpd03420[c] --> (1) cpd03833[c]
rxn00101	Urea amidohydrolase	3.5.1.5			(1) H2O[c] + (2) H+[c] + (1) Urea[c] --> (1) CO2[c] + (2) NH3[c]	(1) cpd00001[c] + (2) cpd00067[c] + (1) cpd00073[c] --> (1) cpd00011[c] + (2) cpd00013[c]
rxn00213	UTP-glucose-1-phosphate uridylyltransferase	2.7.7.9			(1) UTP[c] + (1) D-Glucose 1-phosphate[c] <=> (1) PPi[c] + (1) UDP-glucose[c]	(1) cpd00062[c] + (1) cpd00089[c] <=> (1) cpd00012[c] + (1) cpd00026[c]
rxn00285	Succinate:CoA ligase (ADP-forming)	6.2.1.5			(1) ATP[c] + (1) CoA[c] + (1) Succinate[c] <=> (1) ADP[c] + (1) Phosphate[c] + (1) Succinyl-CoA[c]	(1) cpd00002[c] + (1) cpd00010[c] + (1) cpd00036[c] <=> (1) cpd00008[c] + (1) cpd00009[c] + (1) cpd00078[c]
rxn00340	L-Aspartate:ammonia ligase (AMP-forming)	6.3.1.1			(1) ATP[c] + (1) NH3[c] + (1) L-Aspartate[c] --> (1) PPi[c] + (1) AMP[c] + (1) L-Asparagine[c]	(1) cpd00002[c] + (1) cpd00013[c] + (1) cpd00041[c] --> (1) cpd00012[c] + (1) cpd00018[c] + (1) cpd00132[c]
rxn00416	L-aspartate:L-glutamine amido-ligase (AMP-forming)	6.3.5.4			(1) H2O[c] + (1) ATP[c] + (1) L-Aspartate[c] + (1) L-Glutamine[c] --> (1) PPi[c] + (1) AMP[c] + (1) L-Glutamate[c] + (1) L-Asparagine[c]	(1) cpd00001[c] + (1) cpd00002[c] + (1) cpd00041[c] + (1) cpd00053[c] --> (1) cpd00012[c] + (1) cpd00018[c] + (1) cpd00023[c] + (1) cpd00132[c]
rxn00467	L-Ornithine:2-oxo-acid aminotransferase	2.6.1.13			(1) 2-Oxoglutarate[c] + (1) Ornithine[c] --> (1) L-Glutamate[c] + (1) L-Glutamate5-semialdehyde[c]	(1) cpd00024[c] + (1) cpd00064[c] --> (1) cpd00023[c] + (1) cpd00858[c]
rxn00504	L-1-Pyrroline-5-carboxylate:NAD+ oxidoreductase	1.5.1.12	SYNPCC7942_0489	M744_00515	(2) H2O[c] + (1) NADP[c] + (1) 1-Pyrroline-5-carboxylate[c] <=> (1) NADPH[c] + (1) L-Glutamate[c] + (1) H+[c]	(2) cpd00001[c] + (1) cpd00006[c] + (1) cpd02431[c] <=> (1) cpd00005[c] + (1) cpd00023[c] + (1) cpd00067[c]
rxn00508	Succinate-semialdehyde:NAD+ oxidoreductase	1.2.1.16			(1) H2O[c] + (1) NAD[c] + (1) 4-Oxobutanoate[c] --> (1) NADH[c] + (1) Succinate[c] + (2) H+[c]	(1) cpd00001[c] + (1) cpd00003[c] + (1) cpd00199[c] --> (1) cpd00004[c] + (1) cpd00036[c] + (2) cpd00067[c]
rxn00509	Succinate-semialdehyde:NADP+ oxidoreductase	1.2.1.16			(1) H2O[c] + (1) NADP[c] + (1) 4-Oxobutanoate[c] <=> (1) NADPH[c] + (1) Succinate[c] + (2) H+[c]	(1) cpd00001[c] + (1) cpd00006[c] + (1) cpd00199[c] <=> (1) cpd00005[c] + (1) cpd00036[c] + (2) cpd00067[c]
rxn00737	L-threonine ammonia-lyase	4.3.1.19	SYNPCC7942_B2623	M744_14020	(1) L-Threonine[c] --> (1) NH3[c] + (1) 2-Oxobutyrate[c]	(1) cpd00161[c] --> (1) cpd00013[c] + (1) cpd00094[c]
rxn00858	Agmatine amidinohydrolase	3.5.3.11			(1) H2O[c] + (1) Agmatine[c] --> (1) Urea[c] + (1) Putrescine[c]	(1) cpd00001[c] + (1) cpd00152[c] --> (1) cpd00073[c] + (1) cpd00118[c]
rxn01138	Adenosine:orthophosphate ribosyltransferase	2.4.2.1			(1) Phosphate[c] + (1) H+[c] + (1) Adenosine[c] <=> (1) Adenine[c] + (1) Ribose 1-phosphate[c]	(1) cpd00009[c] + (1) cpd00067[c] + (1) cpd00182[c] <=> (1) cpd00128[c] + (1) cpd00475[c]
rxn01257	chorismate:L-glutamine aminotransferase	2.6.1.85	SYNPCC7942_B2643 or SYNPCC7942_1334	M744_14170 or M744_09950	(1) L-Glutamine[c] + (1) Chorismate[c] --> (1) L-Glutamate[c] + (1) ADC[c]	(1) cpd00053[c] + (1) cpd00216[c] --> (1) cpd00023[c] + (1) cpd08210[c]
rxn01520	5,10-Methylenetetrahydrofolate:dUMP C-methyltransferase	2.1.1.148			(1) 5-10-Methylenetetrahydrofolate[c] + (1) dUMP[c] --> (1) dTMP[c] + (1) Dihydrofolate[c]	(1) cpd00125[c] + (1) cpd00299[c] --> (1) cpd00298[c] + (1) cpd00330[c]
rxn01790	2-dehydropantoate 2-reductase	1.1.1.169			(1) H+[c] + (1) NADPH[c] + (1) 2-Dehydropantoate[c] --> (1) NADP[c] + (1) Pantoate[c]	(1) cpd00067[c] + (1) cpd00005[c] + (1) cpd00712[c] --> (1) cpd00006[c] + (1) cpd00408[c]
rxn01827	4-Hydroxyphenylpyruvate:oxygen oxidoreductase	1.13.11.27			(1) O2[c] + (1) p-hydroxyphenylpyruvate[c] --> (1) CO2[c] + (1) Homogentisate[c]	(1) cpd00007[c] + (1) cpd00868[c] --> (1) cpd00011[c] + (1) cpd00426[c]
rxn02374	L-glutamate 5-semialdehyde dehydratase (spontaneous)				(1) L-Glutamate5-semialdehyde[c] --> (1) H2O[c] + (1) H+[c] + (1) 1-Pyrroline-5-carboxylate[c]	(1) cpd00858[c] --> (1) cpd00001[c] + (1) cpd00067[c] + (1) cpd02431[c]
rxn03031	tetrahydrodipicolinate succinylase	2.3.1.117			(1) H2O[c] + (1) tetrahydrodipicolinate[c] + (1) Succinyl-CoA[c] --> (1) CoA[c] + (1) N-Succinyl-L-2-amino-6-oxopimelate[c]	(1) cpd00001[c] + (1) cpd02465[c] + (1) cpd00078[c] --> (1) cpd00010[c] + (1) cpd02724[c]
rxn03087	N-Succinyl-L-2,6-diaminoheptanedioate:2-ocoglytarate	2.6.1.17	SYNPCC7942_0034	M744_02940	(1) 2-Oxoglutarate[c] + (1) N-Succinyl-L-2,6-diaminopimelate[c] <=> (1) L-Glutamate[c] + (1) N-Succinyl-L-2-amino-6-oxopimelate[c]	(1) cpd00024[c] + (1) cpd02698[c] <=> (1) cpd00023[c] + (1) cpd02724[c]
rxn03130	UDP-sugar hydrolase				(1) H2O[c] + (1) UDP-2,3-bis(3-hydroxytetradecanoyl)glucosamine[c] --> (1) 2,3-Bis(beta-hydoroxymyristoyl)-beta-D-glucosaminyl 1-phosphate[c] + (1) UMP[c]	(1) cpd00001[c] + (1) cpd02835[c] --> (1) cpd02930[c] + (1) cpd00091[c]
rxn03168	Dihydroneopterin monophosphate dephosphorylase				(1) H2O[c] + (1) Dihydroneopterin phosphate[c] --> (1) Phosphate[c] + (1) Dihydroneopterin[c] + (1) H+[c]	(1) cpd00001[c] + (1) cpd03521[c] --> (1) cpd00009[c] + (1) cpd02961[c] + (1) cpd00067[c]
rxn03491	S-Adenosyl-L-methionine:1-precorrin-6Y C5,15-methyltransferase	2.1.1.132	SYNPCC7942_0706 or SYNPCC7942_1850	M744_13255 or M744_07200	(2) S-Adenosyl-L-methionine[c] + (1) Precorrin 6B[c] --> (1) CO2[c] + (2) S-Adenosyl-homocysteine[c] + (2) H+[c] + (1) Precorrin 8[c]	(2) cpd00017[c] + (1) cpd03760[c] --> (1) cpd00011[c] + (2) cpd00019[c] + (2) cpd00067[c] + (1) cpd03835[c]
rxn03513	S-Adenosyl-L-methionine:precorrin-3B C17-methyltransferase	2.1.1.131	SYNPCC7942_1854	M744_07180	(1) S-Adenosyl-L-methionine[c] + (1) Precorrin 3B[c] --> (1) S-Adenosyl-homocysteine[c] + (2) H+[c] + (1) Precorrin 4[c]	(1) cpd00017[c] + (1) cpd03833[c] --> (1) cpd00019[c] + (2) cpd00067[c] + (1) cpd03834[c]
rxn03542_mod	hydrogenobyrinic-acid-a,c-diamide:cobalt cobalt-ligase (ADP-forming)				(1) ATP[c] + (1) Co2+[c] + (1) Hydrogenobyrinate diamide[c] + (1) H2O[c] --> (1) ADP[c] + (1) Phosphate[c] + (2) H+[c] + (1) Cob(II)yrinate diamide[c]	(1) cpd00002[c] + (1) cpd00149[c] + (1) cpd03913[c] + (1) cpd00001[c] --> (1) cpd00008[c] + (1) cpd00009[c] + (2) cpd00067[c] + (1) cpd03914[c]
rxn03646	rxn03646				(1) Lycopene[c] --> (1) gamma-Carotene[c]	(1) cpd03217[c] --> (1) cpd03220[c]
rxn03648_mod	rxn03648				(1) beta-Carotene[c] + (1) NADPH[c] + (1) O2[c] --> (1) Echinenone[c] + (1) NADP[c] + (1) H2O[c] + (1) H+[c]	(1) cpd01420[c] + (1) cpd00005[c] + (1) cpd00007[c] --> (1) cpd05499[c] + (1) cpd00006[c] + (1) cpd00001[c] + (1) cpd00067[c]
rxn03840	PABB	Undetermined			(1) NH3[c] + (1) Chorismate[c] <=> (1) H2O[c] + (1) ADC[c]	(1) cpd00013[c] + (1) cpd00216[c] <=> (1) cpd00001[c] + (1) cpd08210[c]
rxn03843	Farnesyl diphosphate:Isopentenyl diphosphate farnesyl transferase				(1) Farnesyldiphosphate[c] + (1) Isopentenyldiphosphate[c] --> (1) PPi[c] + (1) trans,trans,cis-Geranylgeranyl diphosphate[c]	(1) cpd00350[c] + (1) cpd00113[c] --> (1) cpd00012[c] + (1) cpd08211[c]
rxn04049	Precorrin 5 <=> Precorrin 6X				(1) H2O[c] + (1) S-Adenosyl-L-methionine[c] + (1) Precorrin 5[c] --> (2) H+[c] + (1) Acetate[c] + (1) S-Adenosyl-homocysteine[c] + (1) Precorrin 6A[c]	(1) cpd00001[c] + (1) cpd00017[c] + (1) cpd03839[c] --> (2) cpd00067[c] + (1) cpd00029[c] + (1) cpd00019[c] + (1) cpd03761[c]
rxn04162	chlorophyllide-a:NADP+ 7,8-oxidoreductase				(1) NADPH[c] + (2) H+[c] + (1) Divinylprotochlorophyllide[c] --> (1) NADP[c] + (1) Divinyl chlorophyllide a[c]	(1) cpd00005[c] + (2) cpd00067[c] + (1) cpd08631[c] --> (1) cpd00006[c] + (1) cpd08632[c]
rxn04464	5,10-methylenetetrahydrofolate,FADH2:dUMP C-methyltransferase	2.1.1.148			(1) 5-10-Methylenetetrahydrofolate[c] + (1) dUMP[c] + (1) FADH2[c] <=> (1) FAD[c] + (1) Tetrahydrofolate[c] + (1) dTMP[c]	(1) cpd00125[c] + (1) cpd00299[c] + (1) cpd00982[c] <=> (1) cpd00015[c] + (1) cpd00087[c] + (1) cpd00298[c]
rxn05004	S-adenosyl-L-methionine:gamma-tocopherol 5-O-methyltransferase	2.1.1.95	SYNPCC7942_0596	M744_13870	(1) S-Adenosyl-L-methionine[c] + (1) gamma-Tocopherol[c] <=> (1) S-Adenosyl-homocysteine[c] + (1) H+[c] + (1) Vitamin E[c]	(1) cpd00017[c] + (1) cpd01631[c] <=> (1) cpd00019[c] + (1) cpd00067[c] + (1) cpd01628[c]
rxn05039	pyrimidine phosphatase	3.1.3.-			(1) H2O[c] + (1) 5-Amino-6--5-phosphoribitylaminouracil[c] --> (1) Phosphate[c] + (1) 4--1-D-Ribitylamino-5-aminouracil[c] + (1) H+[c]	(1) cpd00001[c] + (1) cpd02720[c] --> (1) cpd00009[c] + (1) cpd02882[c] + (1) cpd00067[c]
rxn05329	(3R)-3-Hydroxybutanoyl-[acyl-carrier-protein] hydro-lyase	4.2.1.58	SYNPCC7942_0930	M744_12065	(1) (R)-3-Hydroxybutanoyl-[acyl-carrier protein][c] --> (1) H2O[c] + (1) But-2-enoyl-[acyl-carrier protein][c]	(1) cpd11478[c] --> (1) cpd00001[c] + (1) cpd11465[c]
rxn05330	(3R)-3-Hydroxybutanoyl-[acyl-carrier-protein] hydro-lyase	4.2.1.58	SYNPCC7942_0930	M744_12065	(1) D-3-Hydroxyhexanoyl-[acp][c] --> (1) H2O[c] + (1) (2E)-Hexenoyl-[acp][c]	(1) cpd11479[c] --> (1) cpd00001[c] + (1) cpd11473[c]
rxn05331	(3R)-3-Hydroxybutanoyl-[acyl-carrier-protein] hydro-lyase	4.2.1.61	SYNPCC7942_0930	M744_12065	(1) D-3-Hydroxydodecanoyl-[acp][c] --> (1) H2O[c] + (1) (2E)-Dodecenoyl-[acp][c]	(1) cpd11480[c] --> (1) cpd00001[c] + (1) cpd11469[c]
rxn05332	(3R)-3-Hydroxypalmitoyl-[acyl-carrier-protein] hydro-lyase	4.2.1.61	SYNPCC7942_0930	M744_12065	(1) R-3-hydroxypalmitoyl-acyl-carrierprotein-[c] --> (1) H2O[c] + (1) (2E)-Hexadecenoyl-[acp][c]	(1) cpd11481[c] --> (1) cpd00001[c] + (1) cpd11477[c]
rxn05333	(3R)-3-Hydroxybutanoyl-[acyl-carrier-protein] hydro-lyase	4.2.1.60	SYNPCC7942_0930	M744_12065	(1) (R)-3-Hydroxydecanoyl-[acyl-carrier protein][c] --> (1) H2O[c] + (1) (2E)-Decenoyl-[acp][c]	(1) cpd11482[c] --> (1) cpd00001[c] + (1) cpd11475[c]
rxn05335	(3R)-3-Hydroxypalmitoyl-[acyl-carrier-protein] hydro-lyase	4.2.1.61	SYNPCC7942_0930	M744_12065	(1) (R)-3-Hydroxytetradecanoyl-[acyl-carrier protein][c] --> (1) H2O[c] + (1) (2E)-Tetradecenoyl-[acp][c]	(1) cpd11484[c] --> (1) cpd00001[c] + (1) cpd11467[c]
rxn07331	homogenitisate phytyltransferase	2.5.9.-			(1) H+[c] + (1) Homogentisate[c] + (1) Phytyl diphosphate[c] --> (1) CO2[c] + (1) PPi[c] + (1) 2-Methyl-6-phytylquinol[c]	(1) cpd00067[c] + (1) cpd00426[c] + (1) cpd03214[c] --> (1) cpd00011[c] + (1) cpd00012[c] + (1) cpd14613[c]
rxn07333	tocopherol cyclase (g)				(1) 2,3-Dimethyl-5-phytylquinol[c] <=> (1) gamma-Tocopherol[c]	(1) cpd14614[c] <=> (1) cpd01631[c]
rxn07334	tocopherol cyclase (d)				(1) 2-Methyl-6-phytylquinol[c] --> (1) delta-Tocopherol[c]	(1) cpd14613[c] --> (1) cpd09850[c]
rxn07335	tocopherol O-methyltransferase(2)	2.1.1.95	SYNPCC7942_0596	M744_13870	(1) S-Adenosyl-L-methionine[c] + (1) delta-Tocopherol[c] <=> (1) S-Adenosyl-homocysteine[c] + (1) H+[c] + (1) beta-Tocopherol[c]	(1) cpd00017[c] + (1) cpd09850[c] <=> (1) cpd00019[c] + (1) cpd00067[c] + (1) cpd09851[c]
rxn07578	3hydroxyacyl-acp dehydratase (c18:0)	4.2.1.61	SYNPCC7942_0930	M744_12065	(1) 3-Hydroxystearoyl-[acp][c] --> (1) H2O[c] + (1) (2E)-Octadecenoyl-[acp][c]	(1) cpd14939[c] --> (1) cpd00001[c] + (1) cpd14940[c]
rxn08707	Heme O synthase	2.5.1.-	SYNPCC7942_2600	M744_03170	(1) H2O[c] + (1) Heme[c] + (1) Farnesyldiphosphate[c] --> (1) PPi[c] + (1) hemeO[c]	(1) cpd00001[c] + (1) cpd00028[c] + (1) cpd00350[c] --> (1) cpd00012[c] + (1) cpd11313[c]
rxn09104	phosphatidylglycerol phosphate phosphatase (n-C16:0)	3.1.3.27			(1) H2O[c] + (1) Phosphatidylglycerophosphate dihexadecanoyl[c] --> (1) Phosphate[c] + (1) H+[c] + (1) Phosphatidylglycerol dihexadecanoyl[c]	(1) cpd00001[c] + (1) cpd15545[c] --> (1) cpd00009[c] + (1) cpd00067[c] + (1) cpd15538[c]
rxn09105	phosphatidylglycerol phosphate phosphatase (n-C16:1)	3.1.3.27			(1) H2O[c] + (1) Phosphatidylglycerophosphate dihexadec-9-enoyl[c] --> (1) Phosphate[c] + (1) H+[c] + (1) Phosphatidylglycerol dihexadec-9-enoyl[c]	(1) cpd00001[c] + (1) cpd15546[c] --> (1) cpd00009[c] + (1) cpd00067[c] + (1) cpd15539[c]
rxn09106	phosphatidylglycerol phosphate phosphatase (n-C18:0)	3.1.3.27			(1) H2O[c] + (1) Phosphatidylglycerophosphate dioctadecanoyl[c] --> (1) Phosphate[c] + (1) H+[c] + (1) Phosphatidylglycerol dioctadecanoyl[c]	(1) cpd00001[c] + (1) cpd15547[c] --> (1) cpd00009[c] + (1) cpd00067[c] + (1) cpd15540[c]
rxn09107	phosphatidylglycerol phosphate phosphatase (n-C18:1)	3.1.3.27			(1) H2O[c] + (1) Phosphatidylglycerophosphate dioctadec-11-enoyl[c] --> (1) Phosphate[c] + (1) H+[c] + (1) Phosphatidylglycerol dioctadec-11-enoyl[c]	(1) cpd00001[c] + (1) cpd15548[c] --> (1) cpd00009[c] + (1) cpd00067[c] + (1) cpd15541[c]
rxn09122	phosphate transport via ABC system (uptake, periplasm)		SYNPCC7942_2441 and SYNPCC7942_2442 and SYNPCC7942_2443	M744_04035 and M744_04030 and M744_04025	(1) H2O[c] + (1) ATP[c] + (1) Phosphate[p] --> (1) ADP[c] + (2) Phosphate[c] + (1) H+[c]	(1) cpd00001[c] + (1) cpd00002[c] + (1) cpd00009[p] --> (1) cpd00008[c] + (2) cpd00009[c] + (1) cpd00067[c]
rxn09276	sulfate transport via ABC system (periplasm)		SYNPCC7942_1681 and SYNPCC7942_1682 and SYNPCC7942_1685 and SYNPCC7942_1680	M744_08080 and M744_08075 and M744_08060 and M744_08085	(1) H2O[c] + (1) ATP[c] + (1) Sulfate[p] --> (1) ADP[c] + (1) Phosphate[c] + (1) Sulfate[c] + (1) H+[c]	(1) cpd00001[c] + (1) cpd00002[c] + (1) cpd00048[p] --> (1) cpd00008[c] + (1) cpd00009[c] + (1) cpd00048[c] + (1) cpd00067[c]
rxn09442	fatty-acyl-ACP synthase (n-C10:0ACP), mitochondrial	Undetermined			(2) NADPH[c] + (3) H+[c] + (1) Octanoyl-ACP[c] + (1) Malonyl-[acyl-carrier protein][c] --> (1) H2O[c] + (2) NADP[c] + (1) CO2[c] + (1) Decanoyl-ACP[c] + (1) ACP[c]	(2) cpd00005[c] + (3) cpd00067[c] + (1) cpd11470[c] + (1) cpd11492[c] --> (1) cpd00001[c] + (2) cpd00006[c] + (1) cpd00011[c] + (1) cpd11474[c] + (1) cpd11493[c]
rxn11573	rxn11573	Undetermined			(1) Lycopene[c] --> (1) beta-Carotene[c]	(1) cpd03217[c] --> (1) cpd01420[c]
rxn11574	rxn11574				(1) gamma-Carotene[c] --> (1) beta-Carotene[c]	(1) cpd03220[c] --> (1) cpd01420[c]
THRPS	threonine-phosphate synthase				(1) ATP[c] + (1) L-Threonine[c] --> (1) ADP[c] + (1) L-Threonine phosphate[c]	(1) cpd00002[c] + (1) cpd00161[c] --> (1) cpd00008[c] + (1) cpd08928[c]
DM_5mdru1p	methylthioribulose-1-phosphate demand reaction				(1) methylthioribulose-1-phosphate[c] -->	(1) cpd02791[c] -->
Sink_rdmbzi	alpha-Ribazole sink reaction				(1) alpha-Ribazole[c] <=>	(1) cpd03423[c] <=>
rxn00203	rxn00203				(1) 2-Oxoglutarate[c] + (1) H+[c] --> (1) CO2[c] + (1) 4-Oxobutanoate[c]	(1) cpd00024[c] + (1) cpd00067[c] --> (1) cpd00011[c] + (1) cpd00199[c]
Ex_hep	hep exchange				(1) Heptadecane[e] -->	(1) cpd01250[e] -->
EX_phb	phb exchange				(1) (R)-3-Hydroxybutanoyl-CoA[e] -->	(1) cpd02234[e] -->
EX_cpdMG160	Lipid cpdMG160 Sink				(1) 1,2-Diacyl-3-beta-D-galactosyl-sn-glycerol (n-C16)[c] -->	(1) cpdMG160[c] -->
EX_cpdDG160	Lipid cpdDG160 Sink				(1) Digalactosyl-diacylglycerol(n-C16)[c] -->	(1) cpdDG160[c] -->
EX_cpd15538	Lipid cpd15538 Sink				(1) Phosphatidylglycerol dihexadecanoyl[c] -->	(1) cpd15538[c] -->
EX_cSQDG160	Lipid cSQDG160 Sink				(1) Sulfoquinovosyldiacylglycerol (n-C16:0)[c] -->	(1) cSQDG160[c] -->
EX_cpdMG161	Lipid cpdMG161 Sink				(1) 1,2-Diacyl-3-beta-D-galactosyl-sn-glycerol (n-C16:1)[c] -->	(1) cpdMG161[c] -->
EX_cpdDG161	Lipid cpdDG161 Sink				(1) Digalactosyl-diacylglycerol(n-C16:1)[c] -->	(1) cpdDG161[c] -->
EX_cpd15539	Lipid cpd15539 Sink				(1) Phosphatidylglycerol dihexadec-9-enoyl[c] -->	(1) cpd15539[c] -->
EX_cSQDG161	Lipid cSQDG161 Sink				(1) Sulfoquinovosyldiacylglycerol (n-C16:1)[c] -->	(1) cSQDG161[c] -->
EX_cpdMG180	Lipid cpdMG180 Sink				(1) 1,2-Diacyl-3-beta-D-galactosyl-sn-glycerol (n-C18:0)[c] -->	(1) cpdMG180[c] -->
EX_cpdDG180	Lipid cpdDG180 Sink				(1) Digalactosyl-diacylglycerol(n-C18:0)[c] -->	(1) cpdDG180[c] -->
EX_cpd15540	Lipid cpd15540 Sink				(1) Phosphatidylglycerol dioctadecanoyl[c] -->	(1) cpd15540[c] -->
EX_cSQDG180	Lipid cSQDG180 Sink				(1) Sulfoquinovosyldiacylglycerol (n-C18:0)[c] -->	(1) cSQDG180[c] -->
EX_mgdg181	Lipid mgdg181 Sink				(1) 1,2-Diacyl-3-beta-D-galactosyl-sn-glycerol (n-C18:1)[c] -->	(1) mgdg181[c] -->
EX_dgdg181	Lipid dgdg181 Sink				(1) Digalactosyl-diacylglycerol(n-C18:1)[c] -->	(1) dgdg181[c] -->
EX_cpdMG181	Lipid cpdMG181 Sink				(1) 1,2-Diacyl-3-beta-D-galactosyl-sn-glycerol (n-C18:1)[c] -->	(1) cpdMG181[c] -->
EX_cpdDG181	Lipid cpdDG181 Sink				(1) Digalactosyl-diacylglycerol(n-C18:1)[c] -->	(1) cpdDG181[c] -->
EX_cpd15541	Lipid cpd15541 Sink				(1) Phosphatidylglycerol dioctadec-11-enoyl[c] -->	(1) cpd15541[c] -->
EX_cpdPG181	Lipid cpdPG181 Sink				(1)Phosphatidylglycerol (dioctadec-9-enoyl, n-C18:1)[c] -->	(1) cpdPG181[c] -->
EX_sqdg181	Lipid sqdg181 Sink				(1) Sulfoquinovosyldiacylglycerol (n-C18:1)[c] -->	(1) sqdg181[c] -->
EX_cSQDG181	Lipid cSQDG181 Sink				(1) Sulfoquinovosyldiacylglycerol (n-C18:1)[c] -->	(1) cSQDG181[c] -->
rxn08616	D-glucose transport in via proton symport (periplasm)		SYNPCC7942_2238	M744_05150	(1) D-Glucose[p] + (1) H+[p] <=> (1) D-Glucose[c] + (1) H+[c]	(1) cpd00027[p] + (1) cpd00067[p] <=> (1) cpd00027[c] + (1) cpd00067[c]
rxn03974	1.5.1.39	1.5.1.39			(1)NADH[c] + (1)FMN[c] + (1)H+[c] <=> (1) NAD[c] + (1)FMNH2[c]	(1) cpd00004[c] + (1) cpd00050[c] + (1) cpd00067[c] <=> (1) cpd00003[c] + (1) cpd01270[c]
dmb_syn	1.13.11.79	1.13.11.79			(1)FMNH2[c] + (1)O2[c] <=> (1)dialurate[c] + (1)d-erythrose 4-phosphate[c] + (1)Dimethylbenzimidazole[c]	(1) cpd01270[c] + (1) cpd00007[c] <=> (1) dialurate[c] + (1) cpd00236[c] + (1) cpd01997[c]
EX_dialurate	Dialurate sink				(1)dialurate[c] -->	(1) dialurate[c] -->
EX_niacin	Niacin sink				(1)Niacin[c] -->	(1) cpd00218[c] -->
rxn06455	Hemoglobin:oxygen oxidoreductase (alpha-methylene-oxydizing,	1.14.99.3	SYNPCC7942_1858	M744_07160	(3) O2[c] + (1) FADH2[c] + (1) Hemoglobin[c] --> (3) H2O[c] + (1) FAD[c] + (1) CO[c] + (1) Biliverdin[c] + (1) Fe3+[c] + (1) Globin[c]	(3) cpd00007[c] + (1) cpd00982[c] + (1) cpd11940[c] --> (3) cpd00001[c] + (1) cpd00015[c] + (1) cpd00204[c] + (1) cpd00389[c] + (1) cpd10516[c] + (1) cpd12850[c]

## Sheet: metabolites
Abbreviation	Name	Formula (neutral)	Formula (charged)	Charge	Compartment	KEGG ID	PubChem ID	ChEBI ID	InChI string	Smiles
12dgr181:9	1,2-Diacyl-sn-glycerol (dioctadec-9-enoyl, n-C18:1)		C39H72O5	0
12dgr183:6:9:12	1,2-Diacyl-sn-glycerol (dioctadec-6-9-12-trienoyl, n-C18:3)		C39H64O5	0
12dgr184:6:9:12:15	1,2-Diacyl-sn-glycerol (dioctadec-6-9-12-15-tetraenoyl, n-C18:4)		C39H60O5	0
1odec691215eg3p	1-octadec-6-9-12-15-tetraenoyl-sn-glycerol 3-phosphate		C21H33O7P1	-2
1odec6912eg3p	1-octadec-6-9-12trienoyl-sn-glycerol 3-phosphate		C21H35O7P1	-2
1odec9eg3p	1-octadec-9-enoyl-sn-glycerol 3-phosphate		C21H39O7P1	-2
c_DaLG3P	1,2-dioctadec-9-12-15-trienoyl-sn-glycerol 3-phosphate		C39H63O8P1	-2
c_DLiG3P	1,2-dioctadec-9-12-dienoyl-sn-glycerol 3-phosphate		C39H67O8P1	-2
CDPDG182	CDP-1,2-dioctadec-9-12-dienoylglycerol		C48H79N3O15P2	-2
CDPDG183	CDP-1,2-dioctadec-9-12-15-trienoylglycerol		C48H75N3O15P2	-2
cdpdodec691215eg	CDP-1,2-dioctadec-6-9-12-15-tetraenoylglycerol		C48H71N3O15P2	-2
cdpdodec6912eg	CDP-1,2-dioctadec-6-9-12-trienoylglycerol		C48H75N3O15P2	-2
cdpdodec9eg	CDP-1,2-dioctadec-9-enoylglycerol		C48H83N3O15P2	-2
cp_aLG3P	1-octadec-9-12-15-trienoyl-sn-glycerol 3-phosphate		C21H35O7P1	-2
cp_DaLGl	1,2-Diacyl-sn-glycerol (dioctadec-9-12-15-trienoyl, n-C18:3)		C39H64O5	0
cp_DLiGl	1,2-Diacyl-sn-glycerol (dioctadec-9-12-dienoyl, n-C18:2)		C39H68O5	0
cpd_msbq	2-methyl-6-solanyl-1,4-benzoquinone		C52H80O2	0
cpd00001	H2O		H2O	0		C00001|C01328
cpd00002	ATP		C10H13N5O13P3	-3		C00002
cpd00003	NAD		C21H26N7O14P2	-1		C00003
cpd00004	NADH		C21H27N7O14P2	-2		C00004
cpd00005	NADPH		C21H27N7O17P3	-3		C00005
cpd00006	NADP		C21H26N7O17P3	-2		C00006
cpd00007	O2		O2	0		C00007
cpd00008	ADP		C10H13N5O10P2	-2		C00008
cpd00009	Phosphate		HO4P	-2		C00009
cpd00010	CoA		C21H33N7O16P3S	-3		C00010
cpd00011	CO2		CO2	0		C00011
cpd00012	PPi		H2O7P2	-2		C00013
cpd00013	NH3		H4N	1		C01342|C00014
cpd00014	UDP		C9H12N2O12P2	-2		C00015
cpd00015	FAD		C27H31N9O15P2	-2		C00016
cpd00017	S-Adenosyl-L-methionine		C15H23N6O5S	1		C00019
cpd00018	AMP		C10H13N5O7P	-1		C00020
cpd00019	S-Adenosyl-homocysteine		C14H20N6O5S	0		C00021
cpd00020	Pyruvate		C3H3O3	-1		C00022
cpd00022	Acetyl-CoA		C23H35N7O17P3S	-3		C00024
cpd00023	L-Glutamate		C5H8NO4	-1		C00025|C00302
cpd00024	2-Oxoglutarate		C5H4O5	-2		C00026
cpd00025	H2O2		H2O2	0		C00027
cpd00026	UDP-glucose		C15H22N2O17P2	-2		C00029
cpd00027	D-Glucose		C6H12O6	0		C00267|C00293|C00031
cpd00028	Heme		C34H30FeN4O4	-2		C00032
cpd00029	Acetate		C2H3O2	-1		C00033
cpd00030	Mn2+		Mn	2		C00034
cpd00031	GDP		C10H13N5O11P2	-2		C00035
cpd00032	Oxaloacetate		C4H2O5	-2		C00036
cpd00033	Glycine		C2H5NO2	0		C00037
cpd00034	Zn2+		Zn	2		C00038
cpd00035	L-Alanine		C3H7NO2	0		C00041
cpd00036	Succinate		C4H4O4	-2		C00042
cpd00037	UDP-N-acetylglucosamine		C17H25N3O17P2	-2		C00043
cpd00038	GTP		C10H13N5O14P3	-3		C00044
cpd00039	L-Lysine		C6H15N2O2	1		C00047|C16440
cpd00040	Glyoxalate		C2HO3	-1		C00048
cpd00041	L-Aspartate		C4H6NO4	-1		C00049|C16433
cpd00042	Glutathione		C10H16N3O6S	-1		C00051
cpd00043	UDP-galactose		C15H22N2O17P2	-2		C00052
cpd00044	3-phosphoadenylylsulfate		C10H12N5O13P2S	-3		C00053
cpd00045	Adenosine 3-5-bisphosphate		C10H13N5O10P2	-2		C00054
cpd00046	CMP		C9H13N3O8P	-1		C00055
cpd00047	Formate		CHO2	-1		C00058
cpd00048	Sulfate		O4S	-2		C00059
cpd00050	FMN		C17H20N4O9P	-1		C00061
cpd00051	L-Arginine		C6H15N4O2	1		C00062|C02385
cpd00052	CTP		C9H13N3O14P3	-3		C00063
cpd00053	L-Glutamine		C5H10N2O3	0		C00064
cpd00054	L-Serine		C3H7NO3	0		C00716|C00065
cpd00056	TPP		C12H17N4O7P2S	-1		C00068
cpd00057	Alcohol		HOR	0		#N/A
cpd00058	Cu2+		Cu	2		C00070
cpd00060	L-Methionine		C5H11NO2S	0		C00073|C01733
cpd00061	Phosphoenolpyruvate		C3H3O6P	-2		C00074
cpd00062	UTP		C9H12N2O15P3	-3		C00075
cpd00063	Ca2+		Ca	2		C00076
cpd00064	Ornithine		C5H13N2O2	1		C00077|C01602
cpd00065	L-Tryptophan		C11H12N2O2	0		C00078|C00806
cpd00066	L-Phenylalanine		C9H11NO2	0		C00079
cpd00067	H+		H	1		C00080
cpd00068	ITP		C10H12N4O14P3	-3		C00081
cpd00069	L-Tyrosine		C9H11NO3	0		C00082|C01536
cpd00070	Malonyl-CoA		C24H34N7O19P3S	-4		C00083
cpd00071	Acetaldehyde		C2H4O	0		C00084
cpd00072	D-fructose-6-phosphate		C6H12O9P	-1		C05345|C00085
cpd00073	Urea		CH4N2O	0		C00086
cpd00074	Sulfur		S	0		C00087
cpd00075	Nitrite		NO2	-1		C00088
cpd00076	Sucrose		C12H22O11	0		C00089
cpd00078	Succinyl-CoA		C25H36N7O19P3S	-4		C00091
cpd00079	D-glucose-6-phosphate		C6H12O9P	-1		C00668|C00092
cpd00080	Glycerol-3-phosphate		C3H8O6P	-1		C00623|C00093
cpd00081	Sulfite		HO3S	-1		C00094|C11481
cpd00082	D-Fructose		C6H12O6	0		C10906|C01496|C00095|C02336
cpd00083	GDP-mannose		C16H23N5O16P2	-2		C00096
cpd00084	L-Cysteine		C3H7NO2S	0		C00097
cpd00085	beta-Alanine		C3H7NO2	0		C00099
cpd00086	Propionyl-CoA		C24H37N7O17P3S	-3		C00100
cpd00087	Tetrahydrofolate		C19H21N7O6	-2		C00101
cpd00089	D-Glucose 1-phosphate		C6H12O9P	-1		C00103
cpd00090	IDP		C10H12N4O11P2	-2		C00104
cpd00091	UMP		C9H12N2O9P	-1		C00105
cpd00092	Uracil		C4H4N2O2	0		C00106
cpd00093	Anthranilate		C7H6NO2	-1		C00108
cpd00094	2-Oxobutyrate		C4H5O3	-1		C00109
cpd00095	Glycerone-phosphate		C3H6O6P	-1		C00111
cpd00096	CDP		C9H13N3O11P2	-2		C00112
cpd00099	Cl-		Cl	-1		#N/A
cpd00100	Glycerol		C3H8O3	0		C00116
cpd00101	ribose-5-phosphate		C5H10O8P	-1		C03736|C00117
cpd00102	Glyceraldehyde3-phosphate		C3H6O6P	-1		C00118|C00661
cpd00103	PRPP		C5H10O14P3	-3		C00119
cpd00104	Biotin		C10H15N2O3S	-1		C00120
cpd00106	Fumarate		C4H2O4	-2		C00122
cpd00107	L-Leucine		C6H13NO2	0		C00123
cpd00111	Oxidized glutathione		C20H30N6O12S2	-2		C00127
cpd00113	Isopentenyldiphosphate		C5H10O7P2	-2		C00129
cpd00114	IMP		C10H12N4O8P	-1		C00130
cpd00115	dATP		C10H13N5O12P3	-3		C00131
cpd00117	D-Alanine		C3H7NO2	0		C00133
cpd00118	Putrescine		C4H14N2	2		C00134
cpd00119	L-Histidine		C6H9N3O2	0		C00135
cpd00121	L-Inositol		C6H12O6	0		C00137|C06151
cpd00122	N-Acetyl-D-glucosamine		C8H15NO6	0		#N/A
cpd00123	3-Methyl-2-oxobutanoate		C5H7O3	-1		C00141
cpd00125	5-10-Methylenetetrahydrofolate		C20H21N7O6	-2		C00143
cpd00126	GMP		C10H13N5O8P	-1		C00144
cpd00128	Adenine		C5H5N5	0		C00147
cpd00129	L-Proline		C5H8NO2	-1		C00148
cpd00130	L-Malate		C4H4O5	-2		C00711|C00149
cpd00132	L-Asparagine		C4H8N2O3	0		C00152
cpd00133	Nicotinamide		C6H6N2O	0		C00153
cpd00134	Palmitoyl-CoA		C37H63N7O17P3S	-3		C00154
cpd00135	Homocysteine		C4H9NO2S	0		C05330|C00155
cpd00137	Citrate		C6H5O7	-3		C00158
cpd00139	Glycolate		C2H3O3	-1		C00160
cpd00141	Propionate		C3H5O2	-1		C00163
cpd00143	Phenylpyruvate		C9H7O3	-1		C00166
cpd00144	UDPglucuronate		C15H19N2O18P2	-3		#N/A
cpd00145	Hydroxypyruvate		C3H3O4	-1		C00168
cpd00146	Carbamoylphosphate		CH3NO5P	-1		C00169
cpd00147	5-Methylthioadenosine		C11H15N5O3S	0		C00170
cpd00149	Co2+		Co	2		C00175
cpd00150	HCN		CHN	0		C00177|C01326
cpd00152	Agmatine		C5H16N4	2		C00179
cpd00154	Xylose		C5H10O5	0		C01394|C00181
cpd00155	Glycogen		C30H52O26	0		C00182
cpd00156	L-Valine		C5H11NO2	0		C00183
cpd00157	Glycerone		C3H6O3	0		C00184
cpd00160	Cholesterol		C27H46O	0		C00187
cpd00161	L-Threonine		C4H9NO3	0		C00188
cpd00166	Calomide		C72H101CoN18O17P	1		C00194
cpd00169	3-Phosphoglycerate		C3H5O7P	-2		C00197|C00597
cpd00171	D-Ribulose5-phosphate		C5H10O8P	-1		C00199
cpd00175	UDP-N-acetyl-D-galactosamine		C17H25N3O17P2	-2		C00203
cpd00177	dADP		C10H13N5O9P2	-2		C00206
cpd00179	Maltose		C12H22O11	0		C00208
cpd00180	Oxalate		C2O4	-2		C00209
cpd00182	Adenosine		C10H13N5O4	0		C00212
cpd00183	Sarcosine		C3H7NO2	0		#N/A
cpd00184	Thymidine		C10H14N2O5	0		C00214
cpd00186	D-Glutamate		C5H8NO4	-1		C00217
cpd00187	Methanamine		CH6N	1		#N/A
cpd00190	beta-D-Glucose		C6H12O6	0		C00221
cpd00191	3-Oxopropanoate		C3H3O3	-1		C00222
cpd00193	APS		C10H12N5O10PS	-2		C00224
cpd00196	Acetylphosphate		C2H4O5P	-1		C00227
cpd00198	D-Xylulose5-phosphate		C5H10O8P	-1		C00231
cpd00199	4-Oxobutanoate		C4H5O3	-1		C00232
cpd00200	4MOP		C6H9O3	-1		C00233
cpd00201	10-Formyltetrahydrofolate		C20H21N7O7	-2		C00234
cpd00202	DMAPP		C5H10O7P2	-2		C00235|C17627
cpd00203	1,3-Bisphospho-D-glycerate		C3H6O10P2	-2		C00236
cpd00204	CO		CHO	1		C00237
cpd00205	K+		K	1		C00238
cpd00207	Guanine		C5H5N5O	0		#N/A
cpd00209	Nitrate		NO3	-1		C00244
cpd00210	Taurine		C2H7NO3S	0		#N/A
cpd00213	Lipoamide		C8H15NOS2	0		C15972|C00248
cpd00214	Hexadecanoate		C16H31O2	-1		C00249
cpd00215	Pyridoxal		C8H9NO3	0		C00250
cpd00216	Chorismate		C10H8O6	-2		C00251
cpd00218	Niacin		C6H4NO2	-1		#N/A
cpd00219	Prephenate		C10H8O6	-2		C00254
cpd00220	Riboflavin		C17H20N4O6	0		C00255
cpd00221	D-Lactate		C3H5O3	-1		C00256
cpd00223	Glycerate		C3H5O4	-1		C00258
cpd00227	L-Homoserine		C4H9NO3	0		C00263
cpd00229	Glycolaldehyde		C2H4O2	0		C00266
cpd00231	Dihydrobiopterin		C9H13N5O3	0		C00268
cpd00233	Tetrahydrobiopterin		C9H15N5O3	0		C00272
cpd00235	D-mannose-6-phosphate		C6H12O9P	-1		C00275
cpd00236	D-Erythrose4-phosphate		C4H8O7P	-1		C00279
cpd00238	Sedoheptulose7-phosphate		C7H14O10P	-1		C05382
cpd00239	Hydrogen Sulfide		H2S	0		C00297|C00283
cpd00241	dGTP		C10H13N5O13P3	-3		C00286
cpd00242	Bicarbonate		CHO3	-1		C01353|C00288
cpd00244	Ni2+		Ni	2		C00291
cpd00246	Inosine		C10H12N4O5	0		#N/A
cpd00247	Orotate		C5H3N2O4	-1		C00295
cpd00249	Uridine		C9H12N2O6	0		#N/A
cpd00250	Creatine		C4H9N3O2	0		#N/A
cpd00251	ADP-ribose		C15H21N5O14P2	-2		C00301
cpd00254	Mg2+		Mg	2		C00305
cpd00260	Isocitrate		C6H5O7	-3		C00311
cpd00264	Spermidine		C7H22N3	3		C00315
cpd00268	Thiosulfate		O3S2	-2		C05529|C00320
cpd00269	2-Oxoadipate		C6H6O5	-2		C00322
cpd00272	GDP-L-fucose		C16H23N5O15P2	-2		C00325
cpd00274	Citrulline		C6H13N3O3	0		C00327
cpd00277	Deoxyguanosine		C10H13N5O4	0		C00330
cpd00281	GABA		C4H9NO2	0		C00334
cpd00282	S-Dihydroorotate		C5H5N2O4	-1		C00337
cpd00283	Geranyl diphosphate		C10H18O7P2	-2		C00341
cpd00284	6-Phospho-D-gluconate		C6H11O10P	-2		C00345
cpd00286	Undecaprenyl phosphate		C55H90O4P	-1		C17556|C00348
cpd00288	D-Glucosamine phosphate		C6H14NO8P	0		C00352
cpd00289	Geranylgeranyl diphosphate		C20H34O7P2	-2		C00353
cpd00290	D-fructose-1,6-bisphosphate		C6H12O12P2	-2		C00354|C05378
cpd00293	N-Acetyl-D-glucosamine 6-phosphate		C8H15NO9P	-1		#N/A
cpd00294	dAMP		C10H13N5O6P	-1		C00360
cpd00295	dGDP		C10H13N5O10P2	-2		C00361
cpd00296	dGMP		C10H13N5O7P	-1		C00362
cpd00297	dTDP		C10H14N2O11P2	-2		C00363
cpd00298	dTMP		C10H14N2O8P	-1		C00364
cpd00299	dUMP		C9H12N2O8P	-1		C00365
cpd00305	Thiamin		C12H17N4OS	1		C00378
cpd00306	Xylitol		C5H12O5	0		C00379
cpd00307	Cytosine		C4H5N3O	0		C00380
cpd00311	Guanosine		C10H13N5O5	0		C00387
cpd00318	Tryptamine		C10H13N2	1		C00398
cpd00322	L-Isoleucine		C6H13NO2	0		C00407
cpd00327	Stearyl-CoA		C39H67N7O17P3S	-3		C00412
cpd00330	Dihydrofolate		C19H19N7O6	-2		C00415
cpd00331	cis-Aconitate		C6H3O6	-3		C00417
cpd00334	L-Lactaldehyde		C3H6O2	0		C00424
cpd00338	5-Aminolevulinate		C5H9NO3	0		C00430
cpd00341	N-Carbamoylputrescine		C5H14N3O	1		C00436
cpd00342	N-Acetylornithine		C7H14N2O3	0		C00437
cpd00343	N-Carbamoyl-L-aspartate		C5H6N2O5	-2		C00438
cpd00345	5-Methyltetrahydrofolate		C20H23N7O6	-2		C00440
cpd00346	L-Aspartate4-semialdehyde		C4H7NO3	0		C00441
cpd00347	5-10-Methenyltetrahydrofolate		C20H20N7O6	-1		C00445
cpd00349	Sedoheptulose 1,7-bisphosphate		C7H14O13P2	-2		C00447
cpd00350	Farnesyldiphosphate		C15H26O7P2	-2		C00448
cpd00355	Nicotinamide ribonucleotide		C11H15N2O8P	0		C00455
cpd00356	dCTP		C9H13N3O13P3	-3		C00458
cpd00357	TTP		C10H14N2O14P3	-3		C00459
cpd00358	dUTP		C9H12N2O14P3	-3		C00460
cpd00359	Indole		C8H7N	0		C00463
cpd00364	Chinone		C6H4O2	0		C00472|C15602
cpd00367	Cytidine		C9H13N3O5	0		C00475
cpd00371	Propanal		C3H6O	0		C00479
cpd00374	Tyramine		C8H12NO	1		C00483
cpd00383	Shikimate		C7H9O5	-1		C00493
cpd00387	ADP-glucose		C16H23N5O15P2	-2		C00498
cpd00389	Biliverdin		C33H32N4O6	-2		C00500
cpd00390	CDP-glucose		C15H23N3O16P2	-2		C00501
cpd00408	Pantoate		C6H11O4	-1		C00522
cpd00412	Deoxyuridine		C9H12N2O5	0		C00526
cpd00413	Glutaryl-CoA		C26H38N7O19P3S	-4		C00527
cpd00415	Quinol		C6H6O2	0		C02389|C15603|C00530
cpd00421	Triphosphate		HO10P3	-4		C00536
cpd00425	(CH3)2NH		C2H8N	1		C00543
cpd00426	Homogentisate		C8H7O4	-1		C00544
cpd00428	2-Oxopropanal		C3H4O2	0		C00546
cpd00429	Arterenol		C8H12NO3	1		C00547
cpd00430	Phenyl acetate		C8H8O2	0		C07086|C05613|C15583|C00548
cpd00434	4-Aminobutanal		C4H10NO	1		C00555
cpd00438	Deoxyadenosine		C10H13N5O3	0		#N/A
cpd00443	4-Aminobenzoate		C7H6NO2	-1		C00568
cpd00446	cAMP		C10H11N5O6P	-1		C00575
cpd00448	D-Glyceraldehyde		C3H6O3	0		C00577
cpd00449	Dihydrolipoamide		C8H17NOS2	0		C00579|C15973
cpd00453	1,2-Propanediol		C3H8O2	0		C00583|C02917
cpd00464	alpha-Tolualdehyde		C8H8O	0		C00601
cpd00475	Ribose 1-phosphate		C5H10O8P	-1		C00620
cpd00477	N-Acetyl-L-glutamate		C7H9NO5	-2		C00624
cpd00478	Pyridoxine phosphate		C8H11NO6P	-1		C00627
cpd00482	2-Phospho-D-glycerate		C3H5O7P	-2		C00631
cpd00485	D-Mannose 1-phosphate		C6H12O9P	-1		C00636
cpd00486	Indoleacetaldehyde		C10H9NO	0		C00637
cpd00492	N-Acetyl-D-mannosamine		C8H15NO6	0		C00645
cpd00497	XMP		C10H12N4O9P	-1		C00655
cpd00498	2-Aceto-2-hydroxybutanoate		C6H9O4	-1		C00659|C06006
cpd00504	LL-2,6-Diaminopimelate		C7H14N2O4	0		C00666
cpd00506	gamma-Glutamylcysteine		C8H13N2O5S	-1		C00669
cpd00508	2-keto-3-methyl-valerate		C6H9O3	-1		C03465|C00671
cpd00510	deoxyribose-5-phosphate		C5H10O7P	-1		C00673
cpd00516	meso-2,6-Diaminopimelate		C7H14N2O4	0		C00680
cpd00521	dTDP-4-oxo-6-deoxy-D-glucose		C16H22N2O15P2	-2		C11907
cpd00522	dTDP-4-oxo-L-rhamnose		C16H22N2O15P2	-2		C00688
cpd00525	UDP-N-acetylmuramoyl-L-alanyl-D-glutamate		C28H39N5O23P2	-4		C00692
cpd00526	Cholate		C24H39O5	-1		#N/A
cpd00531	Hg2+		Hg	2		#N/A
cpd00532	O2-		HO2	0		#N/A
cpd00533	dCDP		C9H13N3O10P2	-2		C00705
cpd00542	R-CN		CNR	0		C00726
cpd00579	Serotonin		C10H13N2O	1		C00780
cpd00583	L-Adrenaline		C9H14NO3	1		C00788
cpd00585	Creatinine		C4H7N3O	0		#N/A
cpd00591	Ethylamine		C2H8N	1		#N/A
cpd00616	Pretyrosine		C10H12NO5	-1		C00826
cpd00622	Sepiapterin		C9H11N5O3	0		#N/A
cpd00626	dTDPglucose		C16H24N2O16P2	-2		C00842
cpd00635	Cbl		C62H89CoN13O14P	0		C00853
cpd00638	Deamido-NAD		C21H24N6O15P2	-2		C00857
cpd00641	L-Histidinol		C6H12N3O	1		C00860
cpd00644	Pantothenate		C9H16NO5	-1		C00864
cpd00654	Deoxycytidine		C9H13N3O4	0		#N/A
cpd00655	Dephospho-CoA		C21H33N7O13P2S	-2		C00882
cpd00658	Isochorismate		C10H8O6	-2		C00885
cpd00668	2-Acetolactate		C5H7O4	-1		C06010|C00900
cpd00680	Chloramphenicol		C11H12N2O5Cl2	0		#N/A
cpd00683	Dihydropteroate		C14H13N6O3	-1		C00921
cpd00689	Porphobilinogen		C10H13N2O4	-1		C00931
cpd00696	3',5'-Cyclic CMP		C9H11N3O7P	-1		C00941
cpd00697	cGMP		C10H11N5O7P	-1		C00942
cpd00698	3',5'-Cyclic IMP		C10H10N4O7P	-1		C00943
cpd00699	5-Dehydroquinate		C7H9O6	-1		C00944
cpd00703	Indoleacetate		C10H8NO2	-1		C00954
cpd00706	Mercaptopyruvate		C3H3O3S	-1		C00957
cpd00712	2-Dehydropantoate		C6H9O4	-1		C00966
cpd00713	3',5'-Cyclic dAMP		C10H11N5O5P	-1		C00968
cpd00715	4-Pyridoxolactone		C8H7NO3	0		C00971
cpd00722	O-Acetyl-L-serine		C5H9NO4	0		C00979
cpd00727	2-Phosphoglycolate		C2H3O6P	-2		C00988
cpd00731	D-Alanyl-D-alanine		C6H12N2O3	0		C00993
cpd00755	Hydroxymethylbilane		C40H38N4O17	-8		C01024
cpd00759	S-Formylglutathione		C11H16N3O7S	-1		C01031
cpd00764	7-8-Diaminononanoate		C9H21N2O2	1		C01037
cpd00768	N-Carbamoylsarcosine		C4H7N2O3	-1		#N/A
cpd00773	UDP-N-acetylmuramate		C20H28N3O19P2	-3		C01050
cpd00774	UroporphyrinogenIII		C40H36N4O16	-8		C01051
cpd00782	Pimeloyl-CoA		C28H42N7O19P3S	-4		C01063
cpd00790	O-Acetyl-L-homoserine		C6H11NO4	0		C01077
cpd00791	ProtoporphyrinogenIX		C34H38N4O4	-2		C01079
cpd00793	Thiamine phosphate		C12H17N4O4PS	0		C01081
cpd00800	8-Amino-7-oxononanoate		C9H17NO3	0		C01092
cpd00802	D-fructose-1-phosphate		C6H12O9P	-1		C01094|C02976
cpd00805	D-Tagatose 6-phosphate		C6H12O9P	-1		C01097
cpd00807	L-histidinol-phosphate		C6H12N3O4P	0		C01100
cpd00809	O-Phospho-L-homoserine		C4H9NO6P	-1		C01102
cpd00810	Orotidylic acid		C10H11N2O11P	-2		C01103
cpd00817	D-Arabinose5-phosphate		C5H10O8P	-1		C01112
cpd00821	Nucleoside 5'-phosphate		C5H9O7PR	-1		C01117
cpd00822	O-Succinyl-L-homoserine		C8H12NO6	-1		C01118
cpd00830	4-Hydroxy-2-oxoglutarate		C5H4O6	-2		C05946|C01127
cpd00832	N-Acetyl-D-chondrosamine		C8H15NO6	0		#N/A
cpd00834	Phosphopantetheine		C11H22N2O7PS	-1		C01134
cpd00836	S-Acetyldihydrolipoamide		C10H19NO2S2	0		C16255|C01136
cpd00837	S-Adenosylmethioninamine		C14H24N6O3S	2		C01137
cpd00843	Tartronate semialdehyde		C3H3O4	-1		C01146
cpd00845	4-Trimethylammoniobutanal		C7H16NO	1		C01149
cpd00851	trans-4-Hydroxy-L-proline		C5H8NO3	-1		C01157
cpd00853	DPG		C3H5O10P2	-3		C01159
cpd00857	Provitamin D3		C27H44O	0		C01164
cpd00858	L-Glutamate5-semialdehyde		C5H9NO3	0		C01165
cpd00859	Pseudouridine 5'-phosphate		C9H12N2O9P	-1		#N/A
cpd00861	UDP-N-acetyl-D-mannosamine		C17H25N3O17P2	-2		C01170
cpd00862	alpha-D-Hexose 1-phosphate		C6H12O9P	-1		C01171
cpd00863	beta-D-Glucose 6-phosphate		C6H12O9P	-1		C01172
cpd00867	Inositol 1-phosphate		C6H12O9P	-1		C01177
cpd00868	p-hydroxyphenylpyruvate		C9H7O4	-1		C01179
cpd00871	D-Ribulose 1,5-bisphosphate		C5H10O11P2	-2		C01182
cpd00873	Nicotinate ribonucleotide		C11H13NO9P	-1		C01185
cpd00875	KDO		C8H13O8	-1		C01187
cpd00890	UDP-N-acetylmuramoyl-L-alanine		C23H33N4O20P2	-3		C01212
cpd00897	CDP-4-dehydro-6-deoxy-D-glucose		C15H21N3O15P2	-2		C01219
cpd00900	GDP-4-dehydro-D-rhamnose		C16H21N5O15P2	-2		C01222
cpd00905	Guanosine 3',5'-bis(diphosphate)		C10H13N5O17P4	-4		#N/A
cpd00911	6-phospho-D-glucono-1-5-lactone		C6H10O9P	-1		C01236
cpd00918	2-Acetamido-5-oxopentanoate		C7H10NO4	-1		C01250
cpd00923	3-Hydroxy-N6,N6,N6-trimethyl-L-lysine		C9H21N2O3	1		C01259
cpd00924	AppppA		C20H24N10O19P4	-4		C01260
cpd00930	imidazole acetol-phosphate		C6H8N2O5P	-1		C01267
cpd00931	5-Amino-6--5-phosphoribosylaminouracil		C9H14N4O9P	-1		C01268
cpd00932	5-O--1-Carboxyvinyl-3-phosphoshikimate		C10H10O10P	-3		C01269
cpd00939	Toxopyrimidine		C6H9N3O	0		C01279
cpd00947	LacCer		C31H56NO13R	0		#N/A
cpd00954	6-hydroxymethyl dihydropterin		C7H9N5O2	0		C01300
cpd00956	1-(2-carboxyphenylamino)-1-deoxyribulose 5-phosphate		C12H14NO9P	-2		C01302|C10528
cpd00957	2,5-Diamino-6-(5'-phosphoribosylamino)-4-pyrimidineone		C9H15N5O8P	-1		C01304
cpd00965	Hg		H2Hg	2		#N/A
cpd00966	HBr		Br	-1		#N/A
cpd00971	Na+		Na	1		C01330
cpd00976	dIDP		C10H12N4O10P2	-2		C01344
cpd00977	dITP		C10H12N4O13P3	-3		C01345
cpd00978	dUDP		C9H12N2O11P2	-2		C01346
cpd00982	FADH2		C27H33N9O15P2	-2		C01352
cpd01015	Cyanate		CNO	-1		C01417
cpd01017	L-Cysteinylglycine		C5H10N2O3S	0		C01419
cpd01029	Base Q		C12H16N5O3	1		C16675|C01449
cpd01080	octadecanoate (n-C18:0)		C18H35O2	-1		C01530
cpd01101	Carbamate		CH2NO2	-1		C01563
cpd01107	Decanoate		C10H19O2	-1		C01571
cpd01132	Puromycin		C22H30N7O5	1		C01610
cpd01155	Cadaverine		C5H16N2	2		C01672
cpd01157	Chitobiose		C16H28N2O11	0		#N/A
cpd01174	Glyceollin		C20H18O5	0		C15601|C01701
cpd01211	Thiocyanate		CNS	-1		C01755
cpd01250	Heptadecane		C17H36	0		C01816
cpd01260	Lauroyl-CoA		C33H55N7O17P3S	-3		C01832
cpd01262	Amylotriose		C18H32O16	0		C01835
cpd01264	Octadecanal		C18H36O	0		C01838
cpd01270	FMNH2		C17H22N4O9P	-1		#N/A
cpd01293	5-Oxoproline		C5H6NO3	-1		#N/A
cpd01298	Aminoacetone		C3H8NO	1		C01888
cpd01311	Dethiobiotin		C10H17N2O3	-1		C01909
cpd01318	Glycocholate		C26H42NO6	-1		#N/A
cpd01324	L-Histidinal		C6H10N3O	1		C01929
cpd01329	Maltohexaose		C36H62O31	0		C01936
cpd01335	Octanoyl-CoA		C29H47N7O17P3S	-3		C01944
cpd01399	Maltotetraose		C24H42O21	0		C02052
cpd01401	Phylloquinone		C31H46O2	0		C02059
cpd01418	TSH		C27H50N9O10S2	1		C02090|C18182
cpd01420	beta-Carotene		C40H56	0		C02094
cpd01449	Chlorophyllide		C35H33N4O5Mg	0		C02139
cpd01476	Protoporphyrin		C34H32N4O4	-2		C02191
cpd01502	Citraconate		C5H4O4	-2		C02226
cpd01504	3-Aminopropanal		C3H8NO	1		C05665
cpd01536	GDP-L-galactose		C16H23N5O16P2	-2		C02280
cpd01587	5-Methylcytosine		C5H7N3O	0		C02376
cpd01620	Precorrin 2		C42H40N4O16	-8		C02463
cpd01628	Vitamin E		C29H50O2	0		C02477
cpd01631	gamma-Tocopherol		C28H48O2	0		C02483
cpd01646	2-Isopropylmalate		C7H10O5	-2		C02504
cpd01663	Chenodiol		C24H39O4	-1		#N/A
cpd01679	N-Methylhydantoin		C4H6N2O2	0		#N/A
cpd01695	Myristoyl-CoA		C35H59N7O17P3S	-3		C02593
cpd01700	D-Citramalate		C5H6O5	-2		C02612
cpd01710	2-Isopropylmaleate		C7H8O4	-2		C02631
cpd01716	3-Dehydroshikimate		C7H7O5	-1		C02637
cpd01725	5-Dehydroshikimate		C7H7O5	-1		C02652
cpd01741	Dodecanoate (n-C12:0)		C12H23O2	-1		C02679
cpd01757	N-Acetylmuramate		C11H18NO8	-1		C02713
cpd01758	N-Acetylputrescine		C6H15N2O	1		C02714
cpd01772	Succinylbenzoate		C11H8O5	-2		C02730
cpd01775	Phosphoribosyl-ATP		C15H21N5O20P4	-4		C02739
cpd01777	Phosphoribosyl-AMP		C15H21N5O14P2	-2		C02741
cpd01831	4-Imidazoleacetate		C5H5N2O2	-1		C02835
cpd01841	O-Demethylpuromycin		C21H28N7O5	1		C02864
cpd01844	Propionyl phosphate		C3H6O5P	-1		C02876
cpd01881	3-Indoleacetonitrile		C10H8N2	0		C02938
cpd01889	4-Acetamidobutanoate		C6H10NO3	-1		C02946
cpd01895	7,8-Dihydrobiopterin		C9H13N5O3	0		#N/A
cpd01923	N-Acetylmuramoyl-Ala		C14H23N2O9	-1		#N/A
cpd01974	4-Hydroxy-L-glutamate		C5H8NO5	-1		C03079|C05947
cpd01977	4-Phospho-L-aspartate		C4H7NO7P	-1		C03082
cpd01982	5-Phosphoribosylamine		C5H12NO7P	0		C03090
cpd01997	Dimethylbenzimidazole		C9H10N2	0		#N/A
cpd02021	Succinylbenzoyl-CoA		C32H40N7O20P3S	-4		C03160
cpd02026	TSST		C27H48N9O10S2	1		C03170
cpd02030	Shikimate 3-phosphate		C7H9O8P	-2		C03175
cpd02039	(R)-1-Amino-2-propanol		C3H10NO	1		C03194|C05771
cpd02069	3-Phosphonooxypyruvate		C3H3O7P	-2		C03232
cpd02083	Coproporphyrinogen III		C36H40N4O8	-4		C03263
cpd02088	Globoside		C45H80N2O24	0		#N/A
cpd02097	L-Glutamyl 5-phosphate		C5H9NO7P	-1		C03287
cpd02113	dTDP-rhamnose		C16H24N2O15P2	-2		C03319
cpd02120	Dihydrodipicolinate		C7H5NO4	-2		C03340
cpd02132	3-Phospho-D-erythronate		C4H7O8P	-2		C03356
cpd02140	Aminoimidazole ribotide		C8H14N3O7P	0		C03373
cpd02152	L-Argininosuccinate		C10H17N4O6	-1		C03406
cpd02168	Prephytoene diphosphate		C40H66O7P2	-2		C03427
cpd02172	Solanesyl diphosphate		C45H74O7P2	-2		C04145
cpd02182	(R)-S-Lactoylglutathione		C13H20N3O8S	-1		C03451
cpd02197	5-Formyltetrahydrofolate		C20H21N7O7	-2		C03479
cpd02201	4-phosphopantothenate		C9H16NO8P	-2		C03492
cpd02210	Indoleglycerol phosphate		C11H13NO6P	-1		C03506
cpd02216	Mg-protoporphyrin IX		C34H30N4O4Mg	-1		C03516
cpd02229	Bactoprenyl diphosphate		C55H90O7P2	-2		C04574
cpd02230	Inositol 4-phosphate		C6H12O9P	-1		C03546
cpd02234	(R)-3-Hydroxybutanoyl-CoA		C25H39N7O18P3S	-3		C03561
cpd02267	Chloramphenicol 3-acetate		C13H14N2O6Cl2	0		#N/A
cpd02295	1-4-Dihydroxy-2-naphthoate		C11H7O4	-1		C03657
cpd02315	6-Pyruvoyltetrahydropterin		C9H11N5O3	0		C03684
cpd02333	Quinolinate		C7H3NO4	-2		C03722
cpd02340	alpha-D-Hexose 6-phosphate		C6H12O9P	-1		C03735
cpd02345	L-Glutamate1-semialdehyde		C5H9NO3	0		C03741
cpd02357	Dopamine		C8H12NO2	1		C03758
cpd02361	4-Hydroxyphenylacetaldehyde		C8H8O2	0		C03765
cpd02371	D-Tagatose 1,6-biphosphate		C6H12O12P2	-2		C03785
cpd02375	Adenylosuccinate		C14H15N5O11P	-3		C03794
cpd02394	GAR		C7H15N2O8P	0		C03838
cpd02431	1-Pyrroline-5-carboxylate		C5H6NO2	-1		C03912
cpd02465	tetrahydrodipicolinate		C7H7NO4	-2		C03972
cpd02484	Inositol 3-phosphate		C6H12O9P	-1		C04006
cpd02498	2,3-Dihydroxy-isovalerate		C5H9O4	-1		C04039|C04272
cpd02500	Protocatechuatealdehyde		C8H8O3	0		C04043
cpd02506	5-Amino-4-imidazolecarboxyamide		C4H6N4O	0		C04051
cpd02535	2,3-Dihydroxy-3-methylvalerate		C6H11O4	-1		C04104|C06007
cpd02546	CMP-KDO		C17H24N3O15P	-2		C04121
cpd02547	(R)-1-Aminopropan-2-yl phosphate		C3H10NO4P	0		C04122
cpd02552	n-acetylglutamyl-phosphate		C7H10NO8P	-2		C04133
cpd02569	2-Oxo-3-hydroxyisovalerate		C5H7O4	-1		C04181
cpd02574	methylthioribose-1-phosphate		C6H12O7PS	-1		C04188
cpd02589	3',5'-Cyclic nucleotide		C5H7O6PR	-1		C04212
cpd02605	2-isopropyl-3-oxosuccinate		C7H8O5	-2		C04236
cpd02608	6-Lactoyl-5,6,7,8-tetrahydropterin		C9H13N5O3	0		#N/A
cpd02611	N-Acetyl-D-glucosamine1-phosphate		C8H15NO9P	-1		C04501|C04256
cpd02612	N-Acetylmannosamine 6-phosphate		C8H15NO9P	-1		#N/A
cpd02625	3-Hydroxy-L-1-pyrroline-5-carboxylate		C5H6NO3	-1		C04281
cpd02636	4-Methyl-5--2-hydroxyethyl-thiazole		C6H9NOS	0		#N/A
cpd02642	N-5-phosphoribosyl-anthranilate		C12H14NO9P	-2		C04302
cpd02645	Phosphoenol-4-deoxy-3-tetrulosonate		C4H5O7P	-2		C04309
cpd02654	4-Methyl-5--2-phosphoethyl-thiazole		C6H9NO4PS	-1		C04327
cpd02656	6-7-Dimethyl-8--1-D-ribityllumazine		C13H18N4O6	0		C04332
cpd02666	(R)-4'-Phosphopantothenoyl-L-cysteine		C12H21N2O9PS	-2		C04352
cpd02678	N-Formyl-GAR		C8H14N2O9P	-1		C04376
cpd02693	3-Isopropylmalate		C7H10O5	-2		C04411
cpd02698	N-Succinyl-L-2,6-diaminopimelate		C11H16N2O7	-2		C04421
cpd02701	S-Adenosyl-4-methylthio-2-oxobutanoate		C15H19N5O6S	0		C04425
cpd02720	5-Amino-6--5-phosphoribitylaminouracil		C9H16N4O9P	-1		C04454
cpd02724	N-Succinyl-L-2-amino-6-oxopimelate		C11H12NO8	-3		C04462
cpd02730	3-Deoxy-D-manno-octulosonate8-phosphate		C8H13O11P	-2		C04478
cpd02733	Deoxycholate		C24H39O4	-1		#N/A
cpd02740	Guanosine 5'-triphosphate,3'-diphosphate		C10H13N5O20P5	-5		#N/A
cpd02755	Fecosterol		C28H46O	0		C04525
cpd02762	Mg-Protoporphyrin IX 13-monomethyl ester		C35H33N4O4Mg	0		C04536
cpd02775	4-Amino-5-phosphomethyl-2-methylpyrimidine		C6H9N3O4P	-1		#N/A
cpd02791	methylthioribulose-1-phosphate		C6H12O7PS	-1		C04582
cpd02820	UDP-N-acetylglucosamine enolpyruvate		C20H26N3O19P2	-3		C04631
cpd02826	5'-Phosphoribosylformylglycinamidine		C8H16N3O8P	0		C04640
cpd02835	UDP-2,3-bis(3-hydroxytetradecanoyl)glucosamine		C43H75N3O20P2	-2		C04652
cpd02843	D-erythro-imidazole-glycerol-phosphate		C6H10N2O6P	-1		C04666
cpd02851	AICAR		C9H14N4O8P	-1		C04677
cpd02857	DAHP		C7H11O10P	-2		C04691
cpd02861	UDP-N-acetylmuramoyl-L-alanyl-D-glutamyl-L-lysine		C34H52N7O24P2	-3		C04700
cpd02862	UDPMurAc(oyl-L-Ala-D-gamma-Glu-L-Lys-D-Ala-D-Ala)		C40H62N9O26P2	-3		C04702
cpd02882	4--1-D-Ribitylamino-5-aminouracil		C9H16N4O6	0		C04732
cpd02884	FAICAR		C10H14N4O9P	-1		C04734
cpd02885	Trihexosylceramide		C37H67NO19	0		#N/A
cpd02886	UDP-3-O-(beta-hydroxymyristoyl)-N-acetylglucosamine		C31H51N3O19P2	-2		C04738
cpd02890	15(S)-HETE		C20H31O3	-1		C04742
cpd02893	5'-Phosphoribosyl-4-carboxy-5-aminoimidazole		C9H13N3O9P	-1		C04751
cpd02894	4-Amino-2-methyl-5-diphosphomethylpyrimidine		C6H9N3O7P2	-2		C04752
cpd02904	alpha-Ribazole 5'-phosphate		C14H18N2O7P	-1		#N/A
cpd02918	5-HETE		C20H31O3	-1		C04805
cpd02920	7,8-Dihydropterin pyrophosphate		C7H9N5O8P2	-2		C04807
cpd02921	SAICAR		C13H16N4O12P	-3		C04823|C04811
cpd02930	2,3-Bis(beta-hydoroxymyristoyl)-beta-D-glucosaminyl 1-phosphate		C34H65NO12P	-1		C04824
cpd02943	UDP-N-acetylmuramoyl-L-alanyl-D-glutamyl-L-lysyl-D-alanyl-D-alanine		C40H62N9O26P2	-3
cpd02948	MurAc(oyl-L-Ala-D-gamma-Glu-L-Lys-D-Ala-D-Ala)-diphospho- undecaprenol		C86H140N7O21P2	-3		C04851
cpd02961	Dihydroneopterin		C9H13N5O4	0		C04874
cpd02964	UDP-N-acetylmuramoyl-L-alanyl-D-gamma-glutamyl-meso-2-6-diaminopimelate		C35H51N7O26P2	-4		C04877
cpd02968	UDP-N-acetylmuramoyl-L-alanyl-D-glutamyl-6-carboxy-L-lysyl-D-alanyl- D-alanine		C41H61N9O28P2	-4		C04882
cpd02978	7,8-Dihydroneopterin 3'-triphosphate		C9H13N5O13P3	-3		C04895
cpd02979	phosphoribosylformiminoaicar-phosphate		C15H23N5O15P2	-2		C04896
cpd02991	phosphoribulosylformimino-AICAR-phosphate		C15H23N5O15P2	-2		C04916
cpd02996	GM2		C50H85N3O26R	-1		#N/A
cpd03002	Lipid A disaccharide		C68H128N2O20P	-1		C04932
cpd03047	Taurocholate		C26H44NO7S	-1		#N/A
cpd03049	2-Hydroxyethyl-ThPP		C14H21N4O8P2S	-1		C05125
cpd03051	3-Methylhistamine		C6H12N3	1		C05127
cpd03052	Imidazole acetaldehyde		C5H6N2O	0		C05130
cpd03091	5'-Deoxyadenosine		C10H13N5O3	0		C05198
cpd03128	Decanoyl-CoA		C31H51N7O17P3S	-3		C05274
cpd03148	Chlorophyll a		C55H71N4O5Mg	0		C05306
cpd03161	Phenethylamine		C8H12N	1		C05332
cpd03176	5(S)-HPETE		C20H31O4	-1		C05356
cpd03187	Oxalosuccinate		C6H3O7	-3		C05379
cpd03205	Phytoene		C40H64	0		C05413
cpd03206	Phytofluene		C40H62	0		C05414
cpd03211	15-cis-Phytoene		C40H64	0		C05421
cpd03214	Phytyl diphosphate		C20H40O7P2	-2		C05427
cpd03215	zeta-Carotene		C40H60	0		C05430
cpd03216	Neurosporene		C40H58	0		C05431
cpd03217	Lycopene		C40H56	0		C05432
cpd03220	gamma-Carotene		C40H56	0		C05435
cpd03221	Zymosterol		C27H44O	0		C05437
cpd03244	Taurodeoxycholate		C26H44NO6S	-1		#N/A
cpd03245	Glycodeoxycholate		C26H42NO5	-1		#N/A
cpd03246	Taurochenodeoxycholate		C26H44NO6S	-1		#N/A
cpd03247	Glycochenodeoxycholate		C26H42NO5	-1		#N/A
cpd03279	Deoxyinosine		C10H12N4O4	0		#N/A
cpd03292	Penicillin G		C16H17N2O4S	-1		#N/A
cpd03306	3,4-Dihydroxyphenylethyleneglycol		C8H10O4	0		C05576
cpd03307	3,4-Dihydroxymandelaldehyde		C8H8O4	0		C05577
cpd03311	3-Methoxy-4-hydroxyphenylacetaldehyde		C9H10O3	0		C05581
cpd03313	3-Methoxy-4-hydroxyphenylglycolaldehyde		C9H10O4	0		C05583
cpd03316	3-Methoxytyramine		C9H14NO2	1		C05587
cpd03317	L-Metanephrine		C10H16NO3	1		C05588
cpd03318	L-Normetanephrine		C9H14NO3	1		C05589
cpd03345	5-Hydroxyindoleacetaldehyde		C10H9NO2	0		C05634
cpd03347	3-Hydroxykynurenamine		C9H13N2O2	1		C05636
cpd03348	Quinoline-4,8-diol		C9H7NO2	0		C05637
cpd03349	5-Hydroxykynurenamine		C9H13N2O2	1		C05638
cpd03350	Quinoline-4,6-diol		C9H7NO2	0		C05639
cpd03389	Selenocysteine		C3H7NO2Se	0		C05688
cpd03398	Selenocystathionine		C7H14N2O4Se	0		C05699
cpd03399	O-Acetylhomoserine		C6H11NO4	0		C05700
cpd03400	O-Succinylhomoserine		C8H12NO6	-1		C05701
cpd03414	UroporphyrinogenI		C40H36N4O16	-8		C05766
cpd03416	CoproporphyrinogenI		C36H40N4O8	-4		C05768
cpd03420	Precorrin 3A		C43H44N4O16	-6		C05772
cpd03422	Cobinamide		C48H73CoN11O8	3		C05774
cpd03423	alpha-Ribazole		C14H18N2O4	0		C05775
cpd03427	(3Z)-Phycocyanobilin		C33H36N4O6	-2		C05786
cpd03443	3-Octaprenyl-4-hydroxybenzoate		C47H69O3	-1		C05809
cpd03444	2-Octaprenylphenol		C46H70O	0		C05810
cpd03450	Succinatesemialdehyde-thiamindiphosphateanion		C16H22N4O10P2S	-2
cpd03451	SHCHC		C11H10O6	-2		C05817
cpd03456	S-sulfocysteine		C3H6NO5S2	-1		C05824
cpd03458	Methylimidazoleacetaldehyde		C6H8N2O	0		C05827
cpd03470	Iminoaspartate		C4H3NO4	-2		C05840
cpd03485	N-Acetyl-D-muramoate		C11H18NO8	-1		#N/A
cpd03486	N-acetylmuramoyl-L-alanyl-D-glutamyl-L-lysyl-D-alanyl-D-alanine-diphosphoundecaprenol		C86H140N7O21P2	-3
cpd03487	Undecaprenyl-diphospho-N-acetylmuramoyl-(N-acetylglucosamine)-L-alanyl-D-glutamyl-L-lysyl-D-alanyl-D-alanine		C94H153N8O26P2	-3
cpd03490	UDP-N-acetylmuramoyl-L-alanyl-gamma-D-glutamyl-L-lysine		C34H52N7O24P2	-3		C05892
cpd03491	Undecaprenyl-diphospho-N-acetylmuramoyl-(N-acetylglucosamine)-L-alanyl-gamma-D-glutamyl-L-lysyl-D-alanyl-D-alanine		C94H153N8O26P2	-3		C05893
cpd03494	Undecaprenyl-diphospho-N-acetylmuramoyl-L-alanyl-D-glutamyl-meso-2-6-diaminopimeloyl-D-alanyl-D-alanine		C87H139N7O23P2	-4		C05897
cpd03495	Undecaprenyl-diphospho-N-acetylmuramoyl--N-acetylglucosamine-L-ala-D-glu-meso-2-6-diaminopimeloyl-D-ala-D-ala		C95H152N8O28P2	-4		C05898
cpd03517	Biotinyl-5-AMP		C20H27N7O9PS	-1		#N/A
cpd03521	Dihydroneopterin phosphate		C9H13N5O7P	-1		C05925
cpd03529	N4-Acetylaminobutanal		C6H11NO2	0		C05936
cpd03555	15(S)-HPETE		C20H31O4	-1		C05966
cpd03584	UDP-3-O-(beta-hydroxymyristoyl)-D-glucosamine		C29H50N3O18P2	-1		C06022
cpd03607	4-(Phosphonooxy)-threonine		C4H9NO7P	-1		C06055
cpd03611	Amidines		CH3N2R	0		C06060
cpd03637	Zeaxanthin		C40H56O2	0		C06098
cpd03656	GA2		C39H69N2O18R	0		#N/A
cpd03671	D-Glucosamine1-phosphate		C6H14NO8P	0		C06156
cpd03760	Precorrin 6B		C44H49N4O16	-7		C06319
cpd03761	Precorrin 6A		C44H47N4O16	-7		C06320
cpd03812	N-Acetyl-D-galactosamine 6-phosphate		C8H15NO9P	-1		C06376
cpd03813	D-Galactosamine 6-phosphate		C6H14NO8P	0		C06377
cpd03832	Hydrogenobyrinate		C45H54N4O14	-6		C06399
cpd03833	Precorrin 3B		C43H44N4O17	-6		C06406
cpd03834	Precorrin 4		C44H45N4O17	-7		C06407
cpd03835	Precorrin 8		C45H53N4O14	-7		C06408
cpd03839	Precorrin 5		C45H47N4O17	-7		C06416
cpd03846	octanoate		C8H15O2	-1		C06423
cpd03847	Tetradecanoate		C14H27O2	-1		C06424
cpd03897	4a-Hydroxytetrahydrobiopterin		C9H15N5O4	0		C15522
cpd03913	Hydrogenobyrinate diamide		C45H58N6O12	-4		C06503
cpd03914	Cob(II)yrinate diamide		C45H57CoN6O12	-3		C06504
cpd03915	Cob(I)yrinate diamide		C45H57CoN6O12	-4		C06505
cpd03916	Adenosyl cobyrinate diamide		C55H69CoN11O15	-3		C06506
cpd03917	Adenosylcobyric acid		C55H77CoN15O11	1		C06507
cpd03918	Adenosyl cobinamide		C58H85CoN16O11	2		C06508
cpd03919	Adenosyl cobinamide phosphate		C58H84CoN16O14P	0		C06509
cpd03920	Adenosylcobinamide-GDP		C68H96CoN21O21P2	0		C06510
cpd04167	TCE		C2HCl3	0		#N/A
cpd04329	N-Acetyl-O-demethylpuromycin		C23H29N7O6	0		C07031
cpd04330	N-Acetylpuromycin		C24H31N7O6	0		C07032
cpd04740	Citalopram		C20H22N2OF	1		C07572
cpd04806	Aldophosphamide		C7H15N2O3PCl2	0		#N/A
cpd05191	3-Methylthiopropionate		C4H7O2S	-1		C08276
cpd05235	tetracosanoate		C24H47O2	-1		C08320
cpd05498	beta-Cryptoxanthin		C40H56O	0		C08591
cpd05499	Echinenone		C40H54O	0		C08592
cpd07274	Plastoquinone 9		C53H80O2	0		C10385
cpd07971	1,2-Dibromoethane		C2H4Br2	0		#N/A
cpd08210	ADC		C10H10NO5	-1		C11355
cpd08211	trans,trans,cis-Geranylgeranyl diphosphate		C20H34O7P2	-2		C11356
cpd08286	2-C-methyl-D-erythritol4-phosphate		C5H12O7P	-1		C11434
cpd08287	4--cytidine5-diphospho-2-C-methyl-D-erythritol		C14H23N3O14P2	-2		C11435
cpd08288	2-phospho-4--cytidine5-diphospho-2-C-methyl-D-erythritol		C14H23N3O17P3	-3		C11436
cpd08289	1-deoxy-D-xylulose5-phosphate		C5H10O7P	-1		C11437
cpd08301	2-C-methyl-D-erythritol2-4-cyclodiphosphate		C5H10O9P2	-2		C11453
cpd08358	UDP-6-sulfoquinovose		C15H21N2O19P2S	-3		C11521
cpd08366	(2R)-Phosphosulfolactate		C3H4O9PS	-3		#N/A
cpd08367	(2R)-3-Sulfolactate		C3H4O6S	-2		#N/A
cpd08376	2-(beta-D-Glucosyl)-sn-glycerol		C9H18O8	0		C11546
cpd08400	4-Glutathionyl cyclophosphamide		C17H29N5O8PSCl2	-1		#N/A
cpd08449	3-Amino-2-oxopropyl phosphate		C3H8NO5P	0		#N/A
cpd08544	N-Ethylglycine		C4H9NO2	0		#N/A
cpd08615	1-Hydroxy-2-methyl-2-butenyl 4-diphosphate		C5H10O8P2	-2		C11811
cpd08629	13(1)-Hydroxy-Mg-protoporphyrin IX 13-monomethyl ester		C35H33N4O5Mg	0		C11829
cpd08630	13(1)-Oxo-Mg-protoporphyrin IX 13-monomethyl ester		C35H31N4O5Mg	0		C11830
cpd08631	Divinylprotochlorophyllide		C35H28N4O5Mg	-1		C11831
cpd08632	Divinyl chlorophyllide a		C35H31N4O5Mg	0		C11832
cpd08928	L-Threonine phosphate		C4H9NO6P	-1		C12147
cpd09410	Demethylphylloquinone		C30H44O2	0		C13309
cpd09850	delta-Tocopherol		C27H46O2	0		C14151
cpd09851	beta-Tocopherol		C28H48O2	0		C14152
cpd09879	S-(Hydroxymethyl)glutathione		C11H18N3O7S	-1		C14180
cpd10162	(R)-3-Hydroxy-3-methyl-2-oxopentanoate		C6H9O4	-1		C14463
cpd10483	(1R,2S)-Naphthalene epoxide		C10H8O	0		#N/A
cpd10484	(1S,2R)-Naphthalene epoxide		C10H8O	0		#N/A
cpd10488	(1R)-Hydroxy-(2R)-glutathionyl-1,2-dihydronaphthalene		C20H24N3O7S	-1		#N/A
cpd10489	(1S)-Hydroxy-(2S)-glutathionyl-1,2-dihydronaphthalene		C20H24N3O7S	-1		#N/A
cpd10490	(1R)-Glutathionyl-(2R)-hydroxy-1,2-dihydronaphthalene		C20H24N3O7S	-1		#N/A
cpd10497	1-Nitronaphthalene-5,6-oxide		C10H7NO3	0		#N/A
cpd10499	1-Nitronaphthalene-7,8-oxide		C10H7NO3	0		#N/A
cpd10500	1-Nitro-7-hydroxy-8-glutathionyl-7,8-dihydronaphthalene		C20H23N4O9S	-1		#N/A
cpd10501	1-Nitro-7-glutathionyl-8-hydroxy-7,8-dihydronaphthalene		C20H23N4O9S	-1		#N/A
cpd10502	1-Nitro-5-hydroxy-6-glutathionyl-5,6-dihydronaphthalene		C20H23N4O9S	-1		#N/A
cpd10503	1-Nitro-5-glutathionyl-6-hydroxy-5,6-dihydronaphthalene		C20H23N4O9S	-1		#N/A
cpd10515	Fe2+		Fe	2		C14818
cpd10516	Fe3+		Fe	3		C14819
cpd10527	GDP-4-keto-6-L-deoxygalactose		C16H21N5O15P2	-2		C14830
cpd10536	Bromobenzene-3,4-oxide		C6H5OBr	0		#N/A
cpd10537	Bromobenzene-2,3-oxide		C6H5OBr	0		#N/A
cpd10544	3,4-Dihydro-3-hydroxy-4-S-glutathionyl bromobenzene		C16H21N3O7SBr	-1		#N/A
cpd10545	2,3-Dihydro-2-S-glutathionyl-3-hydroxy bromobenzene		C16H21N3O7SBr	-1		#N/A
cpd10548	Benzo[a]pyrene-4,5-oxide		C20H12O	0		#N/A
cpd10549	Benzo[a]pyrene-7,8-diol		C20H14O2	0		#N/A
cpd10552	4,5-Dihydro-4-hydroxy-5-S-glutathionyl-benzo[a]pyrene		C30H28N3O7S	-1		#N/A
cpd10553	7,8-Dihydro-7-hydroxy-8-S-glutathionyl-benzo[a]pyrene		C30H28N3O7S	-1		#N/A
cpd10554	2,2-Dichlorooxirane		C2H2OCl2	0		#N/A
cpd10555	2,2-Dichloroacetaldehyde		C2H2OCl2	0		#N/A
cpd10556	Chloroacetyl chloride		C2H2OCl2	0		#N/A
cpd10558	S-(2,2-Dichloro-1-hydroxy)ethyl glutathione		C12H18N3O7SCl2	-1		#N/A
cpd10560	2-(S-Glutathionyl)acetyl glutathione		C22H32N6O13S2	-2		#N/A
cpd10561	S-(2-Chloroacetyl)glutathione		C12H17N3O7SCl	-1		#N/A
cpd10562	2-(S-Glutathionyl)acetyl chloride		C12H17N3O7SCl	-1		#N/A
cpd10565	DCVG		C12H16N3O6SCl2	-1		#N/A
cpd10567	2-Bromoacetaldehyde		C2H3OBr	0		#N/A
cpd10568	S-(Formylmethyl)glutathione		C12H18N3O7S	-1		#N/A
cpd10571	Glutathione episulfonium ion		C12H19N3O6S	0		#N/A
cpd11206	Precorrin 1		C41H38N4O16	-8		C15527
cpd11217	1,4-Dihydroxy-2-naphthoyl-CoA		C32H39N7O19P3S	-3		C15547
cpd11225	3-4-dihydroxy-2-butanone4-phosphate		C4H8O6P	-1		C15556
cpd11255	1,2-dihydroxy-3-keto-5-methylthiopentene		C6H9O3S	-1		C15606
cpd11295	2,3-diketo5-methylthio-1-phosphopentane		C6H10O6PS	-1		#N/A
cpd11296	2-Hydroxy-3-keto-5-methylthiopentenyl-1-phosphate		C6H9O6PS	-2		C15651
cpd11312	hemeA		C49H54FeN4O6	-2
cpd11313	hemeO		C49H56FeN4O5	-2		C15672
cpd11416	Biomass		0	#N/A
cpd11420	Oxidized thioredoxin		C6H7NO2R2S2	0		C00343
cpd11421	Reduced thioredoxin		C6H9NO2R2S2	0		C00342
cpd11461	DNA		C15H23O13P2R3	-2		C00039
cpd11464	Butyryl-ACP		C15H27N2O8PRS	-1		C05745
cpd11465	But-2-enoyl-[acyl-carrier protein]		C15H25N2O8PRS	-1		C04246
cpd11466	Tetradecanoyl-[acyl-carrier protein]		C25H47N2O8PRS	-1		C05761
cpd11467	(2E)-Tetradecenoyl-[acp]		C25H45N2O8PRS	-1		C05760
cpd11468	Dodecanoyl-ACP		C23H43N2O8PRS	-1		C05223
cpd11469	(2E)-Dodecenoyl-[acp]		C23H41N2O8PRS	-1		C05758
cpd11470	Octanoyl-ACP		C19H35N2O8PRS	-1		C05752
cpd11471	(2E)-Octenoyl-[acp]		C19H33N2O8PRS	-1		C05751
cpd11472	Hexanoyl-ACP		C17H31N2O8PRS	-1		C05749
cpd11473	(2E)-Hexenoyl-[acp]		C17H29N2O8PRS	-1		C05748
cpd11474	Decanoyl-ACP		C21H39N2O8PRS	-1		C05755
cpd11475	(2E)-Decenoyl-[acp]		C21H37N2O8PRS	-1		C05754
cpd11476	hexadecanoyl-acp		C27H51N2O8PRS	-1		C05764
cpd11477	(2E)-Hexadecenoyl-[acp]		C27H49N2O8PRS	-1		C05763
cpd11478	(R)-3-Hydroxybutanoyl-[acyl-carrier protein]		C15H27N2O9PRS	-1		C04618
cpd11479	D-3-Hydroxyhexanoyl-[acp]		C17H31N2O9PRS	-1		C05747
cpd11480	D-3-Hydroxydodecanoyl-[acp]		C23H43N2O9PRS	-1		C05757
cpd11481	R-3-hydroxypalmitoyl-acyl-carrierprotein-		C27H51N2O9PRS	-1		C04633
cpd11482	(R)-3-Hydroxydecanoyl-[acyl-carrier protein]		C21H39N2O9PRS	-1		C04619
cpd11483	(R)-3-Hydroxyoctanoyl-[acyl-carrier protein]		C19H35N2O9PRS	-1		C04620
cpd11484	(R)-3-Hydroxytetradecanoyl-[acyl-carrier protein]		C25H47N2O9PRS	-1		C04688
cpd11485	3-oxohexadecanoyl-acp		C27H49N2O9PRS	-1		C05762
cpd11486	3-Oxohexanoyl-[acp]		C17H29N2O9PRS	-1		C05746
cpd11487	3-oxodecanoyl-acp		C21H37N2O9PRS	-1		C05753
cpd11488	Acetoacetyl-ACP		C15H25N2O9PRS	-1		C05744
cpd11489	3-oxododecanoyl-acp		C23H41N2O9PRS	-1		C05756
cpd11490	3-oxooctanoyl-acp		C19H33N2O9PRS	-1		C05750
cpd11491	3-oxotetradecanoyl-acp		C25H45N2O9PRS	-1		C05759
cpd11492	Malonyl-[acyl-carrier protein]		C14H22N2O10PRS	-2		C01209
cpd11493	ACP		C11H21N2O7PRS	-1		C00229
cpd11494	Acetyl-ACP		C13H23N2O8PRS	-1		C03939
cpd11574	Molybdate		H2MoO4	0		C06232
cpd11615	tRNA		C15H23O16P2R3	-2		C00066
cpd11616	RCHO		CHOR	0		#N/A
cpd11619	Dolichyl phosphate		C15H28O4P	-1		#N/A
cpd11636	Amide		CH2NOR	0		#N/A
cpd11640	H2		H2	0		C00282
cpd11660	RCH2NH2		CH4NR	0		C00375
cpd11665	Ubiquinol		C19H28O4	0		C00390
cpd11668	Penam		C9H10N2O4RS	-1		#N/A
cpd11669	Ubiquinone		C19H26O4	0		C00399
cpd11727	N-Acyl-D-mannosamine 6-phosphate		C7H12NO9PR	-1		C00686
cpd11735	Amylose		C30H52O26	0		C00718
cpd11751	tRNA(Tyr)		C10H12N5O3R	0		C00787
cpd11755	DNA adenine		C20H27N5O16P3R2	-3		C00821
cpd11767	tRNA uridine		C19H26N2O21P3R2	-3		C00868
cpd11770	L-Alanyl-tRNA		C13H18N6O4R	1		C00886
cpd11825	Octadecenoyl-ACP		C29H53N2O8PRS	-1		C01203
cpd11830	S-Aminomethyldihydrolipoylprotein		C2H7NRS2	1		C01242
cpd11848	ROH		HOR	0		C01335
cpd11849	RSH		HRS	0		C16736|C01336
cpd11906	tRNA(Ala)		C10H12N5O3R	0		C01635
cpd11907	tRNA(Arg)		C10H12N5O3R	0		C01636
cpd11908	tRNA(Asn)		C10H12N5O3R	0		C01637
cpd11909	tRNA(Asp)		C10H12N5O3R	0		C01638
cpd11910	tRNA(Cys)		C10H12N5O3R	0		C01639
cpd11911	tRNA(Gln)		C10H12N5O3R	0		C01640
cpd11912	tRNA-Glu		C10H12N5O3R	0		C01641
cpd11913	tRNA(Gly)		C10H12N5O3R	0		C01642
cpd11914	tRNA(His)		C10H12N5O3R	0		C01643
cpd11915	tRNA(Ile)		C10H12N5O3R	0		C01644
cpd11916	tRNA(Leu)		C10H12N5O3R	0		C01645
cpd11917	tRNA(Lys)		C10H12N5O3R	0		C01646
cpd11918	tRNA(Met)		C10H12N5O3R	0		C01647
cpd11919	tRNA(Phe)		C10H12N5O3R	0		C01648
cpd11920	tRNA(Pro)		C10H12N5O3R	0		C01649
cpd11921	tRNA(Ser)		C10H12N5O3R	0		C01650
cpd11922	tRNA(Thr)		C10H12N5O3R	0		C01651
cpd11923	tRNA(Trp)		C10H12N5O3R	0		C01652
cpd11924	tRNA(Val)		C10H12N5O3R	0		C01653
cpd11940	Hemoglobin		-	0		C01708
cpd11947	tRNA TpsiC		C20H28N2O21P3R2	-3		C03446
cpd11948	tRNA UpsiC		C19H26N2O21P3R2	-3		C01764
cpd11985	tRNA guanine		C20H27N5O20P3R2	-3		#N/A
cpd11986	tRNA queuine		C27H37N5O22P3R2	-3		C01978
cpd12003	L-Leucyl-tRNA		C16H24N6O4R	1		C02047
cpd12005	Lipoylprotein		CHRS2	0		C02051
cpd12036	L-Arginyl-tRNA		C16H26N9O4R	2		C02163
cpd12060	Gln-tRNA(Gln)		C15H21N7O5R	1		C02282
cpd12076	R-S-Glutathione		C10H14N3O6RS	-2		C02320
cpd12100	Glycyl-tRNA(Gly)		C12H16N6O4R	1		C02412
cpd12105	L-Methionyl-tRNA		C15H22N6O4RS	1		C02430
cpd12132	L-Seryl-tRNA(Ser)		C13H17N6O5R	0		C02553
cpd12133	L-Valyl-tRNA(Val)		C15H22N6O4R	1		C02554
cpd12164	L-Prolyl-tRNA(Pro)		C15H19N6O4R	0		C02702
cpd12182	tRNA pseudouridine		C19H26N2O21P3R2	-3		C02764
cpd12194	L-Tyrosyl-tRNA(Tyr)		C19H22N6O5R	1		C02839
cpd12223	DNA 5-methylcytosine		C20H29N3O17P3R2	-3		C02967
cpd12225	Dihydrolipolprotein		CH3RS2	0		C02972
cpd12226	L-Aspartyl-tRNA(Asp)		C14H17N6O6R	0		C02984
cpd12227	L-Glutamyl-tRNA-Glu		C15H19N6O6R	0		C02987
cpd12228	L-Histidyl-tRNA(His)		C16H20N8O4R	1		C02988
cpd12229	L-Threonyl-tRNA(Thr)		C14H19N6O5R	0		C02992
cpd12237	Peptide-L-methionine		C6H10N2O2R2S	0		C03023
cpd12239	Reduced plastocyanin		noformula	1		C03025
cpd12255	L-Cysteinyl-tRNA(Cys)		C13H18N6O4RS	1		C03125
cpd12256	L-Isoleucyl-tRNA(Ile)		C16H24N6O4R	1		C03127
cpd12265	Oxidized plastocyanin		noformula	2		C03162
cpd12285	N-Formylmethionyl-tRNA		C16H21N6O5RS	0		C03294
cpd12308	DNA 6-methylaminopurine		C21H29N5O16P3R2	-3		C03391
cpd12313	L-Asparaginyl-tRNA(Asn)		C14H19N7O5R	1		C03402
cpd12335	L-Phenylalanyl-tRNA(Phe)		C19H22N6O4R	1		C03511
cpd12336	L-Tryptophanyl-tRNA(Trp)		C21H23N7O4R	1		C03512
cpd12338	N-Substituted amino acid		C3H2NO3R2	-1		C03523
cpd12358	Peptidylproline (omega=0)		C6H8N2O2R2	0		C03633
cpd12390	Peptidylproline (omega=180)		C6H8N2O2R2	0		C03798
cpd12407	Dolichyl phosphate D-mannose		C21H38O9P	-1		#N/A
cpd12414	N-Substituted aminoacyl-tRNA		C18H24NO18P2R5	-2		C03880
cpd12420	Peptide-L-methionine (S)-S-oxide		C6H10N2O3R2S	0		C03895
cpd12458	Stearoyl-[acyl-carrier protein]		C18H35ORS	0		C04088
cpd12473	N-Acyl-D-glucosamine 6-phosphate		C7H12NO9PR	-1		C04136
cpd12484	tRNA containing N2-methylguanine		C21H29N5O20P3R2	-3		C04158
cpd12486	tRNA containing N7-methylguanine		C21H30N5O20P3R2	-2		#N/A
cpd12559	N-Acetyl-D-glucosaminyldiphosphodolichol		C33H57NO12P2	-2		C04500
cpd12568	Chitobiosyldiphosphodolichol		C41H70N2O17P2	-2		C04537
cpd12590	Holo-[acetyl-CoA carboxylase]		C17H27N5O4R2S	0		C04681
cpd12599	GM3		C42H72N2O21R	-1		#N/A
cpd12600	Apo-[acetyl-CoA carboxylase]		C7H13N3O2R2	0		C04735
cpd12751	O-Phosphorylhomoserine		C4H9NO6P	-1		C05702
cpd12828	L-Glutamyl-tRNA(Gln)		C25H33N6O19P2R2	-3		C06112
cpd12829	Asp-tRNA(Asn)		C19H27NO19P2R3	-3		C06113
cpd12847	Apo-[carboxylase]		C7H13N3O2R2	0		C06249
cpd12848	Holo-[carboxylase]		C17H27N5O4R2S	0		C06250
cpd12850	Globin		noformula	0		C06258
cpd12884	Penicilloic acid		C9H11N2O5RS	-2		#N/A
cpd13364	Formyl-L-methionyl peptide		C12H16N4O6R3S	-1		C11439
cpd13365	Methionyl peptide		C11H16N4O5R3S	-1		C11440
cpd14474	R-S-S-R		R2S2	0		C15496
cpd14475	ROOH		HO2R	0		C15498
cpd14507	Peptide-L-methionine (R)-S-oxide		C6H10N2O3R2S	0		C15653
cpd14547	C15811		C4H6N2O2SR2	10000000		C15811
cpd14548	C15812		C4H6N2O2S2R2	10000000		C15812
cpd14598	3,4-Dehydrolycopene		C40H54	0		C15867
cpd14613	2-Methyl-6-phytylquinol		C27H46O2	0		C15882
cpd14614	2,3-Dimethyl-5-phytylquinol		C28H48O2	0		C15883
cpd14721	L-Methionine (S)-S-oxide		C5H11NO3S	0		#N/A
cpd14881	Linoleoyl-ACP		C18H31ORS	0		C16160
cpd14882	alpha-Linolenoyl-ACP		C18H29ORS	0		C16161
cpd14938	3-Oxostearoyl-[acp]		C18H33O2RS	0		C16219
cpd14939	3-Hydroxystearoyl-[acp]		C18H35O2RS	0		C16220
cpd14940	(2E)-Octadecenoyl-[acp]		C18H33ORS	0		C16211
cpd14953	Protein N6-(octanoyl)lysine		C8H16NOR	0		C16236
cpd14957	Apoprotein		H3NR	1		C16240
cpd15217	S-aminomethyldihydrolipoamide		C9H21N2OS2	1
cpd15237	hexadecenoate		C16H29O2	-1
cpd15238	Hexadecenoyl-CoA		C37H61N7O17P3S	-3
cpd15239	Hexadecenoyl-ACP		C27H49N2O8PRS	-1
cpd15240	hexacosanoate		C26H51O2	-1
cpd15241	Hexacosanoyl-CoA		C47H83N7O17P3S	-3
cpd15249	L-Lysine-tRNA (Lys)		C16H26N7O4R	2
cpd15269	octadecenoate		C18H33O2	-1
cpd15270	octadecynoate		C18H31O2	-1
cpd15272	Octadecynoyl-CoA		C39H63N7O17P3S	-3
cpd15274	Octadecenoyl-CoA		C39H65N7O17P3S	-3
cpd15294	Tetradecenoyl-ACP		C25H45N2O8PRS	-1
cpd15295	Tetradecenoyl-CoA		C35H57N7O17P3S	-3
cpd15297	Lignoceroyl-CoA		C45H79N7O17P3S	-3		C16529
cpd15298	tetradecenoate		C14H25O2	-1
cpd15306	1,2-Diacyl-sn-glycerol didodecanoyl		C27H52O5	0
cpd15309	1,2-Diacyl-sn-glycerol dihexadecanoyl		C35H68O5	0
cpd15310	1,2-Diacyl-sn-glycerol dihexadec-9-enoyl		C35H64O5	0
cpd15311	1,2-Diacyl-sn-glycerol dioctadecanoyl		C39H76O5	0
cpd15312	1,2-Diacyl-sn-glycerol dioctadec-11-enoyl		C39H72O5	0
cpd15325	1-dodecanoyl-sn-glycerol 3-phosphate		C15H30O7P	-1
cpd15326	1-hexadec-9-enoyl-sn-glycerol 3-phosphate		C19H36O7P	-1
cpd15327	1-hexadecanoyl-sn-glycerol 3-phosphate		C19H38O7P	-1
cpd15328	1-octadec-11-enoyl-sn-glycerol 3-phosphate		C21H40O7P	-1
cpd15329	1-octadecanoyl-sn-glycerol 3-phosphate		C21H42O7P	-1
cpd15330	1-tetradec-7-enoyl-sn-glycerol 3-phosphate		C17H32O7P	-1
cpd15331	1-tetradecanoyl-sn-glycerol 3-phosphate		C17H34O7P	-1
cpd15366	(R)-3-hydroxy-cis-dodec-5-enoyl-[acyl-carrier protein]		C23H41N2O9PRS	-1
cpd15368	(R)-3-hydroxy-cis-myristol-7-eoyl-[acyl-carrier protein]		C25H45N2O9PRS	-1
cpd15369	(R)-3-hydroxy-cis-palm-9-eoyl-[acyl-carrier protein]		C27H49N2O9PRS	-1
cpd15370	(R)-3-hydroxy-cis-vacc-11-enoyl-[acyl-carrier protein]		C29H53N2O9PRS	-1
cpd15373	3-oxo-cis-dodec-5-enoyl-[acyl-carrier protein]		C23H39N2O9PRS	-1
cpd15374	3-oxo-cis-myristol-7-eoyl-[acyl-carrier protein]		C25H43N2O9PRS	-1
cpd15375	3-oxo-cis-palm-9-eoyl-[acyl-carrier protein]		C27H47N2O9PRS	-1
cpd15376	3-oxo-cis-vacc-11-enoyl-[acyl-carrier protein]		C29H51N2O9PRS	-1
cpd15378	4-Hydroxy-benzylalcohol		C7H8O2	0
cpd15413	branching glycogen		C30H52O26	0
cpd15415	cis-dodec-5-enoyl-[acyl-carrier protein]		C23H41N2O8PRS	-1
cpd15416	cis-dec-3-enoyl-[acyl-carrier protein]		C21H37N2O8PRS	-1
cpd15417	CDP-1,2-didodecanoylglycerol		C36H63N3O15P2	-2
cpd15418	CDP-1,2-dihexadec-9-enoylglycerol		C44H75N3O15P2	-2
cpd15419	CDP-1,2-dihexadecanoylglycerol		C44H79N3O15P2	-2
cpd15420	CDP-1,2-dioctadec-11-enoylglycerol		C48H83N3O15P2	-2
cpd15421	CDP-1,2-dioctadecanoylglycerol		C48H87N3O15P2	-2
cpd15422	CDP-1,2-ditetradec-7-enoylglycerol		C40H67N3O15P2	-2
cpd15423	CDP-1,2-ditetradecanoylglycerol		C40H71N3O15P2	-2
cpd15494	Maltoheptaose		C42H72O36	0
cpd15495	Maltopentaose		C30H52O26	0
cpd15504	two linked disacharide tetrapeptide and tripeptide murein units (uncrosslinked, middle of chain)		C71H109N13O39	-4
cpd15505	two linked disacharide tetrapeptide murein units (uncrosslinked, middle of chain)		C74H114N14O40	-4
cpd15509	two linked disacharide pentapeptide and tripeptide murein units (uncrosslinked, middle of chain)		C74H114N14O40	-4
cpd15510	two linked disacharide pentapeptide and tetrapeptide murein units (uncrosslinked, middle of chain)		C77H119N15O41	-4
cpd15511	two linked disacharide pentapeptide murein units (uncrosslinked, middle of chain)		C80H124N16O42	-4
cpd15521	1,2-didodecanoyl-sn-glycerol 3-phosphate		C27H52O8P	-1
cpd15522	1,2-ditetradecanoyl-sn-glycerol 3-phosphate		C31H60O8P	-1
cpd15523	1,2-ditetradec-7-enoyl-sn-glycerol 3-phosphate		C31H56O8P	-1
cpd15524	1,2-dihexadecanoyl-sn-glycerol 3-phosphate		C35H68O8P	-1
cpd15525	1,2-dihexadec-9-enoyl-sn-glycerol 3-phosphate		C35H64O8P	-1
cpd15526	1,2-dioctadecanoyl-sn-glycerol 3-phosphate		C39H76O8P	-1
cpd15527	1,2-dioctadec-11-enoyl-sn-glycerol 3-phosphate		C39H72O8P	-1
cpd15538	Phosphatidylglycerol dihexadecanoyl		C38H74O10P	-1
cpd15539	Phosphatidylglycerol dihexadec-9-enoyl		C38H70O10P	-1
cpd15540	Phosphatidylglycerol dioctadecanoyl		C42H82O10P	-1
cpd15541	Phosphatidylglycerol dioctadec-11-enoyl		C42H78O10P	-1
cpd15542	Phosphatidylglycerophosphate didodecanoyl		C30H58O13P2	-2
cpd15543	Phosphatidylglycerophosphate ditetradecanoyl		C34H66O13P2	-2
cpd15544	Phosphatidylglycerophosphate ditetradec-7-enoyl		C34H62O13P2	-2
cpd15545	Phosphatidylglycerophosphate dihexadecanoyl		C38H74O13P2	-2
cpd15546	Phosphatidylglycerophosphate dihexadec-9-enoyl		C38H70O13P2	-2
cpd15547	Phosphatidylglycerophosphate dioctadecanoyl		C42H82O13P2	-2
cpd15548	Phosphatidylglycerophosphate dioctadec-11-enoyl		C42H78O13P2	-2
cpd15568	trans-3-cis-11-vacceoyl-[acyl-carrier protein]		C29H51N2O8PRS	-1
cpd15569	trans-3-cis-5-dodecenoyl-[acyl-carrier protein]		C23H39N2O8PRS	-1
cpd15570	trans-3-cis-7-myristoleoyl-[acyl-carrier protein]		C25H43N2O8PRS	-1
cpd15571	trans-3-cis-9-palmitoleoyl-[acyl-carrier protein]		C27H47N2O8PRS	-1
cpd15661	Prenol-45n teichoic acid		C206H386N2O242P47	-47		#N/A
cpd15662	Prenol-45n teichoic acid-glucose substituted		C476H836N2O467P47	-47		#N/A
cpd15663	Prenol-45n teichoic acid-alanine substituted		C341H611N47O287P47	-47
cpd15666	Peptidoglycan polymer (n-1 subunits)		C40H63N8O21R	-2
cpd15667	glycerol teichoic acid (n=45), linked, unsubstituted		C191H359N10O259P46R	-48
cpd15668	glycerol teichoic acid (n=45), linked, D-ala substituted		C326H584N55O304P46R	-48
cpd15669	glycerol teichoic acid (n=45), linked, glucose substituted		C461H809N10O484P46R	-48
cpd15677	1,2-diisoheptadecanoyl-sn-glycerol 3-phosphate		C37H72O8P	-1
cpd15678	1,2-dianteisoheptadecanoyl-sn-glycerol 3-phosphate		C37H72O8P	-1
cpd15679	1,2-diisotetradecanoyl-sn-glycerol 3-phosphate		C31H60O8P	-1
cpd15680	1,2-diisopentadecanoyl-sn-glycerol 3-phosphate		C33H64O8P	-1
cpd15681	1,2-dianteisopentadecanoyl-sn-glycerol 3-phosphate		C33H64O8P	-1
cpd15682	1,2-diisohexadecanoyl-sn-glycerol 3-phosphate		C35H68O8P	-1
cpd15683	CDP-1,2-diisoheptadecanoylglycerol		C46H83N3O15P2	-2
cpd15684	CDP-1,2-dianteisoheptadecanoylglycerol		C46H83N3O15P2	-2
cpd15685	CDP-1,2-diisotetradecanoylglycerol		C40H71N3O15P2	-2
cpd15686	CDP-1,2-diisopentadecanoylglycerol		C42H75N3O15P2	-2
cpd15687	CDP-1,2-dianteisopentadecanoylglycerol		C42H75N3O15P2	-2
cpd15688	CDP-1,2-diisohexadecanoylglycerol		C44H79N3O15P2	-2
cpd15716	Diisoheptadecanoylphosphatidylglycerophosphate		C40H78O13P2	-2
cpd15717	Dianteisoheptadecanoylphosphatidylglycerophosphate		C40H78O13P2	-2
cpd15718	Diisotetradecanoylphosphatidylglycerophosphate		C34H66O13P2	-2
cpd15719	Diisopentadecanoylphosphatidylglycerophosphate		C36H70O13P2	-2
cpd15720	Dianteisopentadecanoylphosphatidylglycerophosphate		C36H70O13P2	-2
cpd15721	Diisohexadecanoylphosphatidylglycerophosphate		C38H74O13P2	-2
cpd16329	Doxifluridine		C9H11N2O5F	0		#N/A
cpd16335	2-Succinyl-5-enolpyruvyl-6-hydroxy-3-cyclohexene-1-carboxylate		C14H13O9	-3		C16519
cpd16336	Isoprene		C5H8	0		C16521
cpd16412	Demethylcitalopram		C19H20N2OF	1		C16608
cpd16413	Didemethylcitalopram		C18H18N2OF	1		C16609
cpd16416	Citalopram aldehyde		C18H14NO2F	0		C16612
cpd16439	5'-Deoxy-5-fluorocytidine		C9H12N3O4F	0		#N/A
cpd16471	Benzylpenicilloic acid		C16H18N2O5S	-2		#N/A
cpd16503	Plastoquinol-9		C53H82O2	0		C16695
cpd17635	T-T dimer		C20H28N4O15P2(C5H8O5PR)n(C5H8O5PR)n	0		C17509
cpd17636	Two thymine residues (in DNA)		C20H28N4O15P2(C5H8O5PR)n(C5H8O5PR)n	0		C17510
cpdDG160	Digalactosyl-diacylglycerol(n-C16)		C47H89O10	1
cpdDG161	Digalactosyl-diacylglycerol(n-C16:1)		C47H85O10	1
cpdDG180	Digalactosyl-diacylglycerol(n-C18:0)		C51H93O10	1
cpdDG181	Digalactosyl-diacylglycerol(n-C18:1)		C51H89O10	1
cpdDG182	Digalactosyl-diacylglycerol(n-C18:2)		C51H85O10	1
cpdDG183	Digalactosyl-diacylglycerol(n-C18:3)		C51H81O10	1
cpdLiG3P	1-octadec-9-12-dienoyl-sn-glycerol 3-phosphate		C21H37O7P1	-2
cpdMG160	1,2-Diacyl-3-beta-D-galactosyl-sn-glycerol (n-C16)		C41H78O5	0
cpdMG161	1,2-Diacyl-3-beta-D-galactosyl-sn-glycerol (n-C16:1)		C41H74O5	0
cpdMG180	1,2-Diacyl-3-beta-D-galactosyl-sn-glycerol (n-C18:0)		C45H82O5	0
cpdMG181	1,2-Diacyl-3-beta-D-galactosyl-sn-glycerol (n-C18:1)		C45H78O5	0
cpdMG182	1,2-Diacyl-3-beta-D-galactosyl-sn-glycerol (n-C18:2)		C45H74O5	0
cpdMG183	1,2-Diacyl-3-beta-D-galactosyl-sn-glycerol (n-C18:3)		C45H70O5	0
cpdPG181	Phosphatidylglycerol (dioctadec-9-enoyl, n-C18:1)		C42H78O10P1	-1
cpdPG182	Phosphatidylglycerol (dioctadec-9-12-dienoyl, n-C18:2)		C42H74O10P1	-1
cpdPG183	Phosphatidylglycerol (dioctadec-9-12-15-trienoyl, n-C18:3)		C42H70O10P1	-1
cpdPGP181:9	Phosphatidylglycerophosphate (dioctadec-9-enoyl, n-C18:1)		C42H77O13P2	-3
cpfdxo22	Oxidized ferredoxin		Fe2S2X	0		C00139
cpfdxr22	Reduced ferredoxin		Fe2S2X	-1		C00138
cpPGP182	Phosphatidylglycerophosphate (dioctadec-9-12-dienoyl, n-C18:2)		C42H73O13P2	-3
cpPGP183	Phosphatidylglycerophosphate (dioctadec-9-12-15-trienoyl, n-C18:3)		C42H69O13P2	-3
cSQDG160	Sulfoquinovosyldiacylglycerol (n-C16:0)		C41H79O13S	-1
cSQDG161	Sulfoquinovosyldiacylglycerol (n-C16:1)		C41H75O13S	-1
cSQDG180	Sulfoquinovosyldiacylglycerol (n-C18:0)		C45H83O13S	-1
cSQDG181	Sulfoquinovosyldiacylglycerol (n-C18:1)		C45H79O13S	-1
cSQDG182	Sulfoquinovosyldiacylglycerol (n-C18:2)		C45H75O13S	-1
cSQDG183	Sulfoquinovosyldiacylglycerol (n-C18:3)		C45H71O13S	-1
dgdg181	Digalactosyl-diacylglycerol(n-C18:1)		C51H88O10	1
dgdg183:6:9:12	Digalactosyl-diacylglycerol(n-C18:3)		C51H81O10	1
dgdg184:6:9:12:15	Digalactosyl-diacylglycerol(n-C18:4)		C51H77O10	1
dialurate	Dialurate		C4H4N2O4	0
ficytc_6	Ferricytochrome c6		R	3		C00125
focytc_6	Ferrocytochrome c6		R	2		C00126
hvphoton1	Photosystem 1 photon		Z	0
hvphoton2	Photosystem 2 photon		Z	0
mgdg181	1,2-Diacyl-3-beta-D-galactosyl-sn-glycerol (n-C18:1)		C45H78O5	0
mgdg183:6:9:12	1,2-Diacyl-3-beta-D-galactosyl-sn-glycerol (n-C18:3)		C45H70O5	0
mgdg184:6:9:12:15	1,2-Diacyl-3-beta-D-galactosyl-sn-glycerol (n-C18:4)		C45H66O5	0
octe691215ACP	OctadecatetraenoilACP		C29H47N2O8PRS	-1
octe6912ACP	gamma-linolenoilACP		C29H49N2O8PRS	-1
pa181:9	1,2-dioctadec-9-enoyl-sn-glycerol 3-phosphate		C39H71O8P1	-2
pa183:6:9:12	1,2-dioctadec-6-9-12-trienoyl-sn-glycerol 3-phosphate		C39H63O8P1	-2
pa184:6:9:12:15	1,2-dioctadec-6-9-12-15-tetraenoyl-sn-glycerol 3-phosphate		C39H59O8P1	-2
peptido_syn	Peptidoglycan subunit of Synechocystis sp. PCC8603		C40H62N8O21	-2
pg183:6:9:12	Phosphatidylglycerol (dioctadec-6-9-12-trienoyl, n-C18:3)		C42H70O10P1	-1
pg184:6:9:12:15	Phosphatidylglycerol (dioctadec-6-9-12-15-tetraenoyl, n-C18:4)		C42H66O10P1	-1
pgp183:6:9:12	Phosphatidylglycerophosphate (dioctadec-6-9-12-trienoyl, n-C18:3)		C42H69O13P2	-3
pgp184:6:9:12:15	Phosphatidylglycerophosphate (dioctadec-6-9-12-15-tetraenoyl, n-C18:4)		C42H65O13P2	-3
sqdg181	Sulfoquinovosyldiacylglycerol (n-C18:1)		C45H79O13S	-1
sqdg183:6:9:12	Sulfoquinovosyldiacylglycerol (n-C18:3)		C45H71O13S	-1
sqdg184:6:9:12:15	Sulfoquinovosyldiacylglycerol (n-C18:4)		C45H67O13S	-1
