# Supplementary material for: Identifying the Metabolic Differences of a Fast-Growth Phenotype in Synechococcus UTEX 2973
Source: Sci Rep. 2017 Jan 31;7:41569. doi: 10.1038/srep41569 (PMC5282492; doi:10.1038/srep41569)
Supplement: Supplementary File S4 [file srep41569-s4.xls]

## Sheet: SNP compilation
Compilation of SNPs in Synechococcus 2973 genome and their associated genes and reactions within the GSM model
Column F: The Boolean logic of the GPR relationship for a reaction (File S1) is used to determine if a gene is essential
Column G: Reactions were marked "Yes" if when CO2 uptake and biomass production were constrained to experimental values FVA identified the reaction as capable of carrying flux
Column H: Reactions were marked "Yes" if when CO2 uptake and biomass production were constrained to experimental values FVA identified the reaction as essential (i.e. required to carry flux)
Note: Please see Supplementary File S1 for more details about the reactions
SNP #	Nucleotide position in UTEX 2973 genome	Locus tag (M744)	Protein	What Reaction(s) GPR Relationships Contain the Gene?	What Reaction(s) is the Gene Essential for?	Can carry flux at co2, mu?	Essential at co2 mu?
1	126938	705	Hypothetical protein	No	No	No	No
2	236706	1335	ATP synthase F0F1 subunit alpha	ATP_syn_l,ATP_syn_p	ATP_syn_l,ATP_syn_p	Yes, Yes	Yes, Yes
3	475352	2605	Chemotaxis protein CheY	No	No	No	No
	475390	2605	Chemotaxis protein CheY	No	No	No	No
4	518500	2855	Pili assembly chaperone	No	No	No	No
5	606448	3320	23S ribosomal RNA	No	No	No	No
	608335	3320	23S ribosomal RNA	No	No	No	No
6	610804	3335	Manganese ABC transporter ATP-binding protein	rxn08951, rxn09392	No	Yes, Yes	Yes, Yes
7	709129	3855	Guanylate cyclase	No	No	No	No
8	731334-731576	3965	ABC-transporter substrate-binding protein	rxn00139, rxn12778	rxn00139, rxn12778	Yes, No	Yes, No
9	733938	3975	Hypothetical protein	No	No	No	No
10	891346	4780	PpnK, iNorganic polyphosphate/ATP-NAD kinase	rxn00077, rxn10060	No	Yes, Yes	No, No
11	1080351	5865	Hypothetical protein	No	No	No	No
12	1113358	6025	Molecular chaperone DnaK	No	No	No	No
13	1222741	6570	Hydrolase	No	No	No	No
	1222972	6570	Hydrolase	No	No	No	No
14	1237531	6650	CTP synthetase	rxn00410, rxn00412	rxn00410, rxn00412	Yes, Yes	No, No
	1238113	6650	CTP synthetase	rxn00410, rxn00412	rxn00410, rxn00412	Yes, Yes	No, No
15	1273424	6850	Chorismate mutase	rxn01256	rxn01256	Yes	Yes
16	1619501	8615	DNA-directed RNA polymerase β subunit	No	No	No	No
17	1718274	9095	Porin; major outer membrane protein	No	No	No	No
18	2249045	11685	Anthranilate synthase, component I	rxn00726, rxn00727	rxn00726, rxn00727	Yes, Yes	No, No
19	2339739	12130	Long-chain-fatty-acid CoA ligase	rxn00947, rxn05736, rxn09444, rxn09445, rxn09446, rxn09447, rxn09448, rxn09449, rxn09450, rxn09451, rxn09452, rxn09453	rxn00947, rxn05736, rxn09444, rxn09445, rxn09446, rxn09447, rxn09448, rxn09449, rxn09450, rxn09451, rxn09452, rxn09453	Yes, No, No, No, No, No, No, No, No, No, No, No,	all No
	2339502	12130	Long-chain-fatty-acid CoA ligase	rxn00947, rxn05736, rxn09444, rxn09445, rxn09446, rxn09447, rxn09448, rxn09449, rxn09450, rxn09451, rxn09452, rxn09453	rxn00947, rxn05736, rxn09444, rxn09445, rxn09446, rxn09447, rxn09448, rxn09449, rxn09450, rxn09451, rxn09452, rxn09453	Yes, No, No, No, No, No, No, No, No, No, No, No,	all No
20	2364720	12285	Glutamate synthase	rxn12822	rxn12822	Yes	No
21	2608863	13540	Photosystem I assembly protein Ycf4	No	No	No	No

## Sheet: Flux Ranges
Flux ranges for reactions where SNPs are essential in the GPR relationship
Conditions: CO2 uptake and biomass production both constrained to experimental levels
Note: All flux ranges standardized by carbon uptake to account for different CO2 uptake rates of each strain
Note: Please see Supplementary File S1 for more details about the reactions
			Flux range (mmol/gDW hr) derived from FVA
			Synechococcus 7942		Synechococcus 2973
Model Reaction Name	Reaction Name	Reaction	Low	High	Low	High
ATP_syn_l	ATP synthase (lumen)	(14) H+[l] + (3) ADP[c] + (3) Phosphate[c] --> (11) H+[c] + (3) ATP[c] + (3) H2O[c]	1.72159	1.72555	1.6074	1.60992
ATP_syn_p	ATP synthase (periplasm)	(14) H+[p] + (3) ADP[c] + (3) Phosphate[c] --> (11) H+[c] + (3) ATP[c] + (3) H2O[c]	0.00141376	0.00495799	0.00341655	0.0056992
rxn00139	AMP:pyrophosphate phosphoribosyltransferase	(1) PRPP[c] + (1) Adenine[c] --> (1) PPi[c] + (1) AMP[c]	0.0003182	0.000809146	0.000375953	0.000692049
rxn12778	adenine phosphoribosyltransferase	(1) PPi[c] + (1) AICAR[c] <=> (1) PRPP[c] + (1) 5-Amino-4-imidazolecarboxyamide[c]	0	0	0	0
rxn00410	UTP:ammonia ligase(ADP-forming)	(1) ATP[c] + (1) NH3[c] + (1) UTP[c] --> (1) ADP[c] + (1) Phosphate[c] + (1) CTP[c] + (2) H+[c]	0.00107287	0.00303643	0	0.00318404
rxn00412	UTP:ammonia ligase(ADP-forming)	(1) H2O[c] + (1) ATP[c] + (1) L-Glutamine[c] + (1) UTP[c] --> (1) ADP[c] + (1) Phosphate[c] + (1) L-Glutamate[c] + (1) CTP[c] + (2) H+[c]	0	0.000981781	0	0.00318404
rxn01256	Chorismate pyruvatemutase	(1) Chorismate[c] --> (1) Prephenate[c]	0.00437606	0.00437741	0.00642793	0.0064288
rxn00726	Chorismate pyruvate-lyase (amino-accepting)	(1) NH3[c] + (1) Chorismate[c] --> (1) H2O[c] + (1) Pyruvate[c] + (1) H+[c] + (1) Anthranilate[c]	0	0.00063595	0	0.00033525
rxn00727	Chorismate pyruvate-lyase (amino-accepting)	(1) L-Glutamine[c] + (1) Chorismate[c] --> (1) Pyruvate[c] + (1) L-Glutamate[c] + (1) H+[c] + (1) Anthranilate[c]	0	0.000635838	0	0.00033525
rxn12822	L-glutamate:ferredoxin oxidoreductase	(2) H+[c] + (1) 2-Oxoglutarate[c] + (1) L-Glutamine[c] + (2) Reduced ferredoxin[c] --> (2) L-Glutamate[c] + (2) Oxidized ferredoxin[c]	0	0.000981781	0	0.016227
rxn00947	Palmitate:CoA ligase (AMP-forming)	(1) ATP[c] + (1) CoA[c] + (1) H+[c] + (1) Hexadecanoate[c] --> (1) PPi[c] + (1) AMP[c] + (1) Palmitoyl-CoA[c]	0	0.000490834	0	0.000316096
rxn05736	fatty-acid--CoA ligase (tetradecanoate)	(1) ATP[c] + (1) CoA[c] + (1) H+[c] + (1) Tetradecanoate[c] --> (1) PPi[c] + (1) AMP[c] + (1) Myristoyl-CoA[c]	0	0	0	0
rxn09444	fatty-acid--CoA ligase (octanoate), peroxisomal	(1) ATP[c] + (1) CoA[c] + (1) H+[c] + (1) octanoate[c] --> (1) PPi[c] + (1) AMP[c] + (1) Octanoyl-CoA[c]	0	0	0	0
rxn09445	fatty-acid--CoA ligase (n-C26:0), peroxisomal	(1) ATP[c] + (1) CoA[c] + (1) H+[c] + (1) hexacosanoate[c] --> (1) PPi[c] + (1) AMP[c] + (1) Hexacosanoyl-CoA[c]	0	0	0	0
rxn09446	fatty-acid--CoA ligase (n-C24:0), peroxisomal	(1) ATP[c] + (1) CoA[c] + (1) H+[c] + (1) tetracosanoate[c] --> (1) PPi[c] + (1) AMP[c] + (1) Lignoceroyl-CoA[c]	0	0	0	0
rxn09447	fatty-acid--CoA ligase (octadecynoate)	(1) ATP[c] + (1) CoA[c] + (1) H+[c] + (1) octadecynoate[c] --> (1) PPi[c] + (1) AMP[c] + (1) Octadecynoyl-CoA[c]	0	0	0	0
rxn09448	fatty-acid--CoA ligase (octadecenoate)	(1) ATP[c] + (1) CoA[c] + (1) H+[c] + (1) octadecenoate[c] --> (1) PPi[c] + (1) AMP[c] + (1) Octadecenoyl-CoA[c]	0	0	0	0
rxn09449	fatty-acid--CoA ligase (octadecanoate)	(1) ATP[c] + (1) CoA[c] + (1) H+[c] + (1) octadecanoate (n-C18:0)[c] --> (1) PPi[c] + (1) AMP[c] + (1) Stearyl-CoA[c]	0	0	0	0
rxn09450	fatty-acid--CoA ligase (hexadecenoate), peroxisomal	(1) ATP[c] + (1) CoA[c] + (1) H+[c] + (1) hexadecenoate[c] --> (1) PPi[c] + (1) AMP[c] + (1) Hexadecenoyl-CoA[c]	0	0	0	0
rxn09451	fatty-acid--CoA ligase (tetradecenoate), peroxisomal	(1) ATP[c] + (1) CoA[c] + (1) H+[c] + (1) tetradecenoate[c] <=> (1) PPi[c] + (1) AMP[c] + (1) Tetradecenoyl-CoA[c]	0	0	0	0
rxn09452	fatty-acid--CoA ligase (dodecanoate), peroxisomal	(1) ATP[c] + (1) CoA[c] + (1) H+[c] + (1) Dodecanoate (n-C12:0)[c] --> (1) PPi[c] + (1) AMP[c] + (1) Lauroyl-CoA[c]	0	0	0	0
rxn09453	fatty-acid--CoA ligase (decanoate), peroxisomal	(1) ATP[c] + (1) CoA[c] + (1) H+[c] + (1) Decanoate[c] --> (1) PPi[c] + (1) AMP[c] + (1) Decanoyl-CoA[c]	0	0	0	0
