# Supplementary material for: Identifying the Metabolic Differences of a Fast-Growth Phenotype in Synechococcus UTEX 2973
Source: Sci Rep. 2017 Jan 31;7:41569. doi: 10.1038/srep41569 (PMC5282492; doi:10.1038/srep41569)
Supplement: Supplementary File S5 [file srep41569-s5.xls]

## Sheet: CO2 uptake
CO2 Uptake Measurements
Measurements
	umol CO2/mg chl/hr uptake
experiment date	12/08/15a	12/08/15b	12/09/15a	12/10/15a	12/09/15b	12/10/15b	2015-12-11	2015-12-16
2973	1291.27	1815.14	1414.53	1141	1656.96	1642.1	1734.89	1454.65
7942	483.722	1332.25	488.971	472.818	631.519	926.532	949.788	908.102
Average
	umol CO2/mg chl/hr	Std error
2973	1518.82	82.1905
7942	774.212	108.587
Conversion Factors
molar weight cholorphyll (g/mol)	893.489
2973 stoichiometry (mmol chl/gDW)	0.0135421
7942 stoichiometry (mmol chl/gDW)	0.0128706
Final Fluxes (mmol CO2/gDW hr)
2973	18.3773
7942	8.90323
